# Supplementary material for: Proteome Profiles of Digested Products of Commercial Meat Sources
Source: Front Nutr. 2017 Mar 27;4:8. doi: 10.3389/fnut.2017.00008 (PMC5366984; doi:10.3389/fnut.2017.00008)
Supplement: Supplementary file 1 [file data_sheet_1.xls]

## Sheet: dry cured ham
Sequence	Protein Group Accessions	Description	# PSMs	Modifications	MH+ [Da]	average
SLIHYAGTVDY	F1SS62	Myosin-1 (Fragment) OS=Sus scrofa GN=MYH1 PE=4 SV=2 - [F1SS62_PIG]	18		1238.61	3.18448e+09
	F1SS64	Myosin-1 OS=Sus scrofa GN=MYH1 PE=4 SV=1 - [F1SS64_PIG]
	F1SS61	Uncharacterized protein OS=Sus scrofa GN=MYH3 PE=4 SV=1 - [F1SS61_PIG]
TVKEDQVFPMNPPKF	O46422	Myosin heavy chain isoform fast type (Fragment) OS=Sus scrofa PE=2 SV=1 - [O46422_PIG]	56		1776.9	1.40225e+09
	F1SS64	Myosin-1 OS=Sus scrofa GN=MYH1 PE=4 SV=1 - [F1SS64_PIG]
DAFPDKVAIQL	F1RQQ8	Phosphorylase OS=Sus scrofa GN=PYGM PE=3 SV=2 - [F1RQQ8_PIG]	11		1216.66	1.13081e+09
TEISKIVTDL	A2THZ2	Albumin (Fragment) OS=Sus scrofa domesticus PE=2 SV=1 - [A2THZ2_PIG]	9		1118.63	1.00666e+09
LVGGASLKPEF	D0G7F6	Triosephosphate isomerase OS=Sus scrofa GN=TPI1 PE=2 SV=1 - [D0G7F6_PIG]	9		1117.63	8.75035e+08
IGMESAGIHETTY	B6VNT8	Cardiac muscle alpha actin 1 OS=Sus scrofa GN=ACTC1 PE=2 SV=1 - [B6VNT8_PIG]	11		1408.64	7.45813e+08
AILGGAKVADKIQL	K7GKJ8	Phosphoglycerate kinase (Fragment) OS=Sus scrofa GN=PGK1 PE=3 SV=1 - [K7GKJ8_PIG]	21		1396.85	6.22565e+08
MKILTERGYSF	B6VNT8	Cardiac muscle alpha actin 1 OS=Sus scrofa GN=ACTC1 PE=2 SV=1 - [B6VNT8_PIG]	10		1344.69	6.05196e+08
YETPTGWKF	F1S814	Uncharacterized protein OS=Sus scrofa GN=PGM1 PE=3 SV=2 - [F1S814_PIG]	5		1128.54	5.18422e+08
ALIHYAGTVDY	F1S9D6	Myosin-7 OS=Sus scrofa GN=MYH7 PE=4 SV=1 - [F1S9D6_PIG]	7		1222.62	4.71912e+08
KWRPPDRIGAGGIDGYL	F1RH20	Uncharacterized protein OS=Sus scrofa GN=MYBPC2 PE=4 SV=2 - [F1RH20_PIG]	3		1871	4.46194e+08
DDMEKIWHHTF	B6VNT8	Cardiac muscle alpha actin 1 OS=Sus scrofa GN=ACTC1 PE=2 SV=1 - [B6VNT8_PIG]	4		1458.64	4.18973e+08
MRIEEALGDKAVF	B1A3A0	Beta-enolase 3 transcript variant 1 OS=Sus scrofa GN=ENO3 PE=2 SV=1 - [B1A3A0_PIG]	16		1478.77	3.50247e+08
MLTDRENQSIL	F1SS64	Myosin-1 OS=Sus scrofa GN=MYH1 PE=4 SV=1 - [F1SS64_PIG]	2		1319.66	3.05097e+08
	F1S9D6	Myosin-7 OS=Sus scrofa GN=MYH7 PE=4 SV=1 - [F1S9D6_PIG]
EDQIISANPLL	F1S9D6	Myosin-7 OS=Sus scrofa GN=MYH7 PE=4 SV=1 - [F1S9D6_PIG]	7		1212.65	2.50741e+08
	F1SS66	Uncharacterized protein OS=Sus scrofa GN=MYH13 PE=4 SV=2 - [F1SS66_PIG]
FPASTSLSPFY	B1Q039	CRYAB OS=Sus scrofa GN=CRYAB PE=3 SV=1 - [B1Q039_PIG]	12		1216.59	2.28169e+08
MILPVGASSF	B1A3A0	Beta-enolase 3 transcript variant 1 OS=Sus scrofa GN=ENO3 PE=2 SV=1 - [B1A3A0_PIG]	6		1021.54	2.14117e+08
GIEIPAEKVF	F1SHL9	Pyruvate kinase (Fragment) OS=Sus scrofa GN=PKM PE=3 SV=2 - [F1SHL9_PIG]	3		1102.61	1.71555e+08
EQTKVIADNVKDWNKVVL	D0G7F6	Triosephosphate isomerase OS=Sus scrofa GN=TPI1 PE=2 SV=1 - [D0G7F6_PIG]	10		2099.15	1.62328e+08
WMVTRINQQL	F1SS64	Myosin-1 OS=Sus scrofa GN=MYH1 PE=4 SV=1 - [F1SS64_PIG]	3	M2(Oxidation)	1304.68	1.6187e+08
	F1SS61	Uncharacterized protein OS=Sus scrofa GN=MYH3 PE=4 SV=1 - [F1SS61_PIG]
	F1SS66	Uncharacterized protein OS=Sus scrofa GN=MYH13 PE=4 SV=2 - [F1SS66_PIG]
ITAIGDVVNHDPVVGDRL	F1RQQ8	Phosphorylase OS=Sus scrofa GN=PYGM PE=3 SV=2 - [F1RQQ8_PIG]	13		1890.01	1.51601e+08
NKDDPIGNINL	F1RHL9	Uncharacterized protein OS=Sus scrofa GN=ACTN2 PE=4 SV=1 - [F1RHL9_PIG]	3		1212.62	1.44882e+08
LVWVNEEDHL	I3LBJ8	Creatine kinase M-type OS=Sus scrofa GN=CKM PE=3 SV=1 - [I3LBJ8_PIG]	6		1253.62	1.2448e+08
TITDLPTDAKIF	F1SRI8	Uncharacterized protein (Fragment) OS=Sus scrofa GN=MYBPC1 PE=4 SV=2 - [F1SRI8_PIG]	7		1334.72	1.22947e+08
SVTIDGPSKVQL	F1SMN5	Uncharacterized protein OS=Sus scrofa GN=FLNC PE=4 SV=1 - [F1SMN5_PIG]	2		1243.69	1.167e+08
DDMEKIWHHTFY	B6VNT8	Cardiac muscle alpha actin 1 OS=Sus scrofa GN=ACTC1 PE=2 SV=1 - [B6VNT8_PIG]	5		1621.72	1.09269e+08
LGRIPSAVGYQPTL	Q0QEM6	ATP synthase subunit beta (Fragment) OS=Sus scrofa GN=ATP5B PE=2 SV=1 - [Q0QEM6_PIG]	3		1471.83	1.02314e+08
MRMPPWVNIW	F1RFH9	Uncharacterized protein OS=Sus scrofa GN=ATP2A1 PE=3 SV=1 - [F1RFH9_PIG]	7	M1(Oxidation); M3(Oxidation)	1361.65	9.94756e+07
WRDGRGAAQNIIPASTGAAKAVGKVIPEL	Q9TUY2	Glyceraldehyde-3-phosphate dehydrogenase (Fragment) OS=Sus scrofa GN=GAPDH PE=2 SV=1 - [Q9TUY2_PIG]	10		2946.63	9.85523e+07
	A0SNU7	Glyceraldehyde-3-phosphate dehydrogenase (Fragment) OS=Sus scrofa PE=2 SV=1 - [A0SNU7_PIG]
TGEISPGMIKDLGATW	D0G7F6	Triosephosphate isomerase OS=Sus scrofa GN=TPI1 PE=2 SV=1 - [D0G7F6_PIG]	27		1675.84	9.59189e+07
VPYWEKTF	F1RJW7	Calsequestrin OS=Sus scrofa GN=CASQ1 PE=2 SV=2 - [F1RJW7_PIG]	6		1069.53	9.359e+07
QERDPANIKWGDAGATY	Q9TUY2	Glyceraldehyde-3-phosphate dehydrogenase (Fragment) OS=Sus scrofa GN=GAPDH PE=2 SV=1 - [Q9TUY2_PIG]	10		1891.9	9.32151e+07
	A0SNU7	Glyceraldehyde-3-phosphate dehydrogenase (Fragment) OS=Sus scrofa PE=2 SV=1 - [A0SNU7_PIG]
DLAGRDLTDY	B6VNT8	Cardiac muscle alpha actin 1 OS=Sus scrofa GN=ACTC1 PE=2 SV=1 - [B6VNT8_PIG]	5		1138.54	9.16634e+07
DSGDGVTHNVPIY	B6VNT8	Cardiac muscle alpha actin 1 OS=Sus scrofa GN=ACTC1 PE=2 SV=1 - [B6VNT8_PIG]	2		1373.63	88989448
NDTHPSLAIPEL	F1RQQ8	Phosphorylase OS=Sus scrofa GN=PYGM PE=3 SV=2 - [F1RQQ8_PIG]	3		1306.66	8.8172e+07
GRIPSAVGYQPTL	Q0QEM6	ATP synthase subunit beta (Fragment) OS=Sus scrofa GN=ATP5B PE=2 SV=1 - [Q0QEM6_PIG]	2		1358.74	8.70144e+07
KVDLGVLGKQQF	F1S814	Uncharacterized protein OS=Sus scrofa GN=PGM1 PE=3 SV=2 - [F1S814_PIG]	11		1331.77	8.00653e+07
SLVHYAGTVDY	F1SS66	Uncharacterized protein OS=Sus scrofa GN=MYH13 PE=4 SV=2 - [F1SS66_PIG]	4		1224.59	7.98501e+07
KVVLEGPAPWGF	I3LLS0	Uncharacterized protein (Fragment) OS=Sus scrofa PE=4 SV=1 - [I3LLS0_PIG]	9		1299.71	7.94736e+07
WGKVNVDEVGGEALGRL	A7YB43	Beta-globin (Fragment) OS=Sus scrofa PE=2 SV=1 - [A7YB43_PIG]	6		1798.94	7.93141e+07
TSGVHTFPSVLQPSGL	L8B0Y0	IgG heavy chain OS=Sus scrofa GN=IGHG PE=2 SV=1 - [L8B0Y0_PIG]	2		1626.85	7.66798e+07
TGEISPGMIKDLGATW	D0G7F6	Triosephosphate isomerase OS=Sus scrofa GN=TPI1 PE=2 SV=1 - [D0G7F6_PIG]	18	M8(Oxidation)	1691.83	7.60478e+07
DLKVVGRPMPETF	I3L8Q0	Uncharacterized protein OS=Sus scrofa PE=4 SV=1 - [I3L8Q0_PIG]	8		1488.79	7.4878e+07
SLYASGRTTGIVL	B6VNT8	Cardiac muscle alpha actin 1 OS=Sus scrofa GN=ACTC1 PE=2 SV=1 - [B6VNT8_PIG]	2		1337.74	7.26599e+07
VGTPAPFSIDTKGAGTGGLGL	F1SMN5	Uncharacterized protein OS=Sus scrofa GN=FLNC PE=4 SV=1 - [F1SMN5_PIG]	17		1916.01	6.86079e+07
DYKNLVHIITHGEEKD	A1XQV9	MLC2v (Fragment) OS=Sus scrofa GN=MLC2V PE=2 SV=1 - [A1XQV9_PIG]	14		1910.96	6.7445e+07
GIEIPAEKVFL	F1SHL9	Pyruvate kinase (Fragment) OS=Sus scrofa GN=PKM PE=3 SV=2 - [F1SHL9_PIG]	2		1215.7	6.62002e+07
EVIKLKGYTSW	D2SW96	L-lactate dehydrogenase OS=Sus scrofa PE=2 SV=1 - [D2SW96_PIG]	7		1323.73	6.34393e+07
WGIQKELQF	D2SW96	L-lactate dehydrogenase OS=Sus scrofa PE=2 SV=1 - [D2SW96_PIG]	6		1148.61	6.10963e+07
EEAEASLEHEEGKILRAQL	F1S9D6	Myosin-7 OS=Sus scrofa GN=MYH7 PE=4 SV=1 - [F1S9D6_PIG]	2		2152.09	5.90718e+07
VDLQGQLRF	A9JPD4	Carnitine acetyl transferase OS=Sus scrofa GN=CRAT PE=2 SV=1 - [A9JPD4_PIG]	3		1075.59	5.69136e+07
KEDEGIAYRGLF	F1SDX9	Peroxiredoxin-2 OS=Sus scrofa GN=PRDX2 PE=4 SV=2 - [F1SDX9_PIG]	6		1397.7	5.45643e+07
NAFKVFDPEGKGVL	A1XQV9	MLC2v (Fragment) OS=Sus scrofa GN=MLC2V PE=2 SV=1 - [A1XQV9_PIG]	5		1520.81	4.91417e+07
LTPLPDRVVVAGY	F1RH20	Uncharacterized protein OS=Sus scrofa GN=MYBPC2 PE=4 SV=2 - [F1RH20_PIG]	3		1399.79	4.90386e+07
DIDDLELTLAK	F1SS62	Myosin-1 (Fragment) OS=Sus scrofa GN=MYH1 PE=4 SV=2 - [F1SS62_PIG]	3		1245.66	47082826
	F1SS64	Myosin-1 OS=Sus scrofa GN=MYH1 PE=4 SV=1 - [F1SS64_PIG]
	F1S9D6	Myosin-7 OS=Sus scrofa GN=MYH7 PE=4 SV=1 - [F1S9D6_PIG]
	F1SS61	Uncharacterized protein OS=Sus scrofa GN=MYH3 PE=4 SV=1 - [F1SS61_PIG]
	F1SS66	Uncharacterized protein OS=Sus scrofa GN=MYH13 PE=4 SV=2 - [F1SS66_PIG]
WKAPVYSGSSPVSGY	F1RVL5	Uncharacterized protein (Fragment) OS=Sus scrofa GN=MYOM2 PE=4 SV=2 - [F1RVL5_PIG]	9		1584.77	4.31053e+07
IGDAAKNQVAMNPTNTVF	F1S9Q1	Uncharacterized protein OS=Sus scrofa PE=3 SV=2 - [F1S9Q1_PIG]	5		1890.95	4.25341e+07
WRDGRGAAQNIIPASTGAAKAVGKVIPELNGKL	Q9TUY2	Glyceraldehyde-3-phosphate dehydrogenase (Fragment) OS=Sus scrofa GN=GAPDH PE=2 SV=1 - [Q9TUY2_PIG]	3		3358.87	4.23983e+07
	A0SNU7	Glyceraldehyde-3-phosphate dehydrogenase (Fragment) OS=Sus scrofa PE=2 SV=1 - [A0SNU7_PIG]
ADLGKAARDIFNKGF	F1S2F6	Voltage-dependent anion-selective channel protein 2 OS=Sus scrofa GN=VDAC2 PE=4 SV=2 - [F1S2F6_PIG]	2		1622.86	4.21741e+07
MNVKHWPWMKL	F1SS62	Myosin-1 (Fragment) OS=Sus scrofa GN=MYH1 PE=4 SV=2 - [F1SS62_PIG]	12		1469.75	4.14851e+07
	F1SS64	Myosin-1 OS=Sus scrofa GN=MYH1 PE=4 SV=1 - [F1SS64_PIG]
	F1SS61	Uncharacterized protein OS=Sus scrofa GN=MYH3 PE=4 SV=1 - [F1SS61_PIG]
YQLEIDKF	Q75NG6	Troponin T fast skeletal muscle type OS=Sus scrofa GN=tnnt3 PE=2 SV=1 - [Q75NG6_PIG]	3		1055.54	3.84129e+07
WDWVGGRY	F1RNU9	Glucose-6-phosphate isomerase OS=Sus scrofa GN=GPI PE=3 SV=2 - [F1RNU9_PIG]	2		1038.48	3.73393e+07
ITGESGAGKTVNTKRVIQYF	F1SS64	Myosin-1 OS=Sus scrofa GN=MYH1 PE=4 SV=1 - [F1SS64_PIG]	4		2169.16	3.59759e+07
	F1S9D6	Myosin-7 OS=Sus scrofa GN=MYH7 PE=4 SV=1 - [F1S9D6_PIG]
	F1SS61	Uncharacterized protein OS=Sus scrofa GN=MYH3 PE=4 SV=1 - [F1SS61_PIG]
NQMTKLPSGLPVSL	F1SQ09	Uncharacterized protein OS=Sus scrofa GN=LUM PE=4 SV=1 - [F1SQ09_PIG]	3		1484.81	3.56465e+07
ASGMARDWPDARGIWHNDNKSF	I3LBJ8	Creatine kinase M-type OS=Sus scrofa GN=CKM PE=3 SV=1 - [I3LBJ8_PIG]	5		2531.17	3.51746e+07
ASGMARDWPDARGIWHNDNKSFL	I3LBJ8	Creatine kinase M-type OS=Sus scrofa GN=CKM PE=3 SV=1 - [I3LBJ8_PIG]	3	M4(Oxidation)	2660.25	3.48952e+07
NQMTKLPSGLPVSL	F1SQ09	Uncharacterized protein OS=Sus scrofa GN=LUM PE=4 SV=1 - [F1SQ09_PIG]	2	M3(Oxidation)	1500.81	3.41838e+07
LAQIPIAMSPLSNNSL	B5SYT8	Adenosine monophosphate deaminase 1 (Fragment) OS=Sus scrofa GN=AMPD1 PE=4 SV=1 - [B5SYT8_PIG]	2		1668.91	3.38925e+07
LTEAPLNPKANREKMTQIMF	B6VNT8	Cardiac muscle alpha actin 1 OS=Sus scrofa GN=ACTC1 PE=2 SV=1 - [B6VNT8_PIG]	4		2332.2	3.2873e+07
KVSGLPAPDVSW	F1RH92	Uncharacterized protein OS=Sus scrofa GN=MYOT PE=4 SV=1 - [F1RH92_PIG]	4		1255.67	3.28144e+07
VAVSPLRIDL	F1SQ89	Uncharacterized protein OS=Sus scrofa GN=CAND2 PE=2 SV=1 - [F1SQ89_PIG]	2		1082.66	3.16331e+07
LPWTASYDPGSAKTIL	B6A7R3	Carbonic anhydrase IIIb OS=Sus scrofa PE=2 SV=1 - [B6A7R3_PIG]	12		1719.9	3.13773e+07
DALDKIKTKGKEAPFTNF	B6A7R3	Carbonic anhydrase IIIb OS=Sus scrofa PE=2 SV=1 - [B6A7R3_PIG]	3		2023.1	2.99593e+07
VINGKAITIF	Q9TUY2	Glyceraldehyde-3-phosphate dehydrogenase (Fragment) OS=Sus scrofa GN=GAPDH PE=2 SV=1 - [Q9TUY2_PIG]	2		1075.65	2.9381e+07
TVIDQNRDGIIDKEDL	A1XQT5	HUMMLC2B OS=Sus scrofa GN=HUMMLC2B PE=2 SV=1 - [A1XQT5_PIG]	11		1843.94	2.87919e+07
SPQDINTKWDTVRKLVPSRDQML	F1RU49	Uncharacterized protein OS=Sus scrofa GN=LOC100519531 PE=4 SV=1 - [F1RU49_PIG]	5		2727.44	2.83025e+07
VWFEHAGQIQNDRL	F1SHX0	Uncharacterized protein (Fragment) OS=Sus scrofa PE=4 SV=2 - [F1SHX0_PIG]	8		1712.85	2.80773e+07
IQLVEEELDR	D0G7F7	Tropomyosin 4 OS=Sus scrofa GN=TPM4 PE=2 SV=1 - [D0G7F7_PIG]	2		1243.65	2.64888e+07
	F2Z5B6	Tropomyosin alpha-1 chain OS=Sus scrofa GN=TPM1 PE=3 SV=1 - [F2Z5B6_PIG]
KEDGVRGLAKGWAPTF	F1SQT3	Uncharacterized protein (Fragment) OS=Sus scrofa GN=SLC25A3 PE=3 SV=1 - [F1SQT3_PIG]	2		1731.92	2.61023e+07
DGSSPVTSHDSSTNGLINF	F1RNU9	Glucose-6-phosphate isomerase OS=Sus scrofa GN=GPI PE=3 SV=2 - [F1RNU9_PIG]	5		1934.87	2.51828e+07
MILPVGASSF	B1A3A0	Beta-enolase 3 transcript variant 1 OS=Sus scrofa GN=ENO3 PE=2 SV=1 - [B1A3A0_PIG]	2	M1(Oxidation)	1037.53	2.51466e+07
MSHLGRPDGIPMPDKY	K7GKJ8	Phosphoglycerate kinase (Fragment) OS=Sus scrofa GN=PGK1 PE=3 SV=1 - [K7GKJ8_PIG]	6		1813.87	2.50375e+07
RILNPAAIPEGQF	F1S9D6	Myosin-7 OS=Sus scrofa GN=MYH7 PE=4 SV=1 - [F1S9D6_PIG]	3		1425.79	2.495e+07
VTQGLRVGGVF	F1STY7	Uncharacterized protein OS=Sus scrofa GN=AAMDC PE=4 SV=2 - [F1STY7_PIG]	3		1132.65	2.48459e+07
SAADKANVKAAWGKVGGQAGAHGAEAL	F1RGX4	Uncharacterized protein OS=Sus scrofa GN=LOC100737768 PE=3 SV=1 - [F1RGX4_PIG]	8		2535.3	2.43395e+07
YAIIYKDVF	A2THZ2	Albumin (Fragment) OS=Sus scrofa domesticus PE=2 SV=1 - [A2THZ2_PIG]	2		1131.61	2.41854e+07
DDIKKVVKQASEGPLKGIL	A0SNU7	Glyceraldehyde-3-phosphate dehydrogenase (Fragment) OS=Sus scrofa PE=2 SV=1 - [A0SNU7_PIG]	12		2038.19	2.39237e+07
	G3CKJ2	Glyceraldehyde-3-phosphate dehydrogenase (Fragment) OS=Sus scrofa GN=GAPDH PE=2 SV=1 - [G3CKJ2_PIG]				2.39237e+07
LKELMQTPNF	F1SHA2	Uncharacterized protein (Fragment) OS=Sus scrofa GN=GPD1 PE=3 SV=2 - [F1SHA2_PIG]	2		1220.64	2.31382e+07
	O02855	Cytosolic glycerol-3-phosphate dehydrogenase (Fragment) OS=Sus scrofa GN=cGPD PE=3 SV=1 - [O02855_PIG]				2.31382e+07
VTDGLPATALGFNPPDL	F1RFH9	Uncharacterized protein OS=Sus scrofa GN=ATP2A1 PE=3 SV=1 - [F1RFH9_PIG]	5		1697.88	2.2858e+07
SEQISTAGTEASGTGNMKF	F1RQQ8	Phosphorylase OS=Sus scrofa GN=PYGM PE=3 SV=2 - [F1RQQ8_PIG]	6		1915.87	2.19641e+07
FDRVGDGKILF	F1SLZ3	Uncharacterized protein (Fragment) OS=Sus scrofa GN=LOC100520244 PE=4 SV=1 - [F1SLZ3_PIG]	7		1266.68	2.02322e+07
GMVDSEKDAAVAKKLGL	F1RJW7	Calsequestrin OS=Sus scrofa GN=CASQ1 PE=2 SV=2 - [F1RJW7_PIG]	9		1731.93	1.96363e+07
MSVKNWPWMKL	F1S9D6	Myosin-7 OS=Sus scrofa GN=MYH7 PE=4 SV=1 - [F1S9D6_PIG]	11		1419.73	1.89176e+07
SVDKASWQGGGIF	L8B0Y0	IgG heavy chain OS=Sus scrofa GN=IGHG PE=2 SV=1 - [L8B0Y0_PIG]	4		1351.67	1.72097e+07
LTEAPLNPKANREKMTQIMF	B6VNT8	Cardiac muscle alpha actin 1 OS=Sus scrofa GN=ACTC1 PE=2 SV=1 - [B6VNT8_PIG]	5	M15(Oxidation)	2348.21	1.71416e+07
TIVTKDAGEGGLSL	F1SMN5	Uncharacterized protein OS=Sus scrofa GN=FLNC PE=4 SV=1 - [F1SMN5_PIG]	11		1360.73	1.7109e+07
VLQWKPPIHSGRTPVTGY	I3LCR9	Uncharacterized protein (Fragment) OS=Sus scrofa GN=MYOM1 PE=4 SV=1 - [I3LCR9_PIG]	8		2036.1	1.67639e+07
IQNKVPQLPITNF	F1SMN5	Uncharacterized protein OS=Sus scrofa GN=FLNC PE=4 SV=1 - [F1SMN5_PIG]	3		1511.86	1.67314e+07
ISDRSFVGKQFPVGDKVY	F1S814	Uncharacterized protein OS=Sus scrofa GN=PGM1 PE=3 SV=2 - [F1S814_PIG]	7		2042.08	1.65301e+07
GVEVHPLVF	F1RFQ7	GTP-binding nuclear protein Ran OS=Sus scrofa GN=RAN PE=2 SV=2 - [F1RFQ7_PIG]	2		996.553	1.55683e+07
LNAEDIKKAVGAF	F1SKJ8	Uncharacterized protein OS=Sus scrofa GN=PVALB PE=4 SV=1 - [F1SKJ8_PIG]	10		1375.76	1.53207e+07
VFKDIVEDPDKF	F1RK48	Uncharacterized protein (Fragment) OS=Sus scrofa GN=SRL PE=4 SV=2 - [F1RK48_PIG]	8		1451.74	1.52657e+07
AENISRVLYPNDNF	F1RQQ8	Phosphorylase OS=Sus scrofa GN=PYGM PE=3 SV=2 - [F1RQQ8_PIG]	2		1651.81	1.51282e+07
WSAKAPNDFNL	F1RQQ8	Phosphorylase OS=Sus scrofa GN=PYGM PE=3 SV=2 - [F1RQQ8_PIG]	4		1262.61	1.49443e+07
VVYPWTQRF	A7YB43	Beta-globin (Fragment) OS=Sus scrofa PE=2 SV=1 - [A7YB43_PIG]	3		1195.63	1.49343e+07
ANLLQAEIEELR	F1SS62	Myosin-1 (Fragment) OS=Sus scrofa GN=MYH1 PE=4 SV=2 - [F1SS62_PIG]	3		1398.76	1.47753e+07
	F1SS64	Myosin-1 OS=Sus scrofa GN=MYH1 PE=4 SV=1 - [F1SS64_PIG]
MSVKNWPWMKL	F1S9D6	Myosin-7 OS=Sus scrofa GN=MYH7 PE=4 SV=1 - [F1S9D6_PIG]	7	M9(Oxidation)	1435.72	1.46276e+07
IEELEEELEAER	F1SS62	Myosin-1 (Fragment) OS=Sus scrofa GN=MYH1 PE=4 SV=2 - [F1SS62_PIG]	4		1488.7	1.42883e+07
	F1SS64	Myosin-1 OS=Sus scrofa GN=MYH1 PE=4 SV=1 - [F1SS64_PIG]
	F1S9D6	Myosin-7 OS=Sus scrofa GN=MYH7 PE=4 SV=1 - [F1S9D6_PIG]
	F1SS61	Uncharacterized protein OS=Sus scrofa GN=MYH3 PE=4 SV=1 - [F1SS61_PIG]
VRVGTTRVPMTGPVKERIL	F1RFH9	Uncharacterized protein OS=Sus scrofa GN=ATP2A1 PE=3 SV=1 - [F1RFH9_PIG]	4		2109.23	1.3848e+07
LDTAWKQMSSF	F1S557	Uncharacterized protein OS=Sus scrofa GN=AGL PE=4 SV=1 - [F1S557_PIG]	7		1313.62	1.35969e+07
DDIKKVVKQASEGPLKGILGY	A0SNU7	Glyceraldehyde-3-phosphate dehydrogenase (Fragment) OS=Sus scrofa PE=2 SV=1 - [A0SNU7_PIG]	4		2258.27	1.34883e+07
	G3CKJ2	Glyceraldehyde-3-phosphate dehydrogenase (Fragment) OS=Sus scrofa GN=GAPDH PE=2 SV=1 - [G3CKJ2_PIG]
LTIGDRFGGAL	A7UIU7	ATP citrate lyase OS=Sus scrofa GN=ACL PE=2 SV=1 - [A7UIU7_PIG]	2		1119.62	1.34807e+07
SMEHIRVGWEQL	F1RU49	Uncharacterized protein OS=Sus scrofa GN=LOC100519531 PE=4 SV=1 - [F1RU49_PIG]	4		1484.73	1.33119e+07
LSQLPFKEGL	Q6QAS1	Glutaredoxin (Fragment) OS=Sus scrofa PE=2 SV=1 - [Q6QAS1_PIG]	2		1131.64	1.31077e+07
LVILEGELER	D0G7F7	Tropomyosin 4 OS=Sus scrofa GN=TPM4 PE=2 SV=1 - [D0G7F7_PIG]	3		1170.67	1.27634e+07
SLIKGVDEGPDGLKL	O02855	Cytosolic glycerol-3-phosphate dehydrogenase (Fragment) OS=Sus scrofa GN=cGPD PE=3 SV=1 - [O02855_PIG]	15		1540.86	1.25874e+07
TASHNPGGPNGDFGIKF	F1S814	Uncharacterized protein OS=Sus scrofa GN=PGM1 PE=3 SV=2 - [F1S814_PIG]	15		1715.81	1.20523e+07
SSGFFSPKQPDL	F1RQQ8	Phosphorylase OS=Sus scrofa GN=PYGM PE=3 SV=2 - [F1RQQ8_PIG]	4		1309.65	1.19052e+07
VIVTWKPPNTTKESPVLGY	F1RVL5	Uncharacterized protein (Fragment) OS=Sus scrofa GN=MYOM2 PE=4 SV=2 - [F1RVL5_PIG]	4		2129.17	1.14305e+07
RLSGTGSAGATIRL	F1S814	Uncharacterized protein OS=Sus scrofa GN=PGM1 PE=3 SV=2 - [F1S814_PIG]	10		1359.77	1.12882e+07
WGKVNVDEVGGEAL	A7YB43	Beta-globin (Fragment) OS=Sus scrofa PE=2 SV=1 - [A7YB43_PIG]	4		1472.74	1.12077e+07
VRVTAVSSAGAGPPAVL	I3LIE7	Uncharacterized protein OS=Sus scrofa GN=MYBPH PE=4 SV=1 - [I3LIE7_PIG]	5		1551.88	1.11189e+07
ALQEAHQQTLDDLQAEEDKVNTLTK	F1SS62	Myosin-1 (Fragment) OS=Sus scrofa GN=MYH1 PE=4 SV=2 - [F1SS62_PIG]	6		2838.41	1.10921e+07
	F1SS64	Myosin-1 OS=Sus scrofa GN=MYH1 PE=4 SV=1 - [F1SS64_PIG]
IGDAAKNQVALNPQNTVF	I3L7U0	Uncharacterized protein (Fragment) OS=Sus scrofa GN=HSP70.2 PE=3 SV=1 - [I3L7U0_PIG]	7		1899.99	1.10561e+07
ASGMARDWPDARGIWHNDNKSFL	I3LBJ8	Creatine kinase M-type OS=Sus scrofa GN=CKM PE=3 SV=1 - [I3LBJ8_PIG]	6		2644.25	1.09542e+07
LRAPSVALPTAQVPTDPGHF	I3LIP0	Uncharacterized protein (Fragment) OS=Sus scrofa PE=4 SV=1 - [I3LIP0_PIG]	2		2074.11	1.08339e+07
VKISLSPEY	I3LUR7	Uncharacterized protein OS=Sus scrofa GN=COL6A3 PE=4 SV=1 - [I3LUR7_PIG]	2		1035.57	1.05553e+07
NLQQEISDLTEQIAEGGK	F1SS62	Myosin-1 (Fragment) OS=Sus scrofa GN=MYH1 PE=4 SV=2 - [F1SS62_PIG]	5		1973	1.02023e+07
	F1SS64	Myosin-1 OS=Sus scrofa GN=MYH1 PE=4 SV=1 - [F1SS64_PIG]
KVGINYQPPTVVPGGDL	F2Z5S8	Uncharacterized protein OS=Sus scrofa GN=TUBA4A PE=2 SV=1 - [F2Z5S8_PIG]	3		1753.95	9.63993e+06
MDQHFRTTPLEKNAPVL	F1RNU9	Glucose-6-phosphate isomerase OS=Sus scrofa GN=GPI PE=3 SV=2 - [F1RNU9_PIG]	6		1997.02	9.55838e+06
LVGPDGVPVMRW	J9JIK0	Glutathione peroxidase (Fragment) OS=Sus scrofa GN=GPX6 PE=3 SV=1 - [J9JIK0_PIG]	6		1325.7	9.53939e+06
VEWQPPKDDGNTEITGY	F1RH20	Uncharacterized protein OS=Sus scrofa GN=MYBPC2 PE=4 SV=2 - [F1RH20_PIG]	3		1948.89	9.31611e+06
WGIQKDLKDL	I3LL80	L-lactate dehydrogenase OS=Sus scrofa GN=LOC407246 PE=3 SV=1 - [I3LL80_PIG]	3		1215.67	9.20746e+06
VVITAGARQQEGESRLNL	D4N875	L-lactate dehydrogenase (Fragment) OS=Sus scrofa PE=3 SV=1 - [D4N875_PIG]	10		1941.05	9.09191e+06
	D2SW96	L-lactate dehydrogenase OS=Sus scrofa PE=2 SV=1 - [D2SW96_PIG]
VYRYGGEPVGSF	F1S557	Uncharacterized protein OS=Sus scrofa GN=AGL PE=4 SV=1 - [F1S557_PIG]	3		1330.64	9.06603e+06
VRGQKVLDSGAPIKIPVGPETL	Q0QEM6	ATP synthase subunit beta (Fragment) OS=Sus scrofa GN=ATP5B PE=2 SV=1 - [Q0QEM6_PIG]	3		2274.32	8.65356e+06
EVAEKYLDIPKML	F1RU49	Uncharacterized protein OS=Sus scrofa GN=LOC100519531 PE=4 SV=1 - [F1RU49_PIG]	3	M12(Oxidation)	1564.83	8.59094e+06
VGVVGMLDPPRKEVTGSIQL	F1RFH9	Uncharacterized protein OS=Sus scrofa GN=ATP2A1 PE=3 SV=1 - [F1RFH9_PIG]	5		2095.16	8.32051e+06
DVEFKPLAPDGIL	I3LLD8	Uncharacterized protein (Fragment) OS=Sus scrofa GN=LOC100626701 PE=4 SV=1 - [I3LLD8_PIG]	3		1413.76	8.03666e+06
QVHYITGAGMQF	F1RYS9	Uncharacterized protein OS=Sus scrofa GN=FAM47E-STBD1 PE=4 SV=2 - [F1RYS9_PIG]	3		1351.65	7.71473e+06
MRILVDEERL	F1RQQ8	Phosphorylase OS=Sus scrofa GN=PYGM PE=3 SV=2 - [F1RQQ8_PIG]	3		1273.69	7.69758e+06
DAGAGIALNDHF	A0SNU7	Glyceraldehyde-3-phosphate dehydrogenase (Fragment) OS=Sus scrofa PE=2 SV=1 - [A0SNU7_PIG]	4		1200.56	7.63477e+06
KILAKYEIDL	Q1HL06	6-phosphofructokinase (Fragment) OS=Sus scrofa GN=PFMK PE=3 SV=1 - [Q1HL06_PIG]	2		1205.72	7.43651e+06
RLEIPISGEPPPKVIW	F1SRI8	Uncharacterized protein (Fragment) OS=Sus scrofa GN=MYBPC1 PE=4 SV=2 - [F1SRI8_PIG]	4		1831.06	7.42982e+06
SRVPAGLPDLKL	Q8MK41	Biglycan (Fragment) OS=Sus scrofa GN=BGN PE=4 SV=1 - [Q8MK41_PIG]	3		1265.76	7.3979e+06
EGPAPWGFRL	I3LLS0	Uncharacterized protein (Fragment) OS=Sus scrofa PE=4 SV=1 - [I3LLS0_PIG]	2		1129.58	7.37282e+06
VIPFQNPEEQDEGWL	A1EAJ7	Bridging integrator 1 OS=Sus scrofa PE=2 SV=1 - [A1EAJ7_PIG]	2		1800.86	7.19106e+06
ITTNPYDYPF	F1SS64	Myosin-1 OS=Sus scrofa GN=MYH1 PE=4 SV=1 - [F1SS64_PIG]	2		1230.57	7.14917e+06
TTMEKAGAHLKGGAKRVIISAPSADAPMF	Q9TUY2	Glyceraldehyde-3-phosphate dehydrogenase (Fragment) OS=Sus scrofa GN=GAPDH PE=2 SV=1 - [Q9TUY2_PIG]	2	M3(Oxidation); M28(Oxidation)	2987.54	7.07314e+06
	A0SNU7	Glyceraldehyde-3-phosphate dehydrogenase (Fragment) OS=Sus scrofa PE=2 SV=1 - [A0SNU7_PIG]
	G3CKJ2	Glyceraldehyde-3-phosphate dehydrogenase (Fragment) OS=Sus scrofa GN=GAPDH PE=2 SV=1 - [G3CKJ2_PIG]
NNIQDIPIPML	F1SSY3	Tropomodulin 4 OS=Sus scrofa GN=TMOD4 PE=2 SV=1 - [F1SSY3_PIG]	2		1267.67	7.03027e+06
ASGMARDWPDARGIWHNDNKSF	I3LBJ8	Creatine kinase M-type OS=Sus scrofa GN=CKM PE=3 SV=1 - [I3LBJ8_PIG]	2	M4(Oxidation)	2547.15	7.01646e+06
DIAVDGEPLGRVSF	Q29564	Peptidyl-prolyl cis-trans isomerase (Fragment) OS=Sus scrofa PE=2 SV=1 - [Q29564_PIG]	2		1474.76	6.90321e+06
AAFPPDVTGNL	A1XQV9	MLC2v (Fragment) OS=Sus scrofa GN=MLC2V PE=2 SV=1 - [A1XQV9_PIG]	10		1101.56	6.83932e+06
LRTPKIVSGKDYNVTANSRL	D4N875	L-lactate dehydrogenase (Fragment) OS=Sus scrofa PE=3 SV=1 - [D4N875_PIG]	14		2232.24	6.72415e+06
	D2SW96	L-lactate dehydrogenase OS=Sus scrofa PE=2 SV=1 - [D2SW96_PIG]
GTGLRGGVHVKL	I3LBJ8	Creatine kinase M-type OS=Sus scrofa GN=CKM PE=3 SV=1 - [I3LBJ8_PIG]	4		1193.71	6.61459e+06
DKFQPLVDEPKNL	A2THZ2	Albumin (Fragment) OS=Sus scrofa domesticus PE=2 SV=1 - [A2THZ2_PIG]	5		1542.81	6.31044e+06
LEGKVLPGVDAL	K7GKJ8	Phosphoglycerate kinase (Fragment) OS=Sus scrofa GN=PGK1 PE=3 SV=1 - [K7GKJ8_PIG]	2		1210.7	6.27874e+06
IRIHFGTTGKL	F1SS64	Myosin-1 OS=Sus scrofa GN=MYH1 PE=4 SV=1 - [F1SS64_PIG]	5		1242.73	6.23737e+06
	F1SS61	Uncharacterized protein OS=Sus scrofa GN=MYH3 PE=4 SV=1 - [F1SS61_PIG]
NLQEEISDLTEQLGSSGK	F1S9D6	Myosin-7 OS=Sus scrofa GN=MYH7 PE=4 SV=1 - [F1S9D6_PIG]	3		1947.95	6.03753e+06
NLTEEMAGLDEIIAK	F1S9D6	Myosin-7 OS=Sus scrofa GN=MYH7 PE=4 SV=1 - [F1S9D6_PIG]	4		1646.83	5.91971e+06
SELKTKEEEQQRLINDL	F1SS62	Myosin-1 (Fragment) OS=Sus scrofa GN=MYH1 PE=4 SV=2 - [F1SS62_PIG]	3		2073.08	5.63922e+06
AYEIFDKGQVRF	F1RVL5	Uncharacterized protein (Fragment) OS=Sus scrofa GN=MYOM2 PE=4 SV=2 - [F1RVL5_PIG]	6		1472.75	5.60961e+06
TTMEKAGAHLKGGAKRVIISAPSADAPMF	Q9TUY2	Glyceraldehyde-3-phosphate dehydrogenase (Fragment) OS=Sus scrofa GN=GAPDH PE=2 SV=1 - [Q9TUY2_PIG]	4		2955.55	5.34362e+06
	A0SNU7	Glyceraldehyde-3-phosphate dehydrogenase (Fragment) OS=Sus scrofa PE=2 SV=1 - [A0SNU7_PIG]
	G3CKJ2	Glyceraldehyde-3-phosphate dehydrogenase (Fragment) OS=Sus scrofa GN=GAPDH PE=2 SV=1 - [G3CKJ2_PIG]
VQVQKWDGKTTTINRKIVDDKL	Q0ZHI1	Adipocyte fatty acid binding protein (Fragment) OS=Sus scrofa GN=aP2 PE=2 SV=1 - [Q0ZHI1_PIG]	3		2585.43	5.12947e+06
FDEEGSKIVKDL	K7GKJ8	Phosphoglycerate kinase (Fragment) OS=Sus scrofa GN=PGK1 PE=3 SV=1 - [K7GKJ8_PIG]	3		1379.71	5.04791e+06
LVVSNPVDIL	D4N875	L-lactate dehydrogenase (Fragment) OS=Sus scrofa PE=3 SV=1 - [D4N875_PIG]	6		1068.63	5.00655e+06
MKILTERGYSF	B6VNT8	Cardiac muscle alpha actin 1 OS=Sus scrofa GN=ACTC1 PE=2 SV=1 - [B6VNT8_PIG]	3	M1(Oxidation)	1360.69	4.91907e+06
LNRVAAAYPGDVDRL	F1RQQ8	Phosphorylase OS=Sus scrofa GN=PYGM PE=3 SV=2 - [F1RQQ8_PIG]	3		1629.87	4.58444e+06
MRDFTPSGIAGAF	F1REX4	ATP synthase subunit f, mitochondrial (Fragment) OS=Sus scrofa GN=ATP5J2 PE=4 SV=1 - [F1REX4_PIG]	2	M1(Oxidation)	1385.65	4.52152e+06
APSTMKIKIIAPPERKYSVW	B6VNT8	Cardiac muscle alpha actin 1 OS=Sus scrofa GN=ACTC1 PE=2 SV=1 - [B6VNT8_PIG]	5	M5(Oxidation)	2331.3	4.48739e+06
DLKVVGRPMPETF	I3L8Q0	Uncharacterized protein OS=Sus scrofa PE=4 SV=1 - [I3L8Q0_PIG]	2	M9(Oxidation)	1504.78	4.4677e+06
HERLPGPVYPFF	K7GN52	Uncharacterized protein OS=Sus scrofa GN=TRIM72 PE=4 SV=1 - [K7GN52_PIG]	3		1458.76	4.34075e+06
MKGIGWIPLGSL	F1SHW9	Uncharacterized protein (Fragment) OS=Sus scrofa GN=NEB PE=4 SV=2 - [F1SHW9_PIG]	8	M1(Oxidation)	1287.72	4.30344e+06
AAESLPKIGDLQPHIVNL	I3LUR7	Uncharacterized protein OS=Sus scrofa GN=COL6A3 PE=4 SV=1 - [I3LUR7_PIG]	3		1915.08	4.18542e+06
MKGIGWIPMESL	F1SHW9	Uncharacterized protein (Fragment) OS=Sus scrofa GN=NEB PE=4 SV=2 - [F1SHW9_PIG]	3		1361.7	4.14326e+06
EEAEASLEHEEGKILRIQL	F1SS62	Myosin-1 (Fragment) OS=Sus scrofa GN=MYH1 PE=4 SV=2 - [F1SS62_PIG]	2		2194.13	3.90858e+06
	F1SS64	Myosin-1 OS=Sus scrofa GN=MYH1 PE=4 SV=1 - [F1SS64_PIG]
VTLAAHHPDDFNPSVHASL	F1RGX4	Uncharacterized protein OS=Sus scrofa GN=LOC100737768 PE=3 SV=1 - [F1RGX4_PIG]	3		2027.99	3.90784e+06
TKLTPFIL	F1RNU9	Glucose-6-phosphate isomerase OS=Sus scrofa GN=GPI PE=3 SV=2 - [F1RNU9_PIG]	2		932.582	3.86942e+06
TTMEKAGAHLKGGAKRVIISAPSADAPMF	Q9TUY2	Glyceraldehyde-3-phosphate dehydrogenase (Fragment) OS=Sus scrofa GN=GAPDH PE=2 SV=1 - [Q9TUY2_PIG]	7	M28(Oxidation)	2971.55	3.82425e+06
	A0SNU7	Glyceraldehyde-3-phosphate dehydrogenase (Fragment) OS=Sus scrofa PE=2 SV=1 - [A0SNU7_PIG]
	G3CKJ2	Glyceraldehyde-3-phosphate dehydrogenase (Fragment) OS=Sus scrofa GN=GAPDH PE=2 SV=1 - [G3CKJ2_PIG]
WTNLSPNGGGEPKGEL	Q95JF1	Superoxide dismutase 2 (Fragment) OS=Sus scrofa GN=SOD2 PE=2 SV=1 - [Q95JF1_PIG]	3		1655.8	3.61882e+06
TVKEDQVFPMNPPKF	O46422	Myosin heavy chain isoform fast type (Fragment) OS=Sus scrofa PE=2 SV=1 - [O46422_PIG]	9	M10(Oxidation)	1792.89	3.18695e+06
	F1SS64	Myosin-1 OS=Sus scrofa GN=MYH1 PE=4 SV=1 - [F1SS64_PIG]
EEAEASLEHEEGKIL	F1SS62	Myosin-1 (Fragment) OS=Sus scrofa GN=MYH1 PE=4 SV=2 - [F1SS62_PIG]	7		1683.81	3.13148e+06
	F1SS64	Myosin-1 OS=Sus scrofa GN=MYH1 PE=4 SV=1 - [F1SS64_PIG]
	F1S9D6	Myosin-7 OS=Sus scrofa GN=MYH7 PE=4 SV=1 - [F1S9D6_PIG]
YKVTGQFPWSSL	I3LLW3	Uncharacterized protein OS=Sus scrofa GN=SAMM50 PE=4 SV=1 - [I3LLW3_PIG]	3		1412.72	3.09259e+06
INIGHFNDPVHGGSW	F1RFH9	Uncharacterized protein OS=Sus scrofa GN=ATP2A1 PE=3 SV=1 - [F1RFH9_PIG]	4		1649.78	3.06421e+06
SALVDGKSINAGGHKLGL	F1S2F6	Voltage-dependent anion-selective channel protein 2 OS=Sus scrofa GN=VDAC2 PE=4 SV=2 - [F1S2F6_PIG]	2		1736.96	3.00583e+06
HVVIAGPQDSPFEGGTF	K7GKK5	Uncharacterized protein (Fragment) OS=Sus scrofa GN=UBE2N PE=2 SV=1 - [K7GKK5_PIG]	7		1757.86	2.87775e+06
IKGVDEGPDGLKL	O02855	Cytosolic glycerol-3-phosphate dehydrogenase (Fragment) OS=Sus scrofa GN=cGPD PE=3 SV=1 - [O02855_PIG]	7		1340.74	2.86726e+06
LEDEEEMNAELTAK	F1S9D6	Myosin-7 OS=Sus scrofa GN=MYH7 PE=4 SV=1 - [F1S9D6_PIG]	2		1621.72	2.7524e+06
IRIHFGATGKL	F1S9D6	Myosin-7 OS=Sus scrofa GN=MYH7 PE=4 SV=1 - [F1S9D6_PIG]	5		1212.72	2.73145e+06
	F1SS66	Uncharacterized protein OS=Sus scrofa GN=MYH13 PE=4 SV=2 - [F1SS66_PIG]
IYSHYKQATVGDINTERPGIL	Q9GJX2	Diazepam binding inhibitor (Fragment) OS=Sus scrofa GN=DBI PE=2 SV=1 - [Q9GJX2_PIG]	2		2375.24	2.49601e+06
NQVIENRLENKIAF	F1RK48	Uncharacterized protein (Fragment) OS=Sus scrofa GN=SRL PE=4 SV=2 - [F1RK48_PIG]	2		1687.92	2.49376e+06
NDLQLQVQAEADSLADAEER	F1SS62	Myosin-1 (Fragment) OS=Sus scrofa GN=MYH1 PE=4 SV=2 - [F1SS62_PIG]	11		2215.05	2.41034e+06
NLTEEMAGLDETIAK	F1SS62	Myosin-1 (Fragment) OS=Sus scrofa GN=MYH1 PE=4 SV=2 - [F1SS62_PIG]	3		1634.8	2.40195e+06
	F1SS64	Myosin-1 OS=Sus scrofa GN=MYH1 PE=4 SV=1 - [F1SS64_PIG]
IGMESAGIHETTY	B6VNT8	Cardiac muscle alpha actin 1 OS=Sus scrofa GN=ACTC1 PE=2 SV=1 - [B6VNT8_PIG]	32	M3(Oxidation)	1424.64	2.23981e+06
EVKVIYQGVNTPGQPVF	F1SRI8	Uncharacterized protein (Fragment) OS=Sus scrofa GN=MYBPC1 PE=4 SV=2 - [F1SRI8_PIG]	7		1875	2.2321e+06
LEGKVLPGVDALSNV	K7GKJ8	Phosphoglycerate kinase (Fragment) OS=Sus scrofa GN=PGK1 PE=3 SV=1 - [K7GKJ8_PIG]	3		1510.85	2.13227e+06
SEIQAALEEAEASLEHEEGK	F1SS62	Myosin-1 (Fragment) OS=Sus scrofa GN=MYH1 PE=4 SV=2 - [F1SS62_PIG]	4		2170.02	2.12907e+06
	F1SS64	Myosin-1 OS=Sus scrofa GN=MYH1 PE=4 SV=1 - [F1SS64_PIG]
VDGSWSIGRF	K7GT00	Uncharacterized protein (Fragment) OS=Sus scrofa GN=COL14A1 PE=4 SV=1 - [K7GT00_PIG]	2		1123.55	1.92978e+06
DENAKIGQATVASGIPAGW	K7GKJ8	Phosphoglycerate kinase (Fragment) OS=Sus scrofa GN=PGK1 PE=3 SV=1 - [K7GKJ8_PIG]	8		1884.94	1.8862e+06
SKILDPAYQVDKGGRVRF	F1SRI8	Uncharacterized protein (Fragment) OS=Sus scrofa GN=MYBPC1 PE=4 SV=2 - [F1SRI8_PIG]	5		2049.13	1.83027e+06
FQVDVNKAVEQF	F1S557	Uncharacterized protein OS=Sus scrofa GN=AGL PE=4 SV=1 - [F1S557_PIG]	2		1423.72	1.72798e+06
IALSPQDINTKW	F1RU49	Uncharacterized protein OS=Sus scrofa GN=LOC100519531 PE=4 SV=1 - [F1RU49_PIG]	4		1385.75	1.6825e+06
KVLNNMEIGTSL	K7GKJ8	Phosphoglycerate kinase (Fragment) OS=Sus scrofa GN=PGK1 PE=3 SV=1 - [K7GKJ8_PIG]	3		1318.7	1.60145e+06
WDVGSGVGRVEYPDL	F1S2Z4	Uncharacterized protein OS=Sus scrofa GN=LOC100525900 PE=4 SV=2 - [F1S2Z4_PIG]	3		1648.8	1.58583e+06
AEEAPYDAIHVGAAAPVVPQAL	J9JIK8	Protein-L-isoaspartate O-methyltransferase (Fragment) OS=Sus scrofa GN=PCMT1 PE=3 SV=1 - [J9JIK8_PIG]	4		2189.13	1.50269e+06
VNNIQGRLGIPFRTAY	F1SS86	Uncharacterized protein OS=Sus scrofa GN=DHRS7C PE=3 SV=2 - [F1SS86_PIG]	2		1819	1.49207e+06
MKGIGWLPLGSL	F1SHW9	Uncharacterized protein (Fragment) OS=Sus scrofa GN=NEB PE=4 SV=2 - [F1SHW9_PIG]	8		1271.72	1.40386e+06
YTKWNPAASPSDTGEVNF	F1S557	Uncharacterized protein OS=Sus scrofa GN=AGL PE=4 SV=1 - [F1S557_PIG]	7		1983.91	1.28583e+06
KAVEHINKTLGPAL	B1A3A0	Beta-enolase 3 transcript variant 1 OS=Sus scrofa GN=ENO3 PE=2 SV=1 - [B1A3A0_PIG]	6		1490.87	1.23565e+06
MSHLGRPDGIPMPDKYSL	K7GKJ8	Phosphoglycerate kinase (Fragment) OS=Sus scrofa GN=PGK1 PE=3 SV=1 - [K7GKJ8_PIG]	3		2013.98	1.20205e+06
AKNPFLDF	B5SYT8	Adenosine monophosphate deaminase 1 (Fragment) OS=Sus scrofa GN=AMPD1 PE=4 SV=1 - [B5SYT8_PIG]	2		951.494	1.16355e+06
VSKIFPVETL	Q6EEH7	Enoyl-CoA hydratase (Fragment) OS=Sus scrofa PE=4 SV=1 - [Q6EEH7_PIG]	2		1132.66	1135016
GTGLRGGVHVKLAHL	I3LBJ8	Creatine kinase M-type OS=Sus scrofa GN=CKM PE=3 SV=1 - [I3LBJ8_PIG]	2		1514.89	972805
EINQRFLNRVAAAYPGDVDRL	F1RQQ8	Phosphorylase OS=Sus scrofa GN=PYGM PE=3 SV=2 - [F1RQQ8_PIG]	4		2417.27	902621
DAFPDKVAIQLNDTHPSL	F1RQQ8	Phosphorylase OS=Sus scrofa GN=PYGM PE=3 SV=2 - [F1RQQ8_PIG]	9		1981.02	656776
VEWQPPKDDGNTEITGYF	F1RH20	Uncharacterized protein OS=Sus scrofa GN=MYBPC2 PE=4 SV=2 - [F1RH20_PIG]	3		2095.96	605654
INIDPNAKGWMDW	D4PEM8	N-Myc downstream regulated gene 2 OS=Sus scrofa GN=NDRG2 PE=2 SV=1 - [D4PEM8_PIG]	2		1559.73	268232
VIVTAGARQQEGESRL			3		1713.93	251697
VVITAGARQQEGESRL	D4N875	L-lactate dehydrogenase (Fragment) OS=Sus scrofa PE=3 SV=1 - [D4N875_PIG]	6		1713.92	227670
	D2SW96	L-lactate dehydrogenase OS=Sus scrofa PE=2 SV=1 - [D2SW96_PIG]
VMGVNHEKYDNSL	Q9TUY2	Glyceraldehyde-3-phosphate dehydrogenase (Fragment) OS=Sus scrofa GN=GAPDH PE=2 SV=1 - [Q9TUY2_PIG]	3		1505.71	55431.8
	A0SNU7	Glyceraldehyde-3-phosphate dehydrogenase (Fragment) OS=Sus scrofa PE=2 SV=1 - [A0SNU7_PIG]

## Sheet: cooked ham
Sequence	Protein Group Accessions	Description	# PSMs	Modifications	MH+ [Da]	average
TGEISPGMIKDLGATW	D0G7F6	Triosephosphate isomerase OS=Sus scrofa GN=TPI1 PE=2 SV=1 - [D0G7F6_PIG]	11		1675.84	9.73926e+07
SLIHYAGTVDY	F1SS64	Myosin-1 OS=Sus scrofa GN=MYH1 PE=4 SV=1 - [F1SS64_PIG]	11		1238.6	6.8074e+07
DAFPDKVAIQL	Q19PY1	Phosphorylase (Fragment) OS=Sus scrofa GN=PYGM PE=2 SV=1 - [Q19PY1_PIG]	7		1216.66	5.16017e+07
DRNLAENISRVLYPNDNF	Q19PY1	Phosphorylase (Fragment) OS=Sus scrofa GN=PYGM PE=2 SV=1 - [Q19PY1_PIG]	2		2150.07	2.74857e+07
MNVKHWPWMKL	F1SS64	Myosin-1 OS=Sus scrofa GN=MYH1 PE=4 SV=1 - [F1SS64_PIG]	16		1469.75	2.64409e+07
MKGIGWLPLGSL	F1SHW9	Uncharacterized protein (Fragment) OS=Sus scrofa GN=NEB PE=4 SV=2 - [F1SHW9_PIG]	20		1271.72	2.26838e+07
EDQIISANPLL	F1SS64	Myosin-1 OS=Sus scrofa GN=MYH1 PE=4 SV=1 - [F1SS64_PIG]	3		1212.65	1.83282e+07
MRIEEALGDKAVF	B1A3A0	Beta-enolase 3 transcript variant 1 OS=Sus scrofa GN=ENO3 PE=2 SV=1 - [B1A3A0_PIG]	4		1478.77	1.6349e+07
VGVVGMLDPPRKEVTGSIQL	F1RFH9	Uncharacterized protein OS=Sus scrofa GN=ATP2A1 PE=3 SV=1 - [F1RFH9_PIG]	4		2095.16	1.35826e+07
DDIKKVVKQASEGPLKGILGY	A0SNU7	Glyceraldehyde-3-phosphate dehydrogenase (Fragment) OS=Sus scrofa PE=2 SV=1 - [A0SNU7_PIG]	2		2258.28	1.30597e+07
	G3CKJ2	Glyceraldehyde-3-phosphate dehydrogenase (Fragment) OS=Sus scrofa GN=GAPDH PE=2 SV=1 - [G3CKJ2_PIG]
MILPVGASSF	B1A3A0	Beta-enolase 3 transcript variant 1 OS=Sus scrofa GN=ENO3 PE=2 SV=1 - [B1A3A0_PIG]	11		1021.54	1.08012e+07
WGIQKELQF	D2SW96	L-lactate dehydrogenase OS=Sus scrofa PE=2 SV=1 - [D2SW96_PIG]	3		1148.61	1.04361e+07
SIIWIDPDDFPLL	F1RJW7	Calsequestrin OS=Sus scrofa GN=CASQ1 PE=2 SV=2 - [F1RJW7_PIG]	4		1543.81	1.00889e+07
GVGAGVPGFGVGAGVPGF	I3LP72	Uncharacterized protein (Fragment) OS=Sus scrofa PE=4 SV=1 - [I3LP72_PIG]	4		1501.78	9.68631e+06
EINQRFLNRVAAAYPGDVDRL	Q19PY1	Phosphorylase (Fragment) OS=Sus scrofa GN=PYGM PE=2 SV=1 - [Q19PY1_PIG]	2		2417.27	8.7396e+06
DDIKKVVKQASEGPLKGIL	A0SNU7	Glyceraldehyde-3-phosphate dehydrogenase (Fragment) OS=Sus scrofa PE=2 SV=1 - [A0SNU7_PIG]	3		2038.19	7.88316e+06
	G3CKJ2	Glyceraldehyde-3-phosphate dehydrogenase (Fragment) OS=Sus scrofa GN=GAPDH PE=2 SV=1 - [G3CKJ2_PIG]
TVKEDQVFPMNPPKF	F1SS64	Myosin-1 OS=Sus scrofa GN=MYH1 PE=4 SV=1 - [F1SS64_PIG]	18		1776.9	7.5185e+06
NDEHIPDSPFVVPVASL	F1SMN5	Uncharacterized protein OS=Sus scrofa GN=FLNC PE=4 SV=1 - [F1SMN5_PIG]	2		1835.92	7.35119e+06
LAQIPIAMSPLSNNSL	B5SYT8	Adenosine monophosphate deaminase 1 (Fragment) OS=Sus scrofa GN=AMPD1 PE=4 SV=1 - [B5SYT8_PIG]	3		1668.9	7.17753e+06
IVKWGDESVPGSPFKVNVP	F1SMN5	Uncharacterized protein OS=Sus scrofa GN=FLNC PE=4 SV=1 - [F1SMN5_PIG]	4		2055.09	6.66505e+06
IRIHFGTTGKL	F1SS64	Myosin-1 OS=Sus scrofa GN=MYH1 PE=4 SV=1 - [F1SS64_PIG]	5		1242.73	6.38028e+06
NLVQRNVNIF	D4N875	L-lactate dehydrogenase (Fragment) OS=Sus scrofa PE=3 SV=1 - [D4N875_PIG]	2		1216.68	6.05702e+06
	D2SW96	L-lactate dehydrogenase OS=Sus scrofa PE=2 SV=1 - [D2SW96_PIG]
VTDGLPATALGFNPPDL	F1RFH9	Uncharacterized protein OS=Sus scrofa GN=ATP2A1 PE=3 SV=1 - [F1RFH9_PIG]	11		1697.88	5.78122e+06
IRIHFGATGKL	F1S9D6	Myosin-7 OS=Sus scrofa GN=MYH7 PE=4 SV=1 - [F1S9D6_PIG]	4		1212.72	5.59473e+06
ISEVIGERLGIPMSVL	O02855	Cytosolic glycerol-3-phosphate dehydrogenase (Fragment) OS=Sus scrofa GN=cGPD PE=3 SV=1 - [O02855_PIG]	3		1712.96	5.35497e+06
VGTPAPFSIDTKGAGTGGLGL	F1SMN5	Uncharacterized protein OS=Sus scrofa GN=FLNC PE=4 SV=1 - [F1SMN5_PIG]	5		1916.02	5.01253e+06
MKILTERGYSF	B6VNT8	Cardiac muscle alpha actin 1 OS=Sus scrofa GN=ACTC1 PE=2 SV=1 - [B6VNT8_PIG]	6		1344.7	4.80259e+06
LEIKVEYVPKQEPPKIHL	F1RH20	Uncharacterized protein OS=Sus scrofa GN=MYBPC2 PE=4 SV=2 - [F1RH20_PIG]	2		2160.24	4.50351e+06
AILGGAKVADKIQL	K7GKJ8	Phosphoglycerate kinase (Fragment) OS=Sus scrofa GN=PGK1 PE=3 SV=1 - [K7GKJ8_PIG]	4		1396.85	4.22868e+06
VTADKFDENAKIGQATVASGIPAGW	K7GKJ8	Phosphoglycerate kinase (Fragment) OS=Sus scrofa GN=PGK1 PE=3 SV=1 - [K7GKJ8_PIG]	3		2546.29	4.21519e+06
MSVKNWPWMKL	F1S9D6	Myosin-7 OS=Sus scrofa GN=MYH7 PE=4 SV=1 - [F1S9D6_PIG]	3		1419.73	3.87422e+06
LVGGASLKPEF	D0G7F6	Triosephosphate isomerase OS=Sus scrofa GN=TPI1 PE=2 SV=1 - [D0G7F6_PIG]	4		1117.62	3.73347e+06
FPASTSLSPFY	B1Q039	CRYAB OS=Sus scrofa GN=CRYAB PE=3 SV=1 - [B1Q039_PIG]	4		1216.59	3.57693e+06
IIISWKQPAVDGGSPIL	I3LCR9	Uncharacterized protein (Fragment) OS=Sus scrofa GN=MYOM1 PE=4 SV=1 - [I3LCR9_PIG]	9		1794.02	3.35497e+06
MKGIGWIPMESL	F1SHW9	Uncharacterized protein (Fragment) OS=Sus scrofa GN=NEB PE=4 SV=2 - [F1SHW9_PIG]	3		1361.7	3.31634e+06
ITAIGDVVNHDPVVGDRL	Q19PY1	Phosphorylase (Fragment) OS=Sus scrofa GN=PYGM PE=2 SV=1 - [Q19PY1_PIG]	2		1890.01	3.2407e+06
KVVLEGPAPWGF	I3LLS0	Uncharacterized protein (Fragment) OS=Sus scrofa PE=4 SV=1 - [I3LLS0_PIG]	2		1299.71	3.08166e+06
EQLSPFPFDL	F1SSH8	Uncharacterized protein OS=Sus scrofa GN=LOC100515636 PE=2 SV=2 - [F1SSH8_PIG]	5		1192.59	3.01108e+06
DIAVDGEPLGRVSF	Q29564	Peptidyl-prolyl cis-trans isomerase (Fragment) OS=Sus scrofa PE=2 SV=1 - [Q29564_PIG]	9		1474.75	2.94633e+06
DYKNLVHIITHGEEKD	A1XQV9	MLC2v (Fragment) OS=Sus scrofa GN=MLC2V PE=2 SV=1 - [A1XQV9_PIG]	2		1910.96	2.93959e+06
AAESLPKIGDLQPHIVNL	I3LUR7	Uncharacterized protein OS=Sus scrofa GN=COL6A3 PE=4 SV=1 - [I3LUR7_PIG]	2		1915.07	2.71259e+06
LRAPSVALPTAQVPTDPGHF	I3LIP0	Uncharacterized protein (Fragment) OS=Sus scrofa PE=4 SV=1 - [I3LIP0_PIG]	2		2074.11	2.19072e+06
WSRSVPLPADTGVEWKF	F1RYS9	Uncharacterized protein OS=Sus scrofa GN=FAM47E-STBD1 PE=4 SV=2 - [F1RYS9_PIG]	4		1975.01	2.01172e+06
FPEPVRVLEGETARF	I3L8Q0	Uncharacterized protein OS=Sus scrofa PE=4 SV=1 - [I3L8Q0_PIG]	3		1746.92	2.0022e+06
DENAKIGQATVASGIPAGW	K7GKJ8	Phosphoglycerate kinase (Fragment) OS=Sus scrofa GN=PGK1 PE=3 SV=1 - [K7GKJ8_PIG]	8		1884.94	1.94039e+06
DSSVPADIISSTDKLGF	F1SSH8	Uncharacterized protein OS=Sus scrofa GN=LOC100515636 PE=2 SV=2 - [F1SSH8_PIG]	4		1751.87	1.85559e+06
FDIDVPGKITF	F1SKY2	Uncharacterized protein OS=Sus scrofa GN=NIT2 PE=4 SV=2 - [F1SKY2_PIG]	2		1251.66	1.83062e+06
IGMESAGIHETTY	B6VNT8	Cardiac muscle alpha actin 1 OS=Sus scrofa GN=ACTC1 PE=2 SV=1 - [B6VNT8_PIG]	3		1408.64	1.75529e+06
NSDTHSSTFDAGAGIALNDHF	A0SNU7	Glyceraldehyde-3-phosphate dehydrogenase (Fragment) OS=Sus scrofa PE=2 SV=1 - [A0SNU7_PIG]	9		2176.95	1.735e+06
VIVTWKPPNTTKESPVLGY	F1RVL5	Uncharacterized protein (Fragment) OS=Sus scrofa GN=MYOM2 PE=4 SV=2 - [F1RVL5_PIG]	2		2129.17	1.64869e+06
INIDPNAKGWMDW	D4PEM8	N-Myc downstream regulated gene 2 OS=Sus scrofa GN=NDRG2 PE=2 SV=1 - [D4PEM8_PIG]	5		1559.73	1.61298e+06
WGKVNVDEVGGEALGRL	A7YB43	Beta-globin (Fragment) OS=Sus scrofa PE=2 SV=1 - [A7YB43_PIG]	6		1798.94	1.61148e+06
FDIAVDGEPLGRVSF	Q29564	Peptidyl-prolyl cis-trans isomerase (Fragment) OS=Sus scrofa PE=2 SV=1 - [Q29564_PIG]	11		1621.82	1.5152e+06
FHVVIAGPQDSPFEGGTF	K7GKK5	Uncharacterized protein (Fragment) OS=Sus scrofa GN=UBE2N PE=2 SV=1 - [K7GKK5_PIG]	4		1904.92	1.13836e+06
AIAGTLKFNPETDF	F1SRC5	Aconitate hydratase, mitochondrial (Fragment) OS=Sus scrofa GN=ACO2 PE=4 SV=2 - [F1SRC5_PIG]	5		1523.77	1.07963e+06
VIPFQNPEEQDEGWL	A1EAJ7	Bridging integrator 1 OS=Sus scrofa PE=2 SV=1 - [A1EAJ7_PIG]	3		1800.85	875652
AEEAPYDAIHVGAAAPVVPQAL	J9JIK8	Protein-L-isoaspartate O-methyltransferase (Fragment) OS=Sus scrofa GN=PCMT1 PE=3 SV=1 - [J9JIK8_PIG]	4		2189.13	856518
AVNAIGVSQPSVNTKPFMPIAPTSEPQHL	F1RH20	Uncharacterized protein OS=Sus scrofa GN=MYBPC2 PE=4 SV=2 - [F1RH20_PIG]	8		3030.58	855169
KVGINYQPPTVVPGGDL	F2Z5S8	Uncharacterized protein OS=Sus scrofa GN=TUBA4A PE=2 SV=1 - [F2Z5S8_PIG]	2		1753.95	827945
VDVGQVGVNVPIPVPLPMF	F1S3H1	Uncharacterized protein OS=Sus scrofa GN=ALDH6A1 PE=3 SV=2 - [F1S3H1_PIG]	5		1977.09	827713
DGSSPVTSHDSSTNGLINF	F1RNU9	Glucose-6-phosphate isomerase OS=Sus scrofa GN=GPI PE=3 SV=2 - [F1RNU9_PIG]	2		1934.88	804866
VSNIDGTHIAKTLATLNPESSL	F1RNU9	Glucose-6-phosphate isomerase OS=Sus scrofa GN=GPI PE=3 SV=2 - [F1RNU9_PIG]	10		2281.21	766957
DAGAGIALNDHF	A0SNU7	Glyceraldehyde-3-phosphate dehydrogenase (Fragment) OS=Sus scrofa PE=2 SV=1 - [A0SNU7_PIG]	5		1200.56	754944
HWQATIMGPNDSPYQGGVF	Q6YI35	E2 ubiquitin-conjugating enzyme UbcH5B (Fragment) OS=Sus scrofa GN=UBCH5B PE=2 SV=1 - [Q6YI35_PIG]	6		2104.96	713806
LPWTASYDPGSAKTIL	B6A7R3	Carbonic anhydrase IIIb OS=Sus scrofa PE=2 SV=1 - [B6A7R3_PIG]	2		1719.9	682738
VRVTAVSSAGAGPPAVL	I3LIE7	Uncharacterized protein OS=Sus scrofa GN=MYBPH PE=4 SV=1 - [I3LIE7_PIG]	4		1551.89	662772
DIAGFEIFDF	F1SS64	Myosin-1 OS=Sus scrofa GN=MYH1 PE=4 SV=1 - [F1SS64_PIG]	4		1173.55	588760
	F1S9D6	Myosin-7 OS=Sus scrofa GN=MYH7 PE=4 SV=1 - [F1S9D6_PIG]
IVVSNPVDILTY	D4N875	L-lactate dehydrogenase (Fragment) OS=Sus scrofa PE=3 SV=1 - [D4N875_PIG]	4		1332.74	582133
WEVISDEHGIDPTGTYHGDSDL	F2Z5K5	Uncharacterized protein OS=Sus scrofa GN=TUBB4A PE=3 SV=1 - [F2Z5K5_PIG]	5		2443.07	581686
MKGIGWIPLGSL	F1SHW9	Uncharacterized protein (Fragment) OS=Sus scrofa GN=NEB PE=4 SV=2 - [F1SHW9_PIG]	6	M1(Oxidation)	1287.71	531497
FQVDVNKAVEQF	F1S557	Uncharacterized protein OS=Sus scrofa GN=AGL PE=4 SV=1 - [F1S557_PIG]	2		1423.72	310044
IIISWKQPAVDGGSPILGY	I3LCR9	Uncharacterized protein (Fragment) OS=Sus scrofa GN=MYOM1 PE=4 SV=1 - [I3LCR9_PIG]	2		2014.1	264767
SEQISTAGTEASGTGNMKF	Q19PY1	Phosphorylase (Fragment) OS=Sus scrofa GN=PYGM PE=2 SV=1 - [Q19PY1_PIG]	2		1915.88	261548
TVIDQNRDGIIDKEDLRDTF	A1XQT5	HUMMLC2B OS=Sus scrofa GN=HUMMLC2B PE=2 SV=1 - [A1XQT5_PIG]	4		2363.19	251130
WKAPVYSGSSPVSGY	F1RVL5	Uncharacterized protein (Fragment) OS=Sus scrofa GN=MYOM2 PE=4 SV=2 - [F1RVL5_PIG]	6		1584.77	213959
GLWGKVNVDEVGGEAL	A7YB43	Beta-globin (Fragment) OS=Sus scrofa PE=2 SV=1 - [A7YB43_PIG]	5		1642.84	194608
NWVPVSVEGY	A1YM35	Pepsinogen A OS=Sus scrofa PE=2 SV=1 - [A1YM35_PIG]	2		1149.56	161975
IKAAGVNVEPFWPGL	F1RN65	Uncharacterized protein (Fragment) OS=Sus scrofa GN=LOC100624171 PE=4 SV=1 - [F1RN65_PIG]	2		1597.88	135610
AQIPIAMSPLSNNSLF	B5SYT8	Adenosine monophosphate deaminase 1 (Fragment) OS=Sus scrofa GN=AMPD1 PE=4 SV=1 - [B5SYT8_PIG]	3		1702.89	125258
KVSGLPAPDVSW	F1RH92	Uncharacterized protein OS=Sus scrofa GN=MYOT PE=4 SV=1 - [F1RH92_PIG]	2		1255.67	59313.2
EVKVIYQGVNTPGQPVF	F1SRI8	Uncharacterized protein (Fragment) OS=Sus scrofa GN=MYBPC1 PE=4 SV=2 - [F1SRI8_PIG]	2		1875	47669.4
DVNSVTSVGGIIGQGL	B3TDK6	Lipoxygenase OS=Glycine max GN=Lx3 PE=3 SV=1 - [B3TDK6_SOYBN]	2		1515.8	259406
VSFKTNDTPMIGTLAGANSL	P04776	Glycinin G1 OS=Glycine max GN=GY1 PE=1 SV=2 - [GLYG1_SOYBN]	2		2037.04	461906
WQVDKGHSLPFGIPQL	I1LN50	Uncharacterized protein OS=Glycine max PE=4 SV=1 - [I1LN50_SOYBN]	2		1821.97	140628
IWIQRNTGNLL	O64458	34 kDa maturing seed protein OS=Glycine max GN=P34 PE=2 SV=1 - [O64458_SOYBN]	3		1327.75	211329
YPSSEEGLTFRGIPNSISI	B3TDK4	Lipoxygenase OS=Glycine max PE=3 SV=1 - [B3TDK4_SOYBN]	2		2067.04	378226
FAIGINAENNQRNFL	I1NGH2	Uncharacterized protein OS=Glycine max PE=4 SV=1 - [I1NGH2_SOYBN]	2		1720.88	3.61921e+06
YVVNPDNNENLRL	I1NGH2	Uncharacterized protein OS=Glycine max PE=4 SV=1 - [I1NGH2_SOYBN]	5		1559.78	649040
KTNDTPMIGTLAGANSL	P04776	Glycinin G1 OS=Glycine max GN=GY1 PE=1 SV=2 - [GLYG1_SOYBN]	3		1703.86	563840
LAFGINAENNQRNF	O22121	Beta subunit of beta conglycinin (Fragment) OS=Glycine max PE=2 SV=2 - [O22121_SOYBN]	7		1607.79	787978
FAIGINAENNQRNF	I1NGH2	Uncharacterized protein OS=Glycine max PE=4 SV=1 - [I1NGH2_SOYBN]	7		1607.79	787978
AIHATQGSTQQLGPLVTVPQF	P13917	Basic 7S globulin OS=Glycine max GN=BG PE=1 SV=2 - [7SB1_SOYBN]	4		2193.17	928687
	Q8RVH5	Basic 7S globulin 2 OS=Glycine max PE=1 SV=1 - [7SBG2_SOYBN]
NIIPSSTGAAKAVGKVLPAL	I1KC69	Uncharacterized protein OS=Glycine max PE=3 SV=1 - [I1KC69_SOYBN]	2		1907.13	513300
YSTPIHIWDKETGSVASF	P05046	Lectin OS=Glycine max GN=LE1 PE=1 SV=1 - [LEC_SOYBN]	2		2037.99	705909
NSVADLTKGNVGGLIGTGL	B3TDK5	Lipoxygenase OS=Glycine max PE=3 SV=1 - [B3TDK5_SOYBN]	4		1785.97	1.25065e+06
DVNSVTSVGGIIGQGLDLVGSTL	B3TDK6	Lipoxygenase OS=Glycine max GN=Lx3 PE=3 SV=1 - [B3TDK6_SOYBN]	3		2201.17	1.17128e+06
NALPEEVIQQTFNL	P11828	Glycinin G3 OS=Glycine max GN=GY3 PE=3 SV=1 - [GLYG3_SOYBN]	2		1615.83	1.17013e+06
IAEGYPLSIKF	C6SWW4	Uncharacterized protein OS=Glycine max PE=2 SV=1 - [C6SWW4_SOYBN]	4		1237.68	1.25597e+06
LVGGASLKPEF	C6TKJ5	Triosephosphate isomerase OS=Glycine max PE=2 SV=1 - [C6TKJ5_SOYBN]	6		1117.62	2.48265e+06
IEVNPYLTF	K7L5V8	Uncharacterized protein OS=Glycine max PE=3 SV=1 - [K7L5V8_SOYBN]	2		1095.57	1.51236e+06
AMLHIPVSVSTPGKF	I1L862	Uncharacterized protein OS=Glycine max PE=4 SV=1 - [I1L862_SOYBN]	6		1583.86	1.66802e+06
VSKGIRVNGVAPGPIWTPLIPASF	C6TAX1	Putative uncharacterized protein OS=Glycine max PE=2 SV=1 - [C6TAX1_SOYBN]	2		2476.41	9.26405e+06
HFIVPELGPDVNF	K7MMH5	Uncharacterized protein OS=Glycine max PE=4 SV=1 - [K7MMH5_SOYBN]	2		1483.76	2.86462e+06
GALLLPHF	K7LL86	Uncharacterized protein OS=Glycine max PE=4 SV=1 - [K7LL86_SOYBN]	3		867.509	5.30174e+06
MKILTERGYSF	Q96440	Actin (Fragment) OS=Glycine max GN=Soy69 PE=3 SV=1 - [Q96440_SOYBN]	3		1344.7	7.08505e+06
VVLPVQNDGSTGLHWANL	P13917	Basic 7S globulin OS=Glycine max GN=BG PE=1 SV=2 - [7SB1_SOYBN]	4		1920	6.47592e+06
DVNSVTSVGGIIGQGLDL	B3TDK6	Lipoxygenase OS=Glycine max GN=Lx3 PE=3 SV=1 - [B3TDK6_SOYBN]	4		1743.91	6.0528e+06
VSKGIRVNGVAPGPIWTPLIPSSF	C6T8W9	Putative uncharacterized protein OS=Glycine max PE=2 SV=1 - [C6T8W9_SOYBN]	2		2492.4	5.84931e+06
SIVDMNEGALLLPHF	I1NGH2	Uncharacterized protein OS=Glycine max PE=4 SV=1 - [I1NGH2_SOYBN]	7		1655.85	1.00687e+07
IAVPTGVAWW	P04776	Glycinin G1 OS=Glycine max GN=GY1 PE=1 SV=2 - [GLYG1_SOYBN]	4		1099.59	2.12229e+07
MILPVGASSF	K7MIR3	Enolase OS=Glycine max PE=3 SV=1 - [K7MIR3_SOYBN]	12		1021.54	1.11987e+07
IAEGYPLSIKFGSF	C6SWW4	Uncharacterized protein OS=Glycine max PE=2 SV=1 - [C6SWW4_SOYBN]	10		1528.8	3.0445e+07
IAVPTGVAW	P04776	Glycinin G1 OS=Glycine max GN=GY1 PE=1 SV=2 - [GLYG1_SOYBN]	3		913.514	2.56513e+07
VIPPGVPYWTY	C6T7B0	Putative uncharacterized protein (Fragment) OS=Glycine max PE=2 SV=1 - [C6T7B0_SOYBN]	5		1291.67	6.10721e+07
	Q9S9D0	Glycinin G4 subunit OS=Glycine max PE=4 SV=1 - [Q9S9D0_SOYBN]

## Sheet: cooked emulsion sausage
Sequence	Protein Group Accessions	Description	# PSMs	Modifications	MH+ [Da]	average
MNVKHWPWMKL	F1SS62	Myosin-1 (Fragment) OS=Sus scrofa GN=MYH1 PE=4 SV=2 - [F1SS62_PIG]	3		1469.76	8.38716e+07
	F1SS64	Myosin-1 OS=Sus scrofa GN=MYH1 PE=4 SV=1 - [F1SS64_PIG]
IRIHFGATGKL	F1S9D6	Myosin-7 OS=Sus scrofa GN=MYH7 PE=4 SV=1 - [F1S9D6_PIG]	14		1212.72	3.19571e+07
	F1SS66	Uncharacterized protein OS=Sus scrofa GN=MYH13 PE=4 SV=2 - [F1SS66_PIG]
SLVHYAGTVDY	F1SS66	Uncharacterized protein OS=Sus scrofa GN=MYH13 PE=4 SV=2 - [F1SS66_PIG]	7		1224.59	3.1322e+07
GVGAGVPGFGVGAGVPGF	I3LP72	Uncharacterized protein (Fragment) OS=Sus scrofa PE=4 SV=1 - [I3LP72_PIG]	3		1501.78	2.39281e+07
IKKIGYNPATVPFVPISGW	B9W5V0	Elongation factor 1-alpha OS=Sus scrofa GN=EEF1A2 PE=3 SV=1 - [B9W5V0_PIG]	2		2087.17	1.38149e+07
WGIQKELQF	D2SW96	L-lactate dehydrogenase OS=Sus scrofa PE=2 SV=1 - [D2SW96_PIG]	5		1148.61	7.97366e+06
EEAEASLEHEEGKILRIQL	F1SS62	Myosin-1 (Fragment) OS=Sus scrofa GN=MYH1 PE=4 SV=2 - [F1SS62_PIG]	3		2194.14	6.36366e+06
	F1SS64	Myosin-1 OS=Sus scrofa GN=MYH1 PE=4 SV=1 - [F1SS64_PIG]
VTDGLPATALGFNPPDL	F1RGR0	Sarcoplasmic/endoplasmic reticulum calcium ATPase 3 OS=Sus scrofa GN=ATP2A3 PE=4 SV=2 - [F1RGR0_PIG]	4		1697.88	5.31412e+06
WRDGRGAAQNIIPASTGAAKAVGKVIPEL	A0SNU7	Glyceraldehyde-3-phosphate dehydrogenase (Fragment) OS=Sus scrofa PE=2 SV=1 - [A0SNU7_PIG]	5		2946.62	4.21755e+06
FNVPYPLPKIDL	F1RWJ6	Uncharacterized protein OS=Sus scrofa GN=LOC414413 PE=4 SV=1 - [F1RWJ6_PIG]	2		1415.79	3.64525e+06
TGEISPGMIKDLGATW	D0G7F6	Triosephosphate isomerase OS=Sus scrofa GN=TPI1 PE=2 SV=1 - [D0G7F6_PIG]	6		1675.84	3.56272e+06
LAQIPIAMSPLSNNSL	B5SYT8	Adenosine monophosphate deaminase 1 (Fragment) OS=Sus scrofa GN=AMPD1 PE=4 SV=1 - [B5SYT8_PIG]	4		1668.9	3.28604e+06
QAAAGLPAGVPGFGVGAGVPGF	I3LP72	Uncharacterized protein (Fragment) OS=Sus scrofa PE=4 SV=1 - [I3LP72_PIG]	3		1897	2.73102e+06
IGMESAGIHETTY	B6VNT8	Cardiac muscle alpha actin 1 OS=Sus scrofa GN=ACTC1 PE=2 SV=1 - [B6VNT8_PIG]	5		1408.64	2.3856e+06
IKAAGVNVEPFWPGL	F1RN65	Uncharacterized protein (Fragment) OS=Sus scrofa GN=LOC100624171 PE=4 SV=1 - [F1RN65_PIG]	4		1597.87	2.21811e+06
SLIHYAGTVDY	F1SS62	Myosin-1 (Fragment) OS=Sus scrofa GN=MYH1 PE=4 SV=2 - [F1SS62_PIG]	2		1238.6	2.03295e+06
	F1SS64	Myosin-1 OS=Sus scrofa GN=MYH1 PE=4 SV=1 - [F1SS64_PIG]
NLTEEMAGLDEIIAK	F1S9D6	Myosin-7 OS=Sus scrofa GN=MYH7 PE=4 SV=1 - [F1S9D6_PIG]	3		1646.84	2.03056e+06
NLQQEISDLTEQIAEGGK	F1SS62	Myosin-1 (Fragment) OS=Sus scrofa GN=MYH1 PE=4 SV=2 - [F1SS62_PIG]	6		1972.99	1.87636e+06
	F1SS64	Myosin-1 OS=Sus scrofa GN=MYH1 PE=4 SV=1 - [F1SS64_PIG]
QAAAGLPAGVPGFGVGAGVPGFGVGAGVPGF	I3LP72	Uncharacterized protein (Fragment) OS=Sus scrofa PE=4 SV=1 - [I3LP72_PIG]	3		2638.38	1.84985e+06
SIVWIDPDDFPLL	F1SAW8	Calsequestrin (Fragment) OS=Sus scrofa GN=CASQ2 PE=3 SV=2 - [F1SAW8_PIG]	2		1529.79	1.58804e+06
MKGIGWIPLGSL	F1SHW9	Uncharacterized protein (Fragment) OS=Sus scrofa GN=NEB PE=4 SV=2 - [F1SHW9_PIG]	6		1271.72	1.15628e+06
KLETDISQIQGEMEDIIQEAR	F1SS62	Myosin-1 (Fragment) OS=Sus scrofa GN=MYH1 PE=4 SV=2 - [F1SS62_PIG]	3		2446.22	983464
VDVGQVGVNVPIPVPLPMF	F1S3H1	Uncharacterized protein OS=Sus scrofa GN=ALDH6A1 PE=3 SV=2 - [F1S3H1_PIG]	3		1977.09	947099
INIDPNAKGWMDW	D4PEM8	N-Myc downstream regulated gene 2 OS=Sus scrofa GN=NDRG2 PE=2 SV=1 - [D4PEM8_PIG]	3		1559.73	904702
NLQEEISDLTEQLGSSGK	F1S9D6	Myosin-7 OS=Sus scrofa GN=MYH7 PE=4 SV=1 - [F1S9D6_PIG]	3		1947.95	583500
MILPVGASSF	B1A3A0	Beta-enolase 3 transcript variant 1 OS=Sus scrofa GN=ENO3 PE=2 SV=1 - [B1A3A0_PIG]	3		1021.54	583317
HWQATIMGPNDSPYQGGVF	Q6YI35	E2 ubiquitin-conjugating enzyme UbcH5B (Fragment) OS=Sus scrofa GN=UBCH5B PE=2 SV=1 - [Q6YI35_PIG]	2		2104.96	430743
DIAVDGEPLGRVSF	Q29564	Peptidyl-prolyl cis-trans isomerase (Fragment) OS=Sus scrofa PE=2 SV=1 - [Q29564_PIG]	3		1474.75	378904
NDLQLQVQAEQDNLADAEER	F1S9D6	Myosin-7 OS=Sus scrofa GN=MYH7 PE=4 SV=1 - [F1S9D6_PIG]	3		2299.08	358594
FHVVIAGPQDSPFEGGTF	K7GKK5	Uncharacterized protein (Fragment) OS=Sus scrofa GN=UBE2N PE=2 SV=1 - [K7GKK5_PIG]	4		1904.92	303896
LVGGASLKPEF	D0G7F6	Triosephosphate isomerase OS=Sus scrofa GN=TPI1 PE=2 SV=1 - [D0G7F6_PIG]	4		1117.62	257286
NLKDFNVGGY	Q19PY2	Phosphorylase OS=Sus scrofa GN=PYGM PE=2 SV=2 - [Q19PY2_PIG]	3		1126.55	250660
NDLQLQVQAEADSLADAEER	F1SS62	Myosin-1 (Fragment) OS=Sus scrofa GN=MYH1 PE=4 SV=2 - [F1SS62_PIG]	9		2215.05	205011
FDIAVDGEPLGRVSF	Q29564	Peptidyl-prolyl cis-trans isomerase (Fragment) OS=Sus scrofa PE=2 SV=1 - [Q29564_PIG]	2		1621.82	145425
LQNEVEDLMLDVER	F1SS62	Myosin-1 (Fragment) OS=Sus scrofa GN=MYH1 PE=4 SV=2 - [F1SS62_PIG]	10		1702.83	70021.9
	F1SS64	Myosin-1 OS=Sus scrofa GN=MYH1 PE=4 SV=1 - [F1SS64_PIG]
VIPPGVPYWTY	K7LZA4	Uncharacterized protein OS=Glycine max PE=4 SV=1 - [K7LZA4_SOYBN]	6		1291.68	6.49543e+08
	Q9S9D0	Glycinin G4 subunit OS=Glycine max PE=4 SV=1 - [Q9S9D0_SOYBN]
IAVPTGVAWW	P04776	Glycinin G1 OS=Glycine max GN=GY1 PE=1 SV=2 - [GLYG1_SOYBN]	5		1099.59	1.88921e+08
IAVPTGVAW	P04776	Glycinin G1 OS=Glycine max GN=GY1 PE=1 SV=2 - [GLYG1_SOYBN]	10		913.514	4.89228e+07
IAEGYPLSIKFGSF	C6SWW4	Uncharacterized protein OS=Glycine max PE=2 SV=1 - [C6SWW4_SOYBN]	12		1528.81	2.77039e+07
FEITPEKNPQL	I1NGH2	Uncharacterized protein OS=Glycine max PE=4 SV=1 - [I1NGH2_SOYBN]	5		1315.69	2.36673e+07
	O22121	Beta subunit of beta conglycinin (Fragment) OS=Glycine max PE=2 SV=2 - [O22121_SOYBN]
	K7N3H7	Uncharacterized protein OS=Glycine max PE=4 SV=1 - [K7N3H7_SOYBN]
GALLLPHF	K7N3H7	Uncharacterized protein OS=Glycine max PE=4 SV=1 - [K7N3H7_SOYBN]	2		867.508	1.35798e+07
DVNSVTSVGGIIGQGLDL	B3TDK6	Lipoxygenase OS=Glycine max GN=Lx3 PE=3 SV=1 - [B3TDK6_SOYBN]	9		1743.91	1.24862e+07
AIHATQGSTQQLGPLVTVPQF	P13917	Basic 7S globulin OS=Glycine max GN=BG PE=1 SV=2 - [7SB1_SOYBN]	6		2193.17	7.3856e+06
	Q8RVH5	Basic 7S globulin 2 OS=Glycine max PE=1 SV=1 - [7SBG2_SOYBN]
DVNSVTSVGGIIGQGL	B3TDK6	Lipoxygenase OS=Glycine max GN=Lx3 PE=3 SV=1 - [B3TDK6_SOYBN]	4		1515.8	7.19371e+06
SVVEDLPEGPAVKIGENKDAMDGW	Q9ATY0	Truncated Kunitz trypsin inhibitor OS=Glycine max PE=4 SV=1 - [Q9ATY0_SOYBN]	4		2556.23	6.39302e+06
SIVDMNEGALLLPHF	I1NGH2	Uncharacterized protein OS=Glycine max PE=4 SV=1 - [I1NGH2_SOYBN]	7		1655.85	5.69519e+06
HFIVPELGPDVNF	K7MMH5	Uncharacterized protein OS=Glycine max PE=4 SV=1 - [K7MMH5_SOYBN]	5		1483.76	5.58168e+06
AMLHIPVSVSTPGKF	I1L862	Uncharacterized protein OS=Glycine max PE=4 SV=1 - [I1L862_SOYBN]	2		1583.86	4.96e+06
YLAGNQEQEF	P04776	Glycinin G1 OS=Glycine max GN=GY1 PE=1 SV=2 - [GLYG1_SOYBN]	3		1198.54	4.5043e+06
	P11828	Glycinin G3 OS=Glycine max GN=GY3 PE=3 SV=1 - [GLYG3_SOYBN]
REGDLIAVPTGVAW	P04776	Glycinin G1 OS=Glycine max GN=GY1 PE=1 SV=2 - [GLYG1_SOYBN]	6		1483.79	4.15164e+06
NALPEEVIQHTFNL	P04776	Glycinin G1 OS=Glycine max GN=GY1 PE=1 SV=2 - [GLYG1_SOYBN]	2		1624.84	3.93616e+06
NSVADLTKGNVGGLIGTGL	B3TDK5	Lipoxygenase OS=Glycine max PE=3 SV=1 - [B3TDK5_SOYBN]	5		1785.97	3.77701e+06
VRVDLNVPLDDNL	C6T920	Phosphoglycerate kinase (Fragment) OS=Glycine max PE=2 SV=1 - [C6T920_SOYBN]	7		1481.8	3.48506e+06
VVLPVQNDGSTGLHWANL	P13917	Basic 7S globulin OS=Glycine max GN=BG PE=1 SV=2 - [7SB1_SOYBN]	6		1920	3.27803e+06
WQVDKGHSLPFGIPQL	I1LN50	Uncharacterized protein OS=Glycine max PE=4 SV=1 - [I1LN50_SOYBN]	4		1821.96	2.1207e+06
VIPPGVPYW	K7LZA4	Uncharacterized protein OS=Glycine max PE=4 SV=1 - [K7LZA4_SOYBN]	2		1027.56	1.68252e+06
	Q9S9D0	Glycinin G4 subunit OS=Glycine max PE=4 SV=1 - [Q9S9D0_SOYBN]
IAEGYPLSIKF	C6SWW4	Uncharacterized protein OS=Glycine max PE=2 SV=1 - [C6SWW4_SOYBN]	3		1237.68	1.21047e+06
YVVNPDNNENLRL	I1NGH2	Uncharacterized protein OS=Glycine max PE=4 SV=1 - [I1NGH2_SOYBN]	4		1559.78	1.14008e+06
NNQLDQTPRVFY	Q9S9D0	Glycinin G4 subunit OS=Glycine max PE=4 SV=1 - [Q9S9D0_SOYBN]	5		1494.73	1.09171e+06
FAIGINAENNQRNF	I1NGH2	Uncharacterized protein OS=Glycine max PE=4 SV=1 - [I1NGH2_SOYBN]	11		1607.79	1.023e+06
LAFGINAENNQRNF	O22121	Beta subunit of beta conglycinin (Fragment) OS=Glycine max PE=2 SV=2 - [O22121_SOYBN]	9		1607.79	1.023e+06
IDTNSFQNQL	P11828	Glycinin G3 OS=Glycine max GN=GY3 PE=3 SV=1 - [GLYG3_SOYBN]	5		1179.56	1.00857e+06
LVGGASLKPEF	C6TKJ5	Triosephosphate isomerase OS=Glycine max PE=2 SV=1 - [C6TKJ5_SOYBN]	7		1117.62	982497
IWIQRNTGNL	O64458	34 kDa maturing seed protein OS=Glycine max GN=P34 PE=2 SV=1 - [O64458_SOYBN]	2		1214.66	948266
NNQLDQNPRVFY	K7LZA4	Uncharacterized protein OS=Glycine max PE=4 SV=1 - [K7LZA4_SOYBN]	6		1507.73	878515
IETWNSQHPEL	K7LZA4	Uncharacterized protein OS=Glycine max PE=4 SV=1 - [K7LZA4_SOYBN]	2		1353.64	799541
KTNDTPMIGTLAGANSL	P04776	Glycinin G1 OS=Glycine max GN=GY1 PE=1 SV=2 - [GLYG1_SOYBN]	3		1703.87	724746
LVQKGLPRNTQGVAGLGHAPISLPNQL	P13917	Basic 7S globulin OS=Glycine max GN=BG PE=1 SV=2 - [7SB1_SOYBN]	3		2778.58	641540
MPYVRQINQL	B3TDK4	Lipoxygenase OS=Glycine max PE=3 SV=1 - [B3TDK4_SOYBN]	3		1261.67	595536
DVNSVTSVGGIIGQGLDLVGSTL	B3TDK6	Lipoxygenase OS=Glycine max GN=Lx3 PE=3 SV=1 - [B3TDK6_SOYBN]	2		2201.17	441999
KTNDRPSIGNLAGANSL	P11828	Glycinin G3 OS=Glycine max GN=GY3 PE=3 SV=1 - [GLYG3_SOYBN]	2		1727.91	416654
AMLHIPVSTPGKF	Q84V19	Sucrose-binding protein 2 OS=Glycine max GN=SBP2 PE=2 SV=1 - [Q84V19_SOYBN]	4		1397.76	298916
MILPVGASSF	K7MIR3	Enolase OS=Glycine max PE=3 SV=1 - [K7MIR3_SOYBN]	5		1021.54	283671
IEDYPYAADGLEIW	B3TDK4	Lipoxygenase OS=Glycine max PE=3 SV=1 - [B3TDK4_SOYBN]	3		1654.77	262754
LVVPQNF	K7LZA4	Uncharacterized protein OS=Glycine max PE=4 SV=1 - [K7LZA4_SOYBN]	2		816.462	165020
	Q9S9D0	Glycinin G4 subunit OS=Glycine max PE=4 SV=1 - [Q9S9D0_SOYBN]
DVWDPFKDFPFPNTL	P05478	18.5 kDa class I heat shock protein OS=Glycine max GN=HSP18.5-C PE=3 SV=1 - [HSP16_SOYBN]	2		1837.88	164924
ASVGSKIFGSF	C6SXS9	Putative uncharacterized protein OS=Glycine max PE=2 SV=1 - [C6SXS9_SOYBN]	2		1099.58	54097.2
FLSSTQAQQSY	O22121	Beta subunit of beta conglycinin (Fragment) OS=Glycine max PE=2 SV=2 - [O22121_SOYBN]	3		1259.59	43467.9

## Sheet: dry cured sausage
Sequence	Protein Group Accessions	Description	# PSMs	Modifications	MH+ [Da]	average
SLIHYAGTVDY	F1SS62	Myosin-1 (Fragment) OS=Sus scrofa GN=MYH1 PE=4 SV=2 - [F1SS62_PIG]	20		1238.6	1.20406e+08
	F1SS64	Myosin-1 OS=Sus scrofa GN=MYH1 PE=4 SV=1 - [F1SS64_PIG]
MNVKHWPWMKL	F1SS62	Myosin-1 (Fragment) OS=Sus scrofa GN=MYH1 PE=4 SV=2 - [F1SS62_PIG]	10		1469.75	5.12375e+07
	F1SS64	Myosin-1 OS=Sus scrofa GN=MYH1 PE=4 SV=1 - [F1SS64_PIG]
VTDGLPATALGFNPPDL	F1RFH9	Uncharacterized protein OS=Sus scrofa GN=ATP2A1 PE=3 SV=1 - [F1RFH9_PIG]	13		1697.88	4.88775e+07
TGEISPGMIKDLGATW	D0G7F6	Triosephosphate isomerase OS=Sus scrofa GN=TPI1 PE=2 SV=1 - [D0G7F6_PIG]	23		1675.84	4.40201e+07
WRDGRGAAQNIIPASTGAAKAVGKVIPEL	A0SNU7	Glyceraldehyde-3-phosphate dehydrogenase (Fragment) OS=Sus scrofa PE=2 SV=1 - [A0SNU7_PIG]	20		2946.63	4.34609e+07
NLTEEMAGLDEIIAK	F1S9D6	Myosin-7 OS=Sus scrofa GN=MYH7 PE=4 SV=1 - [F1S9D6_PIG]	3		1646.83	4.31448e+07
MKGIGWLPLGSL	F1SHW9	Uncharacterized protein (Fragment) OS=Sus scrofa GN=NEB PE=4 SV=2 - [F1SHW9_PIG]	22		1271.72	3.97938e+07
MILPVGASSF	B1A3A0	Beta-enolase 3 transcript variant 1 OS=Sus scrofa GN=ENO3 PE=2 SV=1 - [B1A3A0_PIG]	18		1021.54	3.65971e+07
DAFPDKVAIQL	Q19PY1	Phosphorylase (Fragment) OS=Sus scrofa GN=PYGM PE=2 SV=1 - [Q19PY1_PIG]	7		1216.66	3.32567e+07
VVYPWTQRF	A7YB43	Beta-globin (Fragment) OS=Sus scrofa PE=2 SV=1 - [A7YB43_PIG]	2		1195.63	3.17181e+07
RLEIPISGEPPPKVIW	F1SRI8	Uncharacterized protein (Fragment) OS=Sus scrofa GN=MYBPC1 PE=4 SV=2 - [F1SRI8_PIG]	5		1831.05	3.09274e+07
NNIQDIPIPML	F1SSY3	Tropomodulin 4 OS=Sus scrofa GN=TMOD4 PE=2 SV=1 - [F1SSY3_PIG]	2		1267.67	2.53781e+07
FPASTSLSPFY	B1Q039	CRYAB OS=Sus scrofa GN=CRYAB PE=3 SV=1 - [B1Q039_PIG]	7		1216.59	2.47375e+07
TVKEDQVFPMNPPKF	F1SS64	Myosin-1 OS=Sus scrofa GN=MYH1 PE=4 SV=1 - [F1SS64_PIG]	34		1776.9	2.06054e+07
LAQIPIAMSPLSNNSL	B5SYT8	Adenosine monophosphate deaminase 1 (Fragment) OS=Sus scrofa GN=AMPD1 PE=4 SV=1 - [B5SYT8_PIG]	3		1668.9	2.02856e+07
NDEHIPDSPFVVPVASL	F1SMN5	Uncharacterized protein OS=Sus scrofa GN=FLNC PE=4 SV=1 - [F1SMN5_PIG]	4		1835.92	1.5107e+07
MRIEEALGDKAVF	B1A3A0	Beta-enolase 3 transcript variant 1 OS=Sus scrofa GN=ENO3 PE=2 SV=1 - [B1A3A0_PIG]	7		1478.77	1.44471e+07
EDQIISANPLL	F1SS64	Myosin-1 OS=Sus scrofa GN=MYH1 PE=4 SV=1 - [F1SS64_PIG]	4		1212.65	1.43514e+07
DDIKKVVKQASEGPLKGILGY	A0SNU7	Glyceraldehyde-3-phosphate dehydrogenase (Fragment) OS=Sus scrofa PE=2 SV=1 - [A0SNU7_PIG]	8		2258.27	1.38255e+07
MSVKNWPWMKL	F1S9D6	Myosin-7 OS=Sus scrofa GN=MYH7 PE=4 SV=1 - [F1S9D6_PIG]	8		1419.73	1.34945e+07
VIPFQNPEEQDEGWL	A1EAJ7	Bridging integrator 1 OS=Sus scrofa PE=2 SV=1 - [A1EAJ7_PIG]	5		1800.85	1.20733e+07
ALIHYAGTVDY	F1S9D6	Myosin-7 OS=Sus scrofa GN=MYH7 PE=4 SV=1 - [F1S9D6_PIG]	7		1222.61	1.15937e+07
TEISKIVTDL	A2THZ2	Albumin (Fragment) OS=Sus scrofa domesticus PE=2 SV=1 - [A2THZ2_PIG]	10		1118.63	1.01883e+07
FDKPVSPLL	I3LBJ8	Creatine kinase M-type OS=Sus scrofa GN=CKM PE=3 SV=1 - [I3LBJ8_PIG]	5		1015.58	9.24869e+06
NLVQRNVNIF	D4N875	L-lactate dehydrogenase (Fragment) OS=Sus scrofa PE=3 SV=1 - [D4N875_PIG]	2		1216.68	9.22832e+06
	D2SW96	L-lactate dehydrogenase OS=Sus scrofa PE=2 SV=1 - [D2SW96_PIG]
MKILTERGYSF	B6VNT8	Cardiac muscle alpha actin 1 OS=Sus scrofa GN=ACTC1 PE=2 SV=1 - [B6VNT8_PIG]	9		1344.7	9.08085e+06
IGMESAGIHETTY	B6VNT8	Cardiac muscle alpha actin 1 OS=Sus scrofa GN=ACTC1 PE=2 SV=1 - [B6VNT8_PIG]	9		1408.64	8.91878e+06
EINQRFLNRVAAAYPGDVDRL	Q19PY1	Phosphorylase (Fragment) OS=Sus scrofa GN=PYGM PE=2 SV=1 - [Q19PY1_PIG]	7		2417.27	7.98254e+06
VGTPAPFSIDTKGAGTGGLGL	F1SMN5	Uncharacterized protein OS=Sus scrofa GN=FLNC PE=4 SV=1 - [F1SMN5_PIG]	7		1916.01	7.94363e+06
GVGAGVPGFGVGAGVPGF	I3LP72	Uncharacterized protein (Fragment) OS=Sus scrofa PE=4 SV=1 - [I3LP72_PIG]	4		1501.78	7.74061e+06
EQLSPFPFDL	F1SSH8	Uncharacterized protein OS=Sus scrofa GN=LOC100515636 PE=2 SV=2 - [F1SSH8_PIG]	4		1192.59	7.41108e+06
RIKAAIPSIKF	K7GKJ8	Phosphoglycerate kinase (Fragment) OS=Sus scrofa GN=PGK1 PE=3 SV=1 - [K7GKJ8_PIG]	13		1243.79	7.35479e+06
LGFPTTKTYFPHF	K7GLP2	Uncharacterized protein OS=Sus scrofa GN=LOC100737768 PE=3 SV=1 - [K7GLP2_PIG]	3		1555.79	7.25335e+06
INIDPNAKGWMDW	D4PEM8	N-Myc downstream regulated gene 2 OS=Sus scrofa GN=NDRG2 PE=2 SV=1 - [D4PEM8_PIG]	5		1559.73	7.02573e+06
KLETDISQIQGEMEDIIQEAR	F1SS62	Myosin-1 (Fragment) OS=Sus scrofa GN=MYH1 PE=4 SV=2 - [F1SS62_PIG]	3		2446.22	6.42709e+06
FPEPVRVLEGETARF	I3L8Q0	Uncharacterized protein OS=Sus scrofa PE=4 SV=1 - [I3L8Q0_PIG]	3		1746.92	5.85212e+06
IVRIAAANGIGRL	F1S814	Uncharacterized protein OS=Sus scrofa GN=PGM1 PE=3 SV=2 - [F1S814_PIG]	3		1323.82	5.53798e+06
VTADKFDENAKIGQATVASGIPAGW	K7GKJ8	Phosphoglycerate kinase (Fragment) OS=Sus scrofa GN=PGK1 PE=3 SV=1 - [K7GKJ8_PIG]	6		2546.29	5.38431e+06
WRDGRGAAQNIIPASTGAAKAVGKVIPELNGKL	A0SNU7	Glyceraldehyde-3-phosphate dehydrogenase (Fragment) OS=Sus scrofa PE=2 SV=1 - [A0SNU7_PIG]	10		3358.88	5.22701e+06
IKAAGVNVEPFWPGL	F1RN65	Uncharacterized protein (Fragment) OS=Sus scrofa GN=LOC100624171 PE=4 SV=1 - [F1RN65_PIG]	5		1597.87	4.99836e+06
NAFKVFDPEGKGVL	A1XQV9	MLC2v (Fragment) OS=Sus scrofa GN=MLC2V PE=2 SV=1 - [A1XQV9_PIG]	3		1520.81	4.64735e+06
TITDLPTDAKIF	F1SRI8	Uncharacterized protein (Fragment) OS=Sus scrofa GN=MYBPC1 PE=4 SV=2 - [F1SRI8_PIG]	5		1334.72	4.57256e+06
IRIHFGTTGKL	F1SS64	Myosin-1 OS=Sus scrofa GN=MYH1 PE=4 SV=1 - [F1SS64_PIG]	3		1242.73	4.34362e+06
AAESLPKIGDLQPHIVNL	I3LUR7	Uncharacterized protein OS=Sus scrofa GN=COL6A3 PE=4 SV=1 - [I3LUR7_PIG]	3		1915.07	4.28775e+06
IKISPLPDITPADF	F1RX36	Fibrinogen alpha chain OS=Sus scrofa GN=FGA PE=4 SV=2 - [F1RX36_PIG]	9		1526.85	3.95009e+06
AILGGAKVADKIQL	K7GKJ8	Phosphoglycerate kinase (Fragment) OS=Sus scrofa GN=PGK1 PE=3 SV=1 - [K7GKJ8_PIG]	14		1396.85	3.91754e+06
LVGGASLKPEF	D0G7F6	Triosephosphate isomerase OS=Sus scrofa GN=TPI1 PE=2 SV=1 - [D0G7F6_PIG]	5		1117.62	3.70683e+06
LPWTASYDPGSAKTIL	B6A7R3	Carbonic anhydrase IIIb OS=Sus scrofa PE=2 SV=1 - [B6A7R3_PIG]	5		1719.9	3.65786e+06
DENAKIGQATVASGIPAGW	K7GKJ8	Phosphoglycerate kinase (Fragment) OS=Sus scrofa GN=PGK1 PE=3 SV=1 - [K7GKJ8_PIG]	10		1884.95	3.15992e+06
NLQQEISDLTEQIAEGGK	F1SS62	Myosin-1 (Fragment) OS=Sus scrofa GN=MYH1 PE=4 SV=2 - [F1SS62_PIG]	6		1972.99	2.87435e+06
	F1SS64	Myosin-1 OS=Sus scrofa GN=MYH1 PE=4 SV=1 - [F1SS64_PIG]
DSSVPADIISSTDKLGF	F1SSH8	Uncharacterized protein OS=Sus scrofa GN=LOC100515636 PE=2 SV=2 - [F1SSH8_PIG]	6		1751.87	2.60616e+06
DIAVDGEPLGRVSF	Q29564	Peptidyl-prolyl cis-trans isomerase (Fragment) OS=Sus scrofa PE=2 SV=1 - [Q29564_PIG]	6		1474.75	2.38976e+06
KVVLEGPAPWGF	I3LLS0	Uncharacterized protein (Fragment) OS=Sus scrofa PE=4 SV=1 - [I3LLS0_PIG]	6		1299.71	2.26805e+06
NDLQLQVQAEADSLADAEER	F1SS62	Myosin-1 (Fragment) OS=Sus scrofa GN=MYH1 PE=4 SV=2 - [F1SS62_PIG]	7		2215.05	2.12081e+06
FNVPYPLPKIDL	F1RWJ6	Uncharacterized protein OS=Sus scrofa GN=LOC414413 PE=4 SV=1 - [F1RWJ6_PIG]	4		1415.79	2.0876e+06
ITAIGDVVNHDPVVGDRL	Q19PY1	Phosphorylase (Fragment) OS=Sus scrofa GN=PYGM PE=2 SV=1 - [Q19PY1_PIG]	4		1890.01	1.95224e+06
TISPDYAYGATGHPGIIPPNATL	Q2VTP6	Peptidyl-prolyl cis-trans isomerase OS=Sus scrofa GN=LOC654323 PE=4 SV=1 - [Q2VTP6_PIG]	9		2326.18	1.85743e+06
WGIQKELQF	D2SW96	L-lactate dehydrogenase OS=Sus scrofa PE=2 SV=1 - [D2SW96_PIG]	7		1148.61	1.57559e+06
GLWGKVNVDEVGGEAL	A7YB43	Beta-globin (Fragment) OS=Sus scrofa PE=2 SV=1 - [A7YB43_PIG]	6		1642.84	1.46208e+06
HWQATIMGPNDSPYQGGVF	Q6YI35	E2 ubiquitin-conjugating enzyme UbcH5B (Fragment) OS=Sus scrofa GN=UBCH5B PE=2 SV=1 - [Q6YI35_PIG]	2		2104.96	1.35403e+06
IGQKVAHALAEGL	D0G7F6	Triosephosphate isomerase OS=Sus scrofa GN=TPI1 PE=2 SV=1 - [D0G7F6_PIG]	2		1306.75	1.32862e+06
KVSGLPAPDVSW	F1RH92	Uncharacterized protein OS=Sus scrofa GN=MYOT PE=4 SV=1 - [F1RH92_PIG]	4		1255.67	1.3218e+06
EVKVIYQGVNTPGQPVF	F1SRI8	Uncharacterized protein (Fragment) OS=Sus scrofa GN=MYBPC1 PE=4 SV=2 - [F1SRI8_PIG]	7		1875	1.29929e+06
LRAPSVALPTAQVPTDPGHF	I3LIP0	Uncharacterized protein (Fragment) OS=Sus scrofa PE=4 SV=1 - [I3LIP0_PIG]	8		2074.11	1.25845e+06
AEEAPYDAIHVGAAAPVVPQAL	J9JIK8	Protein-L-isoaspartate O-methyltransferase (Fragment) OS=Sus scrofa GN=PCMT1 PE=3 SV=1 - [J9JIK8_PIG]	10		2189.13	1.2501e+06
GDIMGHYDESMPDPLPEF	F1RXW0	Uncharacterized protein (Fragment) OS=Sus scrofa GN=COL5A2 PE=4 SV=1 - [F1RXW0_PIG]	2		2049.86	1.24815e+06
IITHPNFNGNTLDNDIMLIK	C5IWV5	Trypsinogen OS=Sus scrofa PE=2 SV=1 - [C5IWV5_PIG]	3	M17(Oxidation)	2299.17	1.16065e+06
IIISWKQPAVDGGSPIL	I3LCR9	Uncharacterized protein (Fragment) OS=Sus scrofa GN=MYOM1 PE=4 SV=1 - [I3LCR9_PIG]	13		1794.02	1.14478e+06
VIPFQNPEEQDEGW	A1EAJ7	Bridging integrator 1 OS=Sus scrofa PE=2 SV=1 - [A1EAJ7_PIG]	3		1687.76	1.12715e+06
NLQEEISDLTEQLGSSGK	F1S9D6	Myosin-7 OS=Sus scrofa GN=MYH7 PE=4 SV=1 - [F1S9D6_PIG]	5		1947.95	1.01814e+06
AVNAIGVSQPSVNTKPFMPIAPTSEPQHL	F1RH20	Uncharacterized protein OS=Sus scrofa GN=MYBPC2 PE=4 SV=2 - [F1RH20_PIG]	6		3030.57	1.00944e+06
NQMTKLPSGLPVSL	F1SQ09	Uncharacterized protein OS=Sus scrofa GN=LUM PE=4 SV=1 - [F1SQ09_PIG]	8		1484.81	981982
DLAGRDLTDY	B6VNT8	Cardiac muscle alpha actin 1 OS=Sus scrofa GN=ACTC1 PE=2 SV=1 - [B6VNT8_PIG]	7		1138.54	981569
LSDVVPFKVPGKDTVTQDNGIRPSSL	F1SDN2	Uncharacterized protein OS=Sus scrofa GN=HADHB PE=3 SV=2 - [F1SDN2_PIG]	2		2769.48	971189
TSGVHTFPSVLQPSGL	K7ZRJ9	IgG heavy chian constant region (Fragment) OS=Sus scrofa GN=IGHG5-2 PE=4 SV=1 - [K7ZRJ9_PIG]	8		1626.85	966138
KLSDAGITPLF	I3LUR7	Uncharacterized protein OS=Sus scrofa GN=COL6A3 PE=4 SV=1 - [I3LUR7_PIG]	4		1161.65	959549
IVVSNPVDIL	D4N875	L-lactate dehydrogenase (Fragment) OS=Sus scrofa PE=3 SV=1 - [D4N875_PIG]	3		1068.63	859789
FDIAVDGEPLGRVSF	Q29564	Peptidyl-prolyl cis-trans isomerase (Fragment) OS=Sus scrofa PE=2 SV=1 - [Q29564_PIG]	9		1621.82	846503
YRILNPAAIPEGQF	H6SHX6	Myosin, heavy chain 7, cardiac muscle, beta (Fragment) OS=Sus scrofa GN=MYH7 PE=4 SV=1 - [H6SHX6_PIG]	2		1588.85	804173
WEVISDEHGIDPTGTYHGDSDL	F2Z5K5	Uncharacterized protein OS=Sus scrofa GN=TUBB4A PE=3 SV=1 - [F2Z5K5_PIG]	3		2443.07	756463
DLKVVGRPMPETF	I3L8Q0	Uncharacterized protein OS=Sus scrofa PE=4 SV=1 - [I3L8Q0_PIG]	3		1488.79	726585
WKAPVYSGSSPVSGY	F1RVL5	Uncharacterized protein (Fragment) OS=Sus scrofa GN=MYOM2 PE=4 SV=2 - [F1RVL5_PIG]	6		1584.77	672822
FHVVIAGPQDSPFEGGTF	K7GKK5	Uncharacterized protein (Fragment) OS=Sus scrofa GN=UBE2N PE=2 SV=1 - [K7GKK5_PIG]	5		1904.93	608931
DDMEKIWHHTFY	B6VNT8	Cardiac muscle alpha actin 1 OS=Sus scrofa GN=ACTC1 PE=2 SV=1 - [B6VNT8_PIG]	3		1621.71	547352
RLLPETPSDPFAIW	F1RQI0	Uncharacterized protein OS=Sus scrofa GN=COL12A1 PE=4 SV=2 - [F1RQI0_PIG]	2		1641.87	517930
VVITAGARQQEGESRLNL	D4N875	L-lactate dehydrogenase (Fragment) OS=Sus scrofa PE=3 SV=1 - [D4N875_PIG]	2		1941.05	485151
	D2SW96	L-lactate dehydrogenase OS=Sus scrofa PE=2 SV=1 - [D2SW96_PIG]
VDVGQVGVNVPIPVPLPMF	F1S3H1	Uncharacterized protein OS=Sus scrofa GN=ALDH6A1 PE=3 SV=2 - [F1S3H1_PIG]	4		1977.09	442533
NDLQLQVQAEQDNLADAEER	F1S9D6	Myosin-7 OS=Sus scrofa GN=MYH7 PE=4 SV=1 - [F1S9D6_PIG]	5		2299.08	400135
WNISAVPSWSKVNQGL	F1RR44	Uncharacterized protein OS=Sus scrofa GN=PPP2R4 PE=4 SV=2 - [F1RR44_PIG]	4		1785.93	392987
LATAGAKYGVGF	F1SRC5	Aconitate hydratase, mitochondrial (Fragment) OS=Sus scrofa GN=ACO2 PE=4 SV=2 - [F1SRC5_PIG]	2		1154.62	388709
IGDAAKNQVAMNPTNTVF	F1S9Q1	Uncharacterized protein OS=Sus scrofa PE=3 SV=2 - [F1S9Q1_PIG]	4		1890.94	382956
EVAEKYLDIPKML	F1RI39	Uncharacterized protein OS=Sus scrofa GN=LOC100517284 PE=2 SV=2 - [F1RI39_PIG]	2		1548.83	373414
WGKVNVDEVGGEALGRL	A7YB43	Beta-globin (Fragment) OS=Sus scrofa PE=2 SV=1 - [A7YB43_PIG]	6		1798.94	324738
YLRAPSVALPTAQVPTDPGHF	I3LIP0	Uncharacterized protein (Fragment) OS=Sus scrofa PE=4 SV=1 - [I3LIP0_PIG]	6		2237.19	323527
ALQEAHQQALDDLQAEEDKVNTLTK	F1S9D6	Myosin-7 OS=Sus scrofa GN=MYH7 PE=4 SV=1 - [F1S9D6_PIG]	2		2808.4	313463
VRVTAVSSAGAGPPAVL	I3LIE7	Uncharacterized protein OS=Sus scrofa GN=MYBPH PE=4 SV=1 - [I3LIE7_PIG]	6		1551.89	307188
LQNEVEDLMIDVER	F1SS62	Myosin-1 (Fragment) OS=Sus scrofa GN=MYH1 PE=4 SV=2 - [F1SS62_PIG]	10		1702.83	298634
	F1SS64	Myosin-1 OS=Sus scrofa GN=MYH1 PE=4 SV=1 - [F1SS64_PIG]
IVKWGDESVPGSPFKVNVP	F1SMN5	Uncharacterized protein OS=Sus scrofa GN=FLNC PE=4 SV=1 - [F1SMN5_PIG]	3		2055.09	278633
YTKWNPAASPSDTGEVNF	F1S557	Uncharacterized protein OS=Sus scrofa GN=AGL PE=4 SV=1 - [F1S557_PIG]	6		1983.91	268657
LMPNGPMRITSGPFEPDL	F1SPH1	Uncharacterized protein OS=Sus scrofa GN=LOC100737962 PE=4 SV=2 - [F1SPH1_PIG]	6		1971.97	259637
TVIDQNRDGIIDKEDL	A1XQT5	HUMMLC2B OS=Sus scrofa GN=HUMMLC2B PE=2 SV=1 - [A1XQT5_PIG]	3		1843.94	249897
SEQISTAGTEASGTGNMKF	Q19PY1	Phosphorylase (Fragment) OS=Sus scrofa GN=PYGM PE=2 SV=1 - [Q19PY1_PIG]	10		1915.87	174490
TIVTKDAGEGGLSL	F1SMN5	Uncharacterized protein OS=Sus scrofa GN=FLNC PE=4 SV=1 - [F1SMN5_PIG]	4		1360.73	59461.1
IGDAAKNQVALNPQNTVF	I3L7U0	Uncharacterized protein (Fragment) OS=Sus scrofa GN=HSP70.2 PE=3 SV=1 - [I3L7U0_PIG]	2		1899.99	57412.1
NQMTKLPSGLPVSLL	F1SQ09	Uncharacterized protein OS=Sus scrofa GN=LUM PE=4 SV=1 - [F1SQ09_PIG]	2		1597.9	54365.4
