# Supplementary material for: Proteome Profiles of Digested Products of Commercial Meat Sources
Source: Front Nutr. 2017 Mar 27;4:8. doi: 10.3389/fnut.2017.00008 (PMC5366984; doi:10.3389/fnut.2017.00008)
Supplement: Supplementary file 2 [file data_sheet_2.xls]

## Sheet: dry cured ham
Sequence	Protein Group Accessions	Description	# PSMs	Modifications	MH+ [Da]	average intensities
LVILEGELER	F1SG00	Uncharacterized protein OS=Sus scrofa GN=TPM2 PE=3 SV=1 - [F1SG00_PIG]	66		1170.67	2.28144e+09
IQLELNQVK	F1SS62	Myosin-1 (Fragment) OS=Sus scrofa GN=MYH1 PE=4 SV=2 - [F1SS62_PIG]	23		1084.64	1.7606e+09
	F1SS64	Myosin-1 OS=Sus scrofa GN=MYH1 PE=4 SV=1 - [F1SS64_PIG]
DIDDLELTLAK	F1SS62	Myosin-1 (Fragment) OS=Sus scrofa GN=MYH1 PE=4 SV=2 - [F1SS62_PIG]	61		1245.66	1.52364e+09
		Myosin-1 OS=Sus scrofa GN=MYH1 PE=4 SV=1 - [F1SS64_PIG]
		Myosin-7 OS=Sus scrofa GN=MYH7 PE=4 SV=1 - [F1S9D6_PIG]
		Uncharacterized protein OS=Sus scrofa GN=MYH3 PE=4 SV=1 - [F1SS61_PIG]
LVIIESDLER	F2Z5B6	Tropomyosin alpha-1 chain OS=Sus scrofa GN=TPM1 PE=3 SV=1 - [F2Z5B6_PIG]	21		1186.67	1.13904e+09
NLQQEISDLTEQIAEGGKR	F1SS62	Myosin-1 (Fragment) OS=Sus scrofa GN=MYH1 PE=4 SV=2 - [F1SS62_PIG]	25		2129.09	1.11607e+09
	F1SS64	Myosin-1 OS=Sus scrofa GN=MYH1 PE=4 SV=1 - [F1SS64_PIG]
FDKPVSPLL	I3LBJ8	Creatine kinase M-type OS=Sus scrofa GN=CKM PE=3 SV=1 - [I3LBJ8_PIG]	3		1015.58	1.03219e+09
	Q2HYU1	Mitochondrial creatine kinase 2 OS=Sus scrofa GN=CKMT2 PE=2 SV=1 - [Q2HYU1_PIG]
NLQQEISDLTEQIAEGGK	F1SS62	Myosin-1 (Fragment) OS=Sus scrofa GN=MYH1 PE=4 SV=2 - [F1SS62_PIG]	49		1972.98	9.47697e+08
	F1SS64	Myosin-1 OS=Sus scrofa GN=MYH1 PE=4 SV=1 - [F1SS64_PIG]
KLETDISQIQGEMEDIIQEAR	F1SS62	Myosin-1 (Fragment) OS=Sus scrofa GN=MYH1 PE=4 SV=2 - [F1SS62_PIG]	19		2446.22	7.65388e+08
LGEHNIDVLEGNEQFINAAK	C5IWV5	Trypsinogen OS=Sus scrofa PE=2 SV=1 - [C5IWV5_PIG]	29		2211.11	5.54587e+08
AGNPDLVLPVPAF	B1A3A0	Beta-enolase 3 transcript variant 1 OS=Sus scrofa GN=ENO3 PE=2 SV=1 - [B1A3A0_PIG]	3		1309.72	5.36104e+08
NAYEESLDQLETLK	F1SS62	Myosin-1 (Fragment) OS=Sus scrofa GN=MYH1 PE=4 SV=2 - [F1SS62_PIG]	28		1652.8	4.58526e+08
	F1SS64	Myosin-1 OS=Sus scrofa GN=MYH1 PE=4 SV=1 - [F1SS64_PIG]
ITLSQVGDVLR	A1XQT6	MLC1f OS=Sus scrofa GN=MYL1 PE=2 SV=1 - [A1XQT6_PIG]	21		1200.7	4.53476e+08
IQLVEEELDR	F2Z5B6	Tropomyosin alpha-1 chain OS=Sus scrofa GN=TPM1 PE=3 SV=1 - [F2Z5B6_PIG]	18		1243.65	4.32502e+08
	Q2XQY5	Tropomyosin 3 OS=Sus scrofa GN=tpm3 PE=2 SV=1 - [Q2XQY5_PIG]
	F1SG00	Uncharacterized protein OS=Sus scrofa GN=TPM2 PE=3 SV=1 - [F1SG00_PIG]
NLTEEMAGLDETIAK	F1SS62	Myosin-1 (Fragment) OS=Sus scrofa GN=MYH1 PE=4 SV=2 - [F1SS62_PIG]	36		1634.8	3.67775e+08
	F1SS64	Myosin-1 OS=Sus scrofa GN=MYH1 PE=4 SV=1 - [F1SS64_PIG]
SLSTELFK	F1SS62	Myosin-1 (Fragment) OS=Sus scrofa GN=MYH1 PE=4 SV=2 - [F1SS62_PIG]	8		924.504	3.5127e+08
	F1S9D6	Myosin-7 OS=Sus scrofa GN=MYH7 PE=4 SV=1 - [F1S9D6_PIG]
	F1SS61	Uncharacterized protein OS=Sus scrofa GN=MYH3 PE=4 SV=1 - [F1SS61_PIG]
VVESMQSMLDAEIR	F1SS62	Myosin-1 (Fragment) OS=Sus scrofa GN=MYH1 PE=4 SV=2 - [F1SS62_PIG]	18		1607.78	3.17067e+08
	F1SS64	Myosin-1 OS=Sus scrofa GN=MYH1 PE=4 SV=1 - [F1SS64_PIG]
ANLLQAEIEELR	F1SS62	Myosin-1 (Fragment) OS=Sus scrofa GN=MYH1 PE=4 SV=2 - [F1SS62_PIG]	36		1398.76	2.9347e+08
	F1SS64	Myosin-1 OS=Sus scrofa GN=MYH1 PE=4 SV=1 - [F1SS64_PIG]
DTGSSNLWVPSVY	A1YM35	Pepsinogen A OS=Sus scrofa PE=2 SV=1 - [A1YM35_PIG]	2		1424.68	2.86096e+08
DTQIHLDDALR	F1SS62	Myosin-1 (Fragment) OS=Sus scrofa GN=MYH1 PE=4 SV=2 - [F1SS62_PIG]	20		1296.66	2.76908e+08
	F1SS64	Myosin-1 OS=Sus scrofa GN=MYH1 PE=4 SV=1 - [F1SS64_PIG]
	F1SS61	Uncharacterized protein OS=Sus scrofa GN=MYH3 PE=4 SV=1 - [F1SS61_PIG]
TINGVQYPLSPSAY	A1YM35	Pepsinogen A OS=Sus scrofa PE=2 SV=1 - [A1YM35_PIG]	3		1509.76	2.55426e+08
SEIQAALEEAEASLEHEEGK	F1SS62	Myosin-1 (Fragment) OS=Sus scrofa GN=MYH1 PE=4 SV=2 - [F1SS62_PIG]	31		2170.02	2.38717e+08
	F1SS64	Myosin-1 OS=Sus scrofa GN=MYH1 PE=4 SV=1 - [F1SS64_PIG]
SYELPDGQVITIGNER	B6VNT8	Cardiac muscle alpha actin 1 OS=Sus scrofa GN=ACTC1 PE=2 SV=1 - [B6VNT8_PIG]	28		1790.89	2.36719e+08
NLQEEISDLTEQLGSSGK	F1S9D6	Myosin-7 OS=Sus scrofa GN=MYH7 PE=4 SV=1 - [F1S9D6_PIG]	20		1947.95	2.27089e+08
KDQLIHNLL	D2SW96	L-lactate dehydrogenase OS=Sus scrofa PE=2 SV=1 - [D2SW96_PIG]	5		1093.64	2.18573e+08
GTIGIGTPAQDF	A1YM35	Pepsinogen A OS=Sus scrofa PE=2 SV=1 - [A1YM35_PIG]	4		1176.59	2.1115e+08
IGMESAGIHETTY	B6VNT8	Cardiac muscle alpha actin 1 OS=Sus scrofa GN=ACTC1 PE=2 SV=1 - [B6VNT8_PIG]	16		1408.64	2.0548e+08
IITHPNFNGNTLDNDIMLIK	C5IWV5	Trypsinogen OS=Sus scrofa PE=2 SV=1 - [C5IWV5_PIG]	33		2283.18	2.05313e+08
NNLLQAELEELR	F1S9D6	Myosin-7 OS=Sus scrofa GN=MYH7 PE=4 SV=1 - [F1S9D6_PIG]	32		1441.77	2.04345e+08
NAYEESLDQLETLKR	F1SS62	Myosin-1 (Fragment) OS=Sus scrofa GN=MYH1 PE=4 SV=2 - [F1SS62_PIG]	9		1808.9	2.01433e+08
	F1SS64	Myosin-1 OS=Sus scrofa GN=MYH1 PE=4 SV=1 - [F1SS64_PIG]
ALQEAHQQTLDDLQAEEDKVNTLTK	F1SS62	Myosin-1 (Fragment) OS=Sus scrofa GN=MYH1 PE=4 SV=2 - [F1SS62_PIG]	27		2838.42	1.88968e+08
	F1SS64	Myosin-1 OS=Sus scrofa GN=MYH1 PE=4 SV=1 - [F1SS64_PIG]
AAHHPDDFNPSVHASL	K7GM56	Uncharacterized protein (Fragment) OS=Sus scrofa GN=LOC100737768 PE=3 SV=1 - [K7GM56_PIG]	8		1714.79	1.85078e+08
IITHPNFNGNTLDNDIMLIK	C5IWV5	Trypsinogen OS=Sus scrofa PE=2 SV=1 - [C5IWV5_PIG]	32	M17(Oxidation)	2299.16	1.81571e+08
GYEEWLLNEIR	F1RHL9	Uncharacterized protein OS=Sus scrofa GN=ACTN2 PE=4 SV=1 - [F1RHL9_PIG]	9		1421.71	1.8022e+08
QLEDELVSLQK	F2Z5B6	Tropomyosin alpha-1 chain OS=Sus scrofa GN=TPM1 PE=3 SV=1 - [F2Z5B6_PIG]	11		1301.7	1.74808e+08
MWNEHLGY	I3LBJ8	Creatine kinase M-type OS=Sus scrofa GN=CKM PE=3 SV=1 - [I3LBJ8_PIG]	6	M1(Oxidation)	1065.45	1.63565e+08
MEIQEIQLK	F2Z5B6	Tropomyosin alpha-1 chain OS=Sus scrofa GN=TPM1 PE=3 SV=1 - [F2Z5B6_PIG]	48		1131.61	1.62053e+08
	Q2XQY5	Tropomyosin 3 OS=Sus scrofa GN=tpm3 PE=2 SV=1 - [Q2XQY5_PIG]
LVIIEGDLER	Q2XQY5	Tropomyosin 3 OS=Sus scrofa GN=tpm3 PE=2 SV=1 - [Q2XQY5_PIG]	22		1156.66	1.61212e+08
LVGGASLKPEF	D0G7F6	Triosephosphate isomerase OS=Sus scrofa GN=TPI1 PE=2 SV=1 - [D0G7F6_PIG]	21		1117.63	1.58275e+08
GYEDWLLSEIR	F1RU49	Uncharacterized protein OS=Sus scrofa GN=LOC100519531 PE=4 SV=1 - [F1RU49_PIG]	10		1380.68	1.54345e+08
KLETDISQIQGEMEDIVQEAR	Q95249	Myosin heavy chain (Fragment) OS=Sus scrofa PE=2 SV=1 - [Q95249_PIG]	21		2432.2	1.49628e+08
LVSDIANAWR	F1RU49	Uncharacterized protein OS=Sus scrofa GN=LOC100519531 PE=4 SV=1 - [F1RU49_PIG]	9		1144.61	1.4709e+08
TKLEQQVDDLEGSLEQEK	F1SS62	Myosin-1 (Fragment) OS=Sus scrofa GN=MYH1 PE=4 SV=2 - [F1SS62_PIG]	17		2089.03	1.46866e+08
	F1SS64	Myosin-1 OS=Sus scrofa GN=MYH1 PE=4 SV=1 - [F1SS64_PIG]
NLTEEMAGLDEIIAK	F1S9D6	Myosin-7 OS=Sus scrofa GN=MYH7 PE=4 SV=1 - [F1S9D6_PIG]	28		1646.83	1.43938e+08
VNWIQQTIAAN	C5IWV5	Trypsinogen OS=Sus scrofa PE=2 SV=1 - [C5IWV5_PIG]	5		1257.65	1.34459e+08
KFIIPNIVKY	D2SW96	L-lactate dehydrogenase OS=Sus scrofa PE=2 SV=1 - [D2SW96_PIG]	6		1234.76	1.18585e+08
	D4N875	L-lactate dehydrogenase (Fragment) OS=Sus scrofa PE=3 SV=1 - [D4N875_PIG]
ALPFWNDEIAPQIK	B5KJG2	Phosphoglycerate mutase 2 OS=Sus scrofa GN=PGAM2 PE=2 SV=1 - [B5KJG2_PIG]	14		1641.85	1.05518e+08
VWVNEEDHL	I3LBJ8	Creatine kinase M-type OS=Sus scrofa GN=CKM PE=3 SV=1 - [I3LBJ8_PIG]	2		1140.53	1.00572e+08
KLETDISQMQGEMEDILQEAR	F1SS64	Myosin-1 OS=Sus scrofa GN=MYH1 PE=4 SV=1 - [F1SS64_PIG]	11		2464.18	9.38417e+07
EDQIISANPLL	F1SS64	Myosin-1 OS=Sus scrofa GN=MYH1 PE=4 SV=1 - [F1SS64_PIG]	3		1212.65	8.91831e+07
	F1SS61	Uncharacterized protein OS=Sus scrofa GN=MYH3 PE=4 SV=1 - [F1SS61_PIG]
LQNEVEDLMIDVER	F1SS62	Myosin-1 (Fragment) OS=Sus scrofa GN=MYH1 PE=4 SV=2 - [F1SS62_PIG]	80		1702.82	8.59263e+07
	F1SS64	Myosin-1 OS=Sus scrofa GN=MYH1 PE=4 SV=1 - [F1SS64_PIG]
DFELNALNAR	F1S9D6	Myosin-7 OS=Sus scrofa GN=MYH7 PE=4 SV=1 - [F1S9D6_PIG]	12		1162.59	7.97229e+07
EAFLLFDR	A1XQT6	MLC1f OS=Sus scrofa GN=MYL1 PE=2 SV=1 - [A1XQT6_PIG]	2		1010.53	7.84027e+07
LQNEIEDLMVDVER	F1S9D6	Myosin-7 OS=Sus scrofa GN=MYH7 PE=4 SV=1 - [F1S9D6_PIG]	16		1702.82	7.71694e+07
EFEISNLQSK	F1SS64	Myosin-1 OS=Sus scrofa GN=MYH1 PE=4 SV=1 - [F1SS64_PIG]	2		1194.6	7.61071e+07
FPASTSLSPFY	B1Q039	CRYAB OS=Sus scrofa GN=CRYAB PE=3 SV=1 - [B1Q039_PIG]	6		1216.58	6.82058e+07
ALQEAHQQALDDLQAEEDKVNTLTK	F1S9D6	Myosin-7 OS=Sus scrofa GN=MYH7 PE=4 SV=1 - [F1S9D6_PIG]	15		2808.41	6.81259e+07
MILPVGASSF	B1A3A0	Beta-enolase 3 transcript variant 1 OS=Sus scrofa GN=ENO3 PE=2 SV=1 - [B1A3A0_PIG]	4		1021.54	6.70353e+07
DTQIQLDDAVR	F1S9D6	Myosin-7 OS=Sus scrofa GN=MYH7 PE=4 SV=1 - [F1S9D6_PIG]	7		1273.64	6.36565e+07
KLVILEGELER	F1SG00	Uncharacterized protein OS=Sus scrofa GN=TPM2 PE=3 SV=1 - [F1SG00_PIG]	18		1298.77	6.26469e+07
TKLEQQVDDLEGSLEQEKK	F1SS62	Myosin-1 (Fragment) OS=Sus scrofa GN=MYH1 PE=4 SV=2 - [F1SS62_PIG]	18		2217.13	6.12408e+07
	F1SS64	Myosin-1 OS=Sus scrofa GN=MYH1 PE=4 SV=1 - [F1SS64_PIG]
MILPVGASSF	B1A3A0	Beta-enolase 3 transcript variant 1 OS=Sus scrofa GN=ENO3 PE=2 SV=1 - [B1A3A0_PIG]	5	M1(Oxidation)	1037.53	6.11901e+07
VYVDDGLISLLVK	F1SHL9	Pyruvate kinase (Fragment) OS=Sus scrofa GN=PKM PE=3 SV=2 - [F1SHL9_PIG]	8		1433.83	5.9168e+07
RANLLQAEIEELR	F1SS62	Myosin-1 (Fragment) OS=Sus scrofa GN=MYH1 PE=4 SV=2 - [F1SS62_PIG]	11		1554.86	5.85445e+07
	F1SS64	Myosin-1 OS=Sus scrofa GN=MYH1 PE=4 SV=1 - [F1SS64_PIG]
TVIFDTGSSNL	A1YM35	Pepsinogen A OS=Sus scrofa PE=2 SV=1 - [A1YM35_PIG]	4		1153.57	5.69976e+07
LASELLEWIR	F1RU49	Uncharacterized protein OS=Sus scrofa GN=LOC100519531 PE=4 SV=1 - [F1RU49_PIG]	8		1229.69	5.69571e+07
	F1RHL9	Uncharacterized protein OS=Sus scrofa GN=ACTN2 PE=4 SV=1 - [F1RHL9_PIG]
EFEMSNLQSK	F1SS62	Myosin-1 (Fragment) OS=Sus scrofa GN=MYH1 PE=4 SV=2 - [F1SS62_PIG]	3		1212.56	5.51148e+07
KAITDAAMMAEELK	F1SS62	Myosin-1 (Fragment) OS=Sus scrofa GN=MYH1 PE=4 SV=2 - [F1SS62_PIG]	2		1521.77	5.32749e+07
	Q95249	Myosin heavy chain (Fragment) OS=Sus scrofa PE=2 SV=1 - [Q95249_PIG]
	F1SS64	Myosin-1 OS=Sus scrofa GN=MYH1 PE=4 SV=1 - [F1SS64_PIG]
	F1S9D6	Myosin-7 OS=Sus scrofa GN=MYH7 PE=4 SV=1 - [F1S9D6_PIG]
	F1S4X7	Uncharacterized protein OS=Sus scrofa GN=MYH7B PE=4 SV=2 - [F1S4X7_PIG]
MELQEMQLK	F1SG00	Uncharacterized protein OS=Sus scrofa GN=TPM2 PE=3 SV=1 - [F1SG00_PIG]	10		1149.56	4.80793e+07
NLTEEMAGLDETIAKLTK	F1SS62	Myosin-1 (Fragment) OS=Sus scrofa GN=MYH1 PE=4 SV=2 - [F1SS62_PIG]	3		1977.04	4.59926e+07
	F1SS64	Myosin-1 OS=Sus scrofa GN=MYH1 PE=4 SV=1 - [F1SS64_PIG]
TLEDQLSELK	F1SS62	Myosin-1 (Fragment) OS=Sus scrofa GN=MYH1 PE=4 SV=2 - [F1SS62_PIG]	6		1175.62	4.47104e+07
	F1SS64	Myosin-1 OS=Sus scrofa GN=MYH1 PE=4 SV=1 - [F1SS64_PIG]
GAILGIQGEIQK	F1RU49	Uncharacterized protein OS=Sus scrofa GN=LOC100519531 PE=4 SV=1 - [F1RU49_PIG]	6		1226.71	4.23517e+07
LSVEALNSLTGEFK	I3LBJ8	Creatine kinase M-type OS=Sus scrofa GN=CKM PE=3 SV=1 - [I3LBJ8_PIG]	7		1507.8	4.22954e+07
SYLSEEMIAEFK	A1XQV5	Fast skeletal muscle troponin C OS=Sus scrofa GN=TNNC2 PE=2 SV=2 - [A1XQV5_PIG]	7		1446.68	4.20209e+07
NFDKILAEWK	F1SS62	Myosin-1 (Fragment) OS=Sus scrofa GN=MYH1 PE=4 SV=2 - [F1SS62_PIG]	3		1263.67	3.95821e+07
	F1SS64	Myosin-1 OS=Sus scrofa GN=MYH1 PE=4 SV=1 - [F1SS64_PIG]
	F1S9D6	Myosin-7 OS=Sus scrofa GN=MYH7 PE=4 SV=1 - [F1S9D6_PIG]
IEDEQALAIQLQK	F1SS64	Myosin-1 OS=Sus scrofa GN=MYH1 PE=4 SV=1 - [F1SS64_PIG]	30		1498.81	3.94644e+07
LEQQVDDLEGSLEQEK	F1SS62	Myosin-1 (Fragment) OS=Sus scrofa GN=MYH1 PE=4 SV=2 - [F1SS62_PIG]	15		1859.89	3.89373e+07
	F1SS64	Myosin-1 OS=Sus scrofa GN=MYH1 PE=4 SV=1 - [F1SS64_PIG]
VDLGVLGK	F1S814	Uncharacterized protein OS=Sus scrofa GN=PGM1 PE=3 SV=2 - [F1S814_PIG]	3		800.489	3.84288e+07
LAQESTMDIENDKQQLDEK	F1SS62	Myosin-1 (Fragment) OS=Sus scrofa GN=MYH1 PE=4 SV=2 - [F1SS62_PIG]	8		2235.05	3.73889e+07
AEDEEEINAELTAK	F1SS62	Myosin-1 (Fragment) OS=Sus scrofa GN=MYH1 PE=4 SV=2 - [F1SS62_PIG]	13		1561.72	3.67893e+07
	F1SS64	Myosin-1 OS=Sus scrofa GN=MYH1 PE=4 SV=1 - [F1SS64_PIG]
	F1SS61	Uncharacterized protein OS=Sus scrofa GN=MYH3 PE=4 SV=1 - [F1SS61_PIG]
GTGSMTGILGYDTVQVGGISDTNQIF	A1YM35	Pepsinogen A OS=Sus scrofa PE=2 SV=1 - [A1YM35_PIG]	9		2631.27	3.67001e+07
VVSNPVDILTY	D4N875	L-lactate dehydrogenase (Fragment) OS=Sus scrofa PE=3 SV=1 - [D4N875_PIG]	6		1219.66	3.53166e+07
IDLSAIK	A1XQT6	MLC1f OS=Sus scrofa GN=MYL1 PE=2 SV=1 - [A1XQT6_PIG]	8		759.461	3.45709e+07
SEWGDLLNDLQK	Q1HL06	6-phosphofructokinase (Fragment) OS=Sus scrofa GN=PFMK PE=3 SV=1 - [Q1HL06_PIG]	7		1417.7	3.42184e+07
YQLEIDKF	Q75NG6	Troponin T fast skeletal muscle type OS=Sus scrofa GN=tnnt3 PE=2 SV=1 - [Q75NG6_PIG]	2		1055.54	3.23688e+07
LGSSEVEQVQLVVDGVK	I3LBJ8	Creatine kinase M-type OS=Sus scrofa GN=CKM PE=3 SV=1 - [I3LBJ8_PIG]	20		1785.96	3.16519e+07
AGLLGLLEEMR	F1SS62	Myosin-1 (Fragment) OS=Sus scrofa GN=MYH1 PE=4 SV=2 - [F1SS62_PIG]	3	M10(Oxidation)	1217.66	3.12139e+07
	H6SHX6	Myosin, heavy chain 7, cardiac muscle, beta (Fragment) OS=Sus scrofa GN=MYH7 PE=4 SV=1 - [H6SHX6_PIG]
	F1SS64	Myosin-1 OS=Sus scrofa GN=MYH1 PE=4 SV=1 - [F1SS64_PIG]
	F1S9D6	Myosin-7 OS=Sus scrofa GN=MYH7 PE=4 SV=1 - [F1S9D6_PIG]
LETDISQIQGEMEDIVQEAR	Q95249	Myosin heavy chain (Fragment) OS=Sus scrofa PE=2 SV=1 - [Q95249_PIG]	14		2304.1	3.07682e+07
EITALAPSTMK	B6VNT8	Cardiac muscle alpha actin 1 OS=Sus scrofa GN=ACTC1 PE=2 SV=1 - [B6VNT8_PIG]	2		1161.62	3.06016e+07
QITVNDLPVGR	F1SDX9	Peroxiredoxin-2 OS=Sus scrofa GN=PRDX2 PE=4 SV=2 - [F1SDX9_PIG]	4		1211.67	3.05783e+07
DAGAGIALNDHF	A0SNU7	Glyceraldehyde-3-phosphate dehydrogenase (Fragment) OS=Sus scrofa PE=2 SV=1 - [A0SNU7_PIG]	7		1200.56	3.03435e+07
IGMESAGIHETTY	B6VNT8	Cardiac muscle alpha actin 1 OS=Sus scrofa GN=ACTC1 PE=2 SV=1 - [B6VNT8_PIG]	26	M3(Oxidation)	1424.64	3.01589e+07
DIDDLELTLAKVEK	F1SS62	Myosin-1 (Fragment) OS=Sus scrofa GN=MYH1 PE=4 SV=2 - [F1SS62_PIG]	6		1601.87	2.86484e+07
	F1SS64	Myosin-1 OS=Sus scrofa GN=MYH1 PE=4 SV=1 - [F1SS64_PIG]
	F1S9D6	Myosin-7 OS=Sus scrofa GN=MYH7 PE=4 SV=1 - [F1S9D6_PIG]
	F1SS61	Uncharacterized protein OS=Sus scrofa GN=MYH3 PE=4 SV=1 - [F1SS61_PIG]
KLVIIESDLER	F2Z5B6	Tropomyosin alpha-1 chain OS=Sus scrofa GN=TPM1 PE=3 SV=1 - [F2Z5B6_PIG]	5		1314.76	2.81589e+07
GQTVEQVTNAVGALAK	F1SS64	Myosin-1 OS=Sus scrofa GN=MYH1 PE=4 SV=1 - [F1SS64_PIG]	4		1585.85	2.79898e+07
IIEIVDAITTTAQSHQR	Q1HL06	6-phosphofructokinase (Fragment) OS=Sus scrofa GN=PFMK PE=3 SV=1 - [Q1HL06_PIG]	3		1896.02	2.78763e+07
LEQQVDDLEGSLEQEKK	F1SS62	Myosin-1 (Fragment) OS=Sus scrofa GN=MYH1 PE=4 SV=2 - [F1SS62_PIG]	15		1987.98	2.7151e+07
	F1SS64	Myosin-1 OS=Sus scrofa GN=MYH1 PE=4 SV=1 - [F1SS64_PIG]
DAFPDKVAIQL	Q19PY1	Phosphorylase (Fragment) OS=Sus scrofa GN=PYGM PE=2 SV=1 - [Q19PY1_PIG]	3		1216.66	2.69226e+07
ELADEIALVDVMEDK	D2SW96	L-lactate dehydrogenase OS=Sus scrofa PE=2 SV=1 - [D2SW96_PIG]	4		1689.83	2.67339e+07
KALQEAHQQALDDLQAEEDKVNTLTK	F1S9D6	Myosin-7 OS=Sus scrofa GN=MYH7 PE=4 SV=1 - [F1S9D6_PIG]	8		2936.49	2.53168e+07
ILTPLTDQTVNLGK	F1SRI8	Uncharacterized protein (Fragment) OS=Sus scrofa GN=MYBPC1 PE=4 SV=2 - [F1SRI8_PIG]	2		1512.86	2.50948e+07
EDQVFPMNPPK	F1SS64	Myosin-1 OS=Sus scrofa GN=MYH1 PE=4 SV=1 - [F1SS64_PIG]	6		1301.62	2.50768e+07
LDIDSPPITAR	F1SHL9	Pyruvate kinase (Fragment) OS=Sus scrofa GN=PKM PE=3 SV=2 - [F1SHL9_PIG]	9		1197.65	2.42726e+07
AITDAAMMAEELK	F1SS62	Myosin-1 (Fragment) OS=Sus scrofa GN=MYH1 PE=4 SV=2 - [F1SS62_PIG]	7		1393.66	2.40277e+07
	Q95249	Myosin heavy chain (Fragment) OS=Sus scrofa PE=2 SV=1 - [Q95249_PIG]
	F1SS64	Myosin-1 OS=Sus scrofa GN=MYH1 PE=4 SV=1 - [F1SS64_PIG]
	F1S9D6	Myosin-7 OS=Sus scrofa GN=MYH7 PE=4 SV=1 - [F1S9D6_PIG]
	F1S4X7	Uncharacterized protein OS=Sus scrofa GN=MYH7B PE=4 SV=2 - [F1S4X7_PIG]
LISEVIGER	O02855	Cytosolic glycerol-3-phosphate dehydrogenase (Fragment) OS=Sus scrofa GN=cGPD PE=3 SV=1 - [O02855_PIG]	4		1015.58	2.37771e+07
ITAIGDVVNHDPVVGDRL	Q19PY1	Phosphorylase (Fragment) OS=Sus scrofa GN=PYGM PE=2 SV=1 - [Q19PY1_PIG]	13		1890.01	2.36989e+07
AGLLGLLEEMR	F1SS62	Myosin-1 (Fragment) OS=Sus scrofa GN=MYH1 PE=4 SV=2 - [F1SS62_PIG]	6		1201.66	2.35774e+07
	H6SHX6	Myosin, heavy chain 7, cardiac muscle, beta (Fragment) OS=Sus scrofa GN=MYH7 PE=4 SV=1 - [H6SHX6_PIG]
	F1SS64	Myosin-1 OS=Sus scrofa GN=MYH1 PE=4 SV=1 - [F1SS64_PIG]
	F1S9D6	Myosin-7 OS=Sus scrofa GN=MYH7 PE=4 SV=1 - [F1S9D6_PIG]
IEDEQALGSQLQK	F1S9D6	Myosin-7 OS=Sus scrofa GN=MYH7 PE=4 SV=1 - [F1S9D6_PIG]	6		1458.74	2.23454e+07
VGEATETALTTLVEK	F1RFH9	Uncharacterized protein OS=Sus scrofa GN=ATP2A1 PE=3 SV=1 - [F1RFH9_PIG]	11		1561.83	2.21967e+07
LTQESIMDLENDKQQLDER	F1S9D6	Myosin-7 OS=Sus scrofa GN=MYH7 PE=4 SV=1 - [F1S9D6_PIG]	8		2305.1	2.21103e+07
LETDISQMQGEMEDILQEAR	F1SS64	Myosin-1 OS=Sus scrofa GN=MYH1 PE=4 SV=1 - [F1SS64_PIG]	10		2336.08	2.18078e+07
KALQEAHQQTLDDLQAEEDKVNTLTK	F1SS62	Myosin-1 (Fragment) OS=Sus scrofa GN=MYH1 PE=4 SV=2 - [F1SS62_PIG]	18		2966.51	2.11146e+07
KALQEAHQQTLDDLQAEEDKVNTLTK	F1SS64	Myosin-1 OS=Sus scrofa GN=MYH1 PE=4 SV=1 - [F1SS64_PIG]	18		2966.51	2.11146e+07
LDEAEQLALK	F1SS62	Myosin-1 (Fragment) OS=Sus scrofa GN=MYH1 PE=4 SV=2 - [F1SS62_PIG]	18		1129.61	2.10695e+07
	Q95249	Myosin heavy chain (Fragment) OS=Sus scrofa PE=2 SV=1 - [Q95249_PIG]
	F1SS64	Myosin-1 OS=Sus scrofa GN=MYH1 PE=4 SV=1 - [F1SS64_PIG]
	F1S9D6	Myosin-7 OS=Sus scrofa GN=MYH7 PE=4 SV=1 - [F1S9D6_PIG]
	F1SS61	Uncharacterized protein OS=Sus scrofa GN=MYH3 PE=4 SV=1 - [F1SS61_PIG]
MSHLGRPDGIPMPDKY	D0G784	Phosphoglycerate kinase (Fragment) OS=Sus scrofa GN=PGK1 PE=2 SV=1 - [D0G784_PIG]	18		1813.87	2.03107e+07
	K7GKJ8	Phosphoglycerate kinase (Fragment) OS=Sus scrofa GN=PGK1 PE=3 SV=1 - [K7GKJ8_PIG]
LITAIGDVVNHDPVVGDR	Q19PY1	Phosphorylase (Fragment) OS=Sus scrofa GN=PYGM PE=2 SV=1 - [Q19PY1_PIG]	6		1890.01	2.02877e+07
RIQLVEEELDR	F2Z5B6	Tropomyosin alpha-1 chain OS=Sus scrofa GN=TPM1 PE=3 SV=1 - [F2Z5B6_PIG]	6		1399.75	2.01882e+07
	Q2XQY5	Tropomyosin 3 OS=Sus scrofa GN=tpm3 PE=2 SV=1 - [Q2XQY5_PIG]				2.01882e+07
	F1SG00	Uncharacterized protein OS=Sus scrofa GN=TPM2 PE=3 SV=1 - [F1SG00_PIG]				2.01882e+07
LQDLVDKLQAK	F1SS62	Myosin-1 (Fragment) OS=Sus scrofa GN=MYH1 PE=4 SV=2 - [F1SS62_PIG]	10		1270.74	1.97919e+07
	F1SS64	Myosin-1 OS=Sus scrofa GN=MYH1 PE=4 SV=1 - [F1SS64_PIG]
	F1SS61	Uncharacterized protein OS=Sus scrofa GN=MYH3 PE=4 SV=1 - [F1SS61_PIG]
IGEEYIADLDQLR	Q19PY1	Phosphorylase (Fragment) OS=Sus scrofa GN=PYGM PE=2 SV=1 - [Q19PY1_PIG]	12		1534.78	1.94787e+07
VALDFENEMATAASSSSL	B6VNT8	Cardiac muscle alpha actin 1 OS=Sus scrofa GN=ACTC1 PE=2 SV=1 - [B6VNT8_PIG]	3	M9(Oxidation)	1858.84	1.89351e+07
MEGDLNEMEIQLNHANR	F1SS62	Myosin-1 (Fragment) OS=Sus scrofa GN=MYH1 PE=4 SV=2 - [F1SS62_PIG]	22		2013.91	1.84351e+07
	F1SS64	Myosin-1 OS=Sus scrofa GN=MYH1 PE=4 SV=1 - [F1SS64_PIG]
LGSIDIDHTQY	F1SS62	Myosin-1 (Fragment) OS=Sus scrofa GN=MYH1 PE=4 SV=2 - [F1SS62_PIG]	6		1261.61	1.83338e+07
VALDFENEMATAASSSSL	B6VNT8	Cardiac muscle alpha actin 1 OS=Sus scrofa GN=ACTC1 PE=2 SV=1 - [B6VNT8_PIG]	2		1842.85	1.78086e+07
LTLSALVDGK	F1S2F6	Voltage-dependent anion-selective channel protein 2 OS=Sus scrofa GN=VDAC2 PE=4 SV=2 - [F1S2F6_PIG]	2		1016.6	1.76523e+07
SQEDLKEQLAMVER	F1SS62	Myosin-1 (Fragment) OS=Sus scrofa GN=MYH1 PE=4 SV=2 - [F1SS62_PIG]	14		1675.83	1.74746e+07
AITDAAMMAEELKK	F1SS62	Myosin-1 (Fragment) OS=Sus scrofa GN=MYH1 PE=4 SV=2 - [F1SS62_PIG]	16	M7(Oxidation)	1537.76	1.72057e+07
	Q95249	Myosin heavy chain (Fragment) OS=Sus scrofa PE=2 SV=1 - [Q95249_PIG]
	F1SS64	Myosin-1 OS=Sus scrofa GN=MYH1 PE=4 SV=1 - [F1SS64_PIG]
	F1S9D6	Myosin-7 OS=Sus scrofa GN=MYH7 PE=4 SV=1 - [F1S9D6_PIG]
	F1S4X7	Uncharacterized protein OS=Sus scrofa GN=MYH7B PE=4 SV=2 - [F1S4X7_PIG]
DLQVNVEHLVQK	Q1HL06	6-phosphofructokinase (Fragment) OS=Sus scrofa GN=PFMK PE=3 SV=1 - [Q1HL06_PIG]	9		1421.77	1.71649e+07
NDLQLQVQAEADSLADAEER	F1SS62	Myosin-1 (Fragment) OS=Sus scrofa GN=MYH1 PE=4 SV=2 - [F1SS62_PIG]	75		2215.05	1.68415e+07
KLETDISQIQGEMEDIIQEAR	F1SS62	Myosin-1 (Fragment) OS=Sus scrofa GN=MYH1 PE=4 SV=2 - [F1SS62_PIG]	21	M13(Oxidation)	2462.2	1.68155e+07
LELQSALEEAEASLEHEEGK	F1S9D6	Myosin-7 OS=Sus scrofa GN=MYH7 PE=4 SV=1 - [F1S9D6_PIG]	11		2212.06	1.67905e+07
VAEQELLDASER	F1SS62	Myosin-1 (Fragment) OS=Sus scrofa GN=MYH1 PE=4 SV=2 - [F1SS62_PIG]	4		1359.67	1.67017e+07
	F1SS64	Myosin-1 OS=Sus scrofa GN=MYH1 PE=4 SV=1 - [F1SS64_PIG]
SPGVIDNPLVMHQLR	F1S9D6	Myosin-7 OS=Sus scrofa GN=MYH7 PE=4 SV=1 - [F1S9D6_PIG]	9	M11(Oxidation)	1691.89	1.66096e+07
IEDEQALAMQLQK	F1SS62	Myosin-1 (Fragment) OS=Sus scrofa GN=MYH1 PE=4 SV=2 - [F1SS62_PIG]	9	M9(Oxidation)	1532.76	1.64184e+07
GPDFLVTEVENGGFLGSK	F1SHL9	Pyruvate kinase (Fragment) OS=Sus scrofa GN=PKM PE=3 SV=2 - [F1SHL9_PIG]	8		1865.93	1.59894e+07
AEIGIAMGSGTAVAK	F1RFH9	Uncharacterized protein OS=Sus scrofa GN=ATP2A1 PE=3 SV=1 - [F1RFH9_PIG]	7		1375.73	1.59889e+07
RNNLLQAELEELR	F1S9D6	Myosin-7 OS=Sus scrofa GN=MYH7 PE=4 SV=1 - [F1S9D6_PIG]	11		1597.87	1.5969e+07
VVDIPDPPVAPNVK	F1SRI8	Uncharacterized protein (Fragment) OS=Sus scrofa GN=MYBPC1 PE=4 SV=2 - [F1SRI8_PIG]	4		1459.82	1.56295e+07
YDLDFK	B1A3A0	Beta-enolase 3 transcript variant 1 OS=Sus scrofa GN=ENO3 PE=2 SV=1 - [B1A3A0_PIG]	2		800.382	1.53841e+07
	I3LCN1	Uncharacterized protein OS=Sus scrofa GN=ENO2 PE=3 SV=1 - [I3LCN1_PIG]
KAITDAAMMAEELKK	F1SS62	Myosin-1 (Fragment) OS=Sus scrofa GN=MYH1 PE=4 SV=2 - [F1SS62_PIG]	8		1649.86	1.53774e+07
	Q95249	Myosin heavy chain (Fragment) OS=Sus scrofa PE=2 SV=1 - [Q95249_PIG]
	F1SS64	Myosin-1 OS=Sus scrofa GN=MYH1 PE=4 SV=1 - [F1SS64_PIG]
	F1S9D6	Myosin-7 OS=Sus scrofa GN=MYH7 PE=4 SV=1 - [F1S9D6_PIG]
	F1S4X7	Uncharacterized protein OS=Sus scrofa GN=MYH7B PE=4 SV=2 - [F1S4X7_PIG]
QAFTQQIEELK	F1SS62	Myosin-1 (Fragment) OS=Sus scrofa GN=MYH1 PE=4 SV=2 - [F1SS62_PIG]	3		1334.7	1.52335e+07
	F1SS61	Uncharacterized protein OS=Sus scrofa GN=MYH3 PE=4 SV=1 - [F1SS61_PIG]
LQDLVDKLQLK	F1S9D6	Myosin-7 OS=Sus scrofa GN=MYH7 PE=4 SV=1 - [F1S9D6_PIG]	10		1312.78	1.51812e+07
FMIELDGTENK	B1A3A0	Beta-enolase 3 transcript variant 1 OS=Sus scrofa GN=ENO3 PE=2 SV=1 - [B1A3A0_PIG]	8		1296.62	1.43706e+07
MEIQEIQLK	F2Z5B6	Tropomyosin alpha-1 chain OS=Sus scrofa GN=TPM1 PE=3 SV=1 - [F2Z5B6_PIG]	32	M1(Oxidation)	1147.6	1.43153e+07
	Q2XQY5	Tropomyosin 3 OS=Sus scrofa GN=tpm3 PE=2 SV=1 - [Q2XQY5_PIG]
QEYDEAGPSIVHR	B6VNT8	Cardiac muscle alpha actin 1 OS=Sus scrofa GN=ACTC1 PE=2 SV=1 - [B6VNT8_PIG]	7		1500.71	1.4023e+07
MEGDLNEMEIQLSHANR	F1S9D6	Myosin-7 OS=Sus scrofa GN=MYH7 PE=4 SV=1 - [F1S9D6_PIG]	5		1986.9	1.40065e+07
VKLEQHVDDLEGSLEQEK	F1S9D6	Myosin-7 OS=Sus scrofa GN=MYH7 PE=4 SV=1 - [F1S9D6_PIG]	10		2096.05	1.37728e+07
LRLEIPISGEPPPK	F1SRI8	Uncharacterized protein (Fragment) OS=Sus scrofa GN=MYBPC1 PE=4 SV=2 - [F1SRI8_PIG]	10		1545.9	1.36764e+07
AITDAAMMAEELKK	F1SS62	Myosin-1 (Fragment) OS=Sus scrofa GN=MYH1 PE=4 SV=2 - [F1SS62_PIG]	4		1521.77	1.34958e+07
	Q95249	Myosin heavy chain (Fragment) OS=Sus scrofa PE=2 SV=1 - [Q95249_PIG]
	F1SS64	Myosin-1 OS=Sus scrofa GN=MYH1 PE=4 SV=1 - [F1SS64_PIG]
	F1S9D6	Myosin-7 OS=Sus scrofa GN=MYH7 PE=4 SV=1 - [F1S9D6_PIG]
	F1S4X7	Uncharacterized protein OS=Sus scrofa GN=MYH7B PE=4 SV=2 - [F1S4X7_PIG]
IGGSILASLSTF	B6VNT8	Cardiac muscle alpha actin 1 OS=Sus scrofa GN=ACTC1 PE=2 SV=1 - [B6VNT8_PIG]	4		1165.65	1.3462e+07
LAEQELIETSER	F1S9D6	Myosin-7 OS=Sus scrofa GN=MYH7 PE=4 SV=1 - [F1S9D6_PIG]	5		1417.72	1.34125e+07
KAITDAAMMAEELKK	F1SS62	Myosin-1 (Fragment) OS=Sus scrofa GN=MYH1 PE=4 SV=2 - [F1SS62_PIG]	6	M8(Oxidation)	1665.85	1.32401e+07
	Q95249	Myosin heavy chain (Fragment) OS=Sus scrofa PE=2 SV=1 - [Q95249_PIG]
	F1SS64	Myosin-1 OS=Sus scrofa GN=MYH1 PE=4 SV=1 - [F1SS64_PIG]
	F1S9D6	Myosin-7 OS=Sus scrofa GN=MYH7 PE=4 SV=1 - [F1S9D6_PIG]
	F1S4X7	Uncharacterized protein OS=Sus scrofa GN=MYH7B PE=4 SV=2 - [F1S4X7_PIG]
IGIFGENEDVADR	F1RFH9	Uncharacterized protein OS=Sus scrofa GN=ATP2A1 PE=3 SV=1 - [F1RFH9_PIG]	8		1434.69	1.31906e+07
KMEGDLNEMEIQLNHANR	F1SS62	Myosin-1 (Fragment) OS=Sus scrofa GN=MYH1 PE=4 SV=2 - [F1SS62_PIG]	5		2142.01	1.31017e+07
	F1SS64	Myosin-1 OS=Sus scrofa GN=MYH1 PE=4 SV=1 - [F1SS64_PIG]
EAFMEEPVTIPDKPNSEEEIVHF	F1RJW7	Calsequestrin OS=Sus scrofa GN=CASQ1 PE=2 SV=2 - [F1RJW7_PIG]	3		2687.26	1.30805e+07
ANDDLKENIAIVER	F1S9D6	Myosin-7 OS=Sus scrofa GN=MYH7 PE=4 SV=1 - [F1S9D6_PIG]	10		1599.83	1.28715e+07
AAFDMFDADGGGDISVK	A1XQV5	Fast skeletal muscle troponin C OS=Sus scrofa GN=TNNC2 PE=2 SV=2 - [A1XQV5_PIG]	8		1715.76	1.28688e+07
TLGPALLEK	B1A3A0	Beta-enolase 3 transcript variant 1 OS=Sus scrofa GN=ENO3 PE=2 SV=1 - [B1A3A0_PIG]	2		941.567	1.28112e+07
VVESMQSMLDAEIR	F1SS62	Myosin-1 (Fragment) OS=Sus scrofa GN=MYH1 PE=4 SV=2 - [F1SS62_PIG]	15	M5(Oxidation)	1623.77	1.27931e+07
	F1SS64	Myosin-1 OS=Sus scrofa GN=MYH1 PE=4 SV=1 - [F1SS64_PIG]
RANLLQAEIEELRATLEQTER	F1SS62	Myosin-1 (Fragment) OS=Sus scrofa GN=MYH1 PE=4 SV=2 - [F1SS62_PIG]	3		2483.32	1.27092e+07
	F1SS64	Myosin-1 OS=Sus scrofa GN=MYH1 PE=4 SV=1 - [F1SS64_PIG]
KLETDISQIQGEMEDIVQEAR	Q95249	Myosin heavy chain (Fragment) OS=Sus scrofa PE=2 SV=1 - [Q95249_PIG]	21	M13(Oxidation)	2448.19	1.26537e+07
KDTQIHLDDAL	F1SS62	Myosin-1 (Fragment) OS=Sus scrofa GN=MYH1 PE=4 SV=2 - [F1SS62_PIG]	14		1268.65	1.2612e+07
	F1SS64	Myosin-1 OS=Sus scrofa GN=MYH1 PE=4 SV=1 - [F1SS64_PIG]
	F1SS61	Uncharacterized protein OS=Sus scrofa GN=MYH3 PE=4 SV=1 - [F1SS61_PIG]
FAIQDISVEETSAK	F1RU49	Uncharacterized protein OS=Sus scrofa GN=LOC100519531 PE=4 SV=1 - [F1RU49_PIG]	6		1537.77	1.25057e+07
	F1RHL9	Uncharacterized protein OS=Sus scrofa GN=ACTN2 PE=4 SV=1 - [F1RHL9_PIG]
NTQGILKDTQIHLDDALR	F1SS62	Myosin-1 (Fragment) OS=Sus scrofa GN=MYH1 PE=4 SV=2 - [F1SS62_PIG]	8		2051.09	1.25046e+07
	F1SS64	Myosin-1 OS=Sus scrofa GN=MYH1 PE=4 SV=1 - [F1SS64_PIG]
LEDEEEMNAELTAK	F1S9D6	Myosin-7 OS=Sus scrofa GN=MYH7 PE=4 SV=1 - [F1S9D6_PIG]	14		1621.72	1.21034e+07
EKLEATINELI	H6TBN0	Thioredoxin OS=Sus scrofa GN=TRX1 PE=3 SV=1 - [H6TBN0_PIG]	5		1272.7	1.18215e+07
SPFEVQVSPEAGMQK	F1SMN5	Uncharacterized protein OS=Sus scrofa GN=FLNC PE=4 SV=1 - [F1SMN5_PIG]	8		1633.79	1.17356e+07
QAFTQQIEELKR	F1SS62	Myosin-1 (Fragment) OS=Sus scrofa GN=MYH1 PE=4 SV=2 - [F1SS62_PIG]	2		1490.8	1.16785e+07
	F1SS61	Uncharacterized protein OS=Sus scrofa GN=MYH3 PE=4 SV=1 - [F1SS61_PIG]
LGSLDIDHNQY	H6SHX6	Myosin, heavy chain 7, cardiac muscle, beta (Fragment) OS=Sus scrofa GN=MYH7 PE=4 SV=1 - [H6SHX6_PIG]	2		1274.6	1.14496e+07
ISLPLPNF	Q6EEI0	Vimentin (Fragment) OS=Sus scrofa PE=3 SV=1 - [Q6EEI0_PIG]	2		900.519	1.14385e+07
KQLEAEKLELQSALEEAEASLEHEEGK	F1S9D6	Myosin-7 OS=Sus scrofa GN=MYH7 PE=4 SV=1 - [F1S9D6_PIG]	8		3038.52	1.13985e+07
DIVPGDIVEVAVGDKVPADIR	F1RFH9	Uncharacterized protein OS=Sus scrofa GN=ATP2A1 PE=3 SV=1 - [F1RFH9_PIG]	12		2177.19	1.1368e+07
KVVLEGPAPW	I3LLS0	Uncharacterized protein (Fragment) OS=Sus scrofa PE=4 SV=1 - [I3LLS0_PIG]	4		1095.62	1.12387e+07
DLFDPIIQDR	I3LBJ8	Creatine kinase M-type OS=Sus scrofa GN=CKM PE=3 SV=1 - [I3LBJ8_PIG]	29		1231.63	1.11677e+07
TSGVHTFPSVLQPSGL	L8B165	IgG heavy chain OS=Sus scrofa GN=IGHG PE=2 SV=1 - [L8B165_PIG]	3		1626.85	1.10434e+07
	L8B0S2	IgG heavy chain OS=Sus scrofa GN=IGHG PE=2 SV=1 - [L8B0S2_PIG]
GQSIDDMIPAQK	I3LBJ8	Creatine kinase M-type OS=Sus scrofa GN=CKM PE=3 SV=1 - [I3LBJ8_PIG]	10		1302.64	1.05282e+07
DQGSYEDFVEGLR	A1XQT6	MLC1f OS=Sus scrofa GN=MYL1 PE=2 SV=1 - [A1XQT6_PIG]	7		1514.68	1.0503e+07
IDAMHGVVGPYVK	F1S814	Uncharacterized protein OS=Sus scrofa GN=PGM1 PE=3 SV=2 - [F1S814_PIG]	8		1385.72	1.03696e+07
LISWYDNEFGYSNR	A0SNU7	Glyceraldehyde-3-phosphate dehydrogenase (Fragment) OS=Sus scrofa PE=2 SV=1 - [A0SNU7_PIG]	11		1763.8	1.03346e+07
LETDISQIQGEMEDIIQEAR	F1SS62	Myosin-1 (Fragment) OS=Sus scrofa GN=MYH1 PE=4 SV=2 - [F1SS62_PIG]	15		2318.12	1.03168e+07
LQDAEEAVEAVNAK	F1S9D6	Myosin-7 OS=Sus scrofa GN=MYH7 PE=4 SV=1 - [F1S9D6_PIG]	5		1486.74	1.01755e+07
HLSVNDLPVGR	F1S418	Uncharacterized protein OS=Sus scrofa GN=PRDX3 PE=4 SV=1 - [F1S418_PIG]	4		1206.66	1.00651e+07
KKLETDISQIQGEMEDIVQEAR	Q95249	Myosin heavy chain (Fragment) OS=Sus scrofa PE=2 SV=1 - [Q95249_PIG]	9		2560.3	1.00606e+07
LVWVNEEDHL	I3LBJ8	Creatine kinase M-type OS=Sus scrofa GN=CKM PE=3 SV=1 - [I3LBJ8_PIG]	5		1253.62	9.92892e+06
FQPSFIGMESAGIHETTY	B6VNT8	Cardiac muscle alpha actin 1 OS=Sus scrofa GN=ACTC1 PE=2 SV=1 - [B6VNT8_PIG]	7	M8(Oxidation)	2030.93	9.8864e+06
VFADYEDYIK	Q19PY1	Phosphorylase (Fragment) OS=Sus scrofa GN=PYGM PE=2 SV=1 - [Q19PY1_PIG]	8		1262.6	9.84483e+06
VEWQPPKDDGNTEITGY	F1RH20	Uncharacterized protein OS=Sus scrofa GN=MYBPC2 PE=4 SV=2 - [F1RH20_PIG]	2		1948.89	9.71627e+06
GDLGIEIPAEK	F1SHL9	Pyruvate kinase (Fragment) OS=Sus scrofa GN=PKM PE=3 SV=2 - [F1SHL9_PIG]	4		1141.61	9.62236e+06
QPSFIGMESAGIHETTY	B6VNT8	Cardiac muscle alpha actin 1 OS=Sus scrofa GN=ACTC1 PE=2 SV=1 - [B6VNT8_PIG]	4		1867.86	9.3978e+06
QRLQNEVEDLMIDVER	F1SS62	Myosin-1 (Fragment) OS=Sus scrofa GN=MYH1 PE=4 SV=2 - [F1SS62_PIG]	10		1986.99	9.34236e+06
	F1SS64	Myosin-1 OS=Sus scrofa GN=MYH1 PE=4 SV=1 - [F1SS64_PIG]
MEIDDLASNMETVSK	F1SS62	Myosin-1 (Fragment) OS=Sus scrofa GN=MYH1 PE=4 SV=2 - [F1SS62_PIG]	6		1682.76	9.33832e+06
	F1SS64	Myosin-1 OS=Sus scrofa GN=MYH1 PE=4 SV=1 - [F1SS64_PIG]
GVNLPGAAVDLPAVSEK	F1SHL9	Pyruvate kinase (Fragment) OS=Sus scrofa GN=PKM PE=3 SV=2 - [F1SHL9_PIG]	4		1636.88	9.28772e+06
SELAVEILEK	I3LCR9	Uncharacterized protein (Fragment) OS=Sus scrofa GN=MYOM1 PE=4 SV=1 - [I3LCR9_PIG]	3		1130.63	9.11424e+06
LQDLVDKLQSK	Q95249	Myosin heavy chain (Fragment) OS=Sus scrofa PE=2 SV=1 - [Q95249_PIG]	6		1286.73	8.93236e+06
VLQSFSDGLK	A7YB43	Beta-globin (Fragment) OS=Sus scrofa PE=2 SV=1 - [A7YB43_PIG]	5		1093.59	8.88271e+06
QVEQEKSEIQAALEEAEASLEHEEGK	F1SS62	Myosin-1 (Fragment) OS=Sus scrofa GN=MYH1 PE=4 SV=2 - [F1SS62_PIG]	9		2911.38	8.78883e+06
	F1SS64	Myosin-1 OS=Sus scrofa GN=MYH1 PE=4 SV=1 - [F1SS64_PIG]
ATDAEADVASLNR	F2Z5B6	Tropomyosin alpha-1 chain OS=Sus scrofa GN=TPM1 PE=3 SV=1 - [F2Z5B6_PIG]	5		1332.64	8.48609e+06
	F1SG00	Uncharacterized protein OS=Sus scrofa GN=TPM2 PE=3 SV=1 - [F1SG00_PIG]
RFDEILEASDGIMVAR	F1SHL9	Pyruvate kinase (Fragment) OS=Sus scrofa GN=PKM PE=3 SV=2 - [F1SHL9_PIG]	8	M13(Oxidation)	1837.91	8.45638e+06
VGGASLKPEF	D0G7F6	Triosephosphate isomerase OS=Sus scrofa GN=TPI1 PE=2 SV=1 - [D0G7F6_PIG]	3		1004.54	8.26538e+06
MWNEHLGY	I3LBJ8	Creatine kinase M-type OS=Sus scrofa GN=CKM PE=3 SV=1 - [I3LBJ8_PIG]	2		1049.45	8.23299e+06
NLTEEMAGLDETIAK	F1SS62	Myosin-1 (Fragment) OS=Sus scrofa GN=MYH1 PE=4 SV=2 - [F1SS62_PIG]	12	M6(Oxidation)	1650.79	8.15434e+06
	F1SS64	Myosin-1 OS=Sus scrofa GN=MYH1 PE=4 SV=1 - [F1SS64_PIG]
NLTEEMAGLDEIIAK	F1S9D6	Myosin-7 OS=Sus scrofa GN=MYH7 PE=4 SV=1 - [F1S9D6_PIG]	14	M6(Oxidation)	1662.81	7.97015e+06
LTLSALIDGK	F1SE26	Uncharacterized protein OS=Sus scrofa GN=VDAC1P5 PE=4 SV=2 - [F1SE26_PIG]	9		1030.61	7.91794e+06
VNLVTDGLPATAL	F1RFH9	Uncharacterized protein OS=Sus scrofa GN=ATP2A1 PE=3 SV=1 - [F1RFH9_PIG]	8		1283.72	7.88606e+06
VDQSILTGESVSVIK	F1RFH9	Uncharacterized protein OS=Sus scrofa GN=ATP2A1 PE=3 SV=1 - [F1RFH9_PIG]	7		1574.87	7.81028e+06
IAEKDEEIDQLK	F1SS62	Myosin-1 (Fragment) OS=Sus scrofa GN=MYH1 PE=4 SV=2 - [F1SS62_PIG]	4		1430.74	7.75668e+06
	F1SS64	Myosin-1 OS=Sus scrofa GN=MYH1 PE=4 SV=1 - [F1SS64_PIG]
LASADIETYLLEK	F1SS64	Myosin-1 OS=Sus scrofa GN=MYH1 PE=4 SV=1 - [F1SS64_PIG]	5		1465.78	7.68796e+06
	F1S9D6	Myosin-7 OS=Sus scrofa GN=MYH7 PE=4 SV=1 - [F1S9D6_PIG]
	F1SS61	Uncharacterized protein OS=Sus scrofa GN=MYH3 PE=4 SV=1 - [F1SS61_PIG]
MVSDIAGAWQR	F1RHL9	Uncharacterized protein OS=Sus scrofa GN=ACTN2 PE=4 SV=1 - [F1RHL9_PIG]	7		1233.6	7.55809e+06
LLSYVDDEAFIR	Q19PY1	Phosphorylase (Fragment) OS=Sus scrofa GN=PYGM PE=2 SV=1 - [Q19PY1_PIG]	5		1440.74	7.52143e+06
AWGPGLETGQVGK	F1SMN5	Uncharacterized protein OS=Sus scrofa GN=FLNC PE=4 SV=1 - [F1SMN5_PIG]	4		1299.67	7.41108e+06
KVSGLPAPDVSW	F1RH92	Uncharacterized protein OS=Sus scrofa GN=MYOT PE=4 SV=1 - [F1RH92_PIG]	5		1255.67	7.32691e+06
VGWEQLLTSIAR	F1RU49	Uncharacterized protein OS=Sus scrofa GN=LOC100519531 PE=4 SV=1 - [F1RU49_PIG]	4		1372.76	7.30657e+06
ANLLQAEIEELRATLEQTER	F1SS62	Myosin-1 (Fragment) OS=Sus scrofa GN=MYH1 PE=4 SV=2 - [F1SS62_PIG]	4		2327.23	7.29233e+06
	F1SS64	Myosin-1 OS=Sus scrofa GN=MYH1 PE=4 SV=1 - [F1SS64_PIG]
QLEVLQDIADLTVK	F1RH20	Uncharacterized protein OS=Sus scrofa GN=MYBPC2 PE=4 SV=2 - [F1RH20_PIG]	8		1584.89	7.27091e+06
QVIGTGSFFPK	K7GLZ4	Uncharacterized protein OS=Sus scrofa GN=FHL1C PE=4 SV=1 - [K7GLZ4_PIG]	3		1180.64	7.18971e+06
NQSSLVLIGDAFK	F1RVL5	Uncharacterized protein (Fragment) OS=Sus scrofa GN=MYOM2 PE=4 SV=2 - [F1RVL5_PIG]	2		1391.75	7.12756e+06
NDLQLQVQAEQDNLADAEER	F1S9D6	Myosin-7 OS=Sus scrofa GN=MYH7 PE=4 SV=1 - [F1S9D6_PIG]	19		2299.08	7.10964e+06
NMDGYIDAEELAEIFR	A1XQV5	Fast skeletal muscle troponin C OS=Sus scrofa GN=TNNC2 PE=2 SV=2 - [A1XQV5_PIG]	6	M2(Oxidation)	1901.88	7.05799e+06
SFDIPPPPMDEK	B5KJG2	Phosphoglycerate mutase 2 OS=Sus scrofa GN=PGAM2 PE=2 SV=1 - [B5KJG2_PIG]	9		1372.64	6.81935e+06
LVDSLDVGFDTSR	I3LUR7	Uncharacterized protein OS=Sus scrofa GN=COL6A3 PE=4 SV=1 - [I3LUR7_PIG]	3		1423.71	6.72194e+06
QLEAEKLELQSALEEAEASLEHEEGK	F1S9D6	Myosin-7 OS=Sus scrofa GN=MYH7 PE=4 SV=1 - [F1S9D6_PIG]	5		2910.42	6.66052e+06
EQQDEFKEAFLLFDR	A1XQT6	MLC1f OS=Sus scrofa GN=MYL1 PE=2 SV=1 - [A1XQT6_PIG]	7		1914.92	6.65016e+06
VIEPDVRPGFNTY	Q29117	Titin (Fragment) OS=Sus scrofa PE=2 SV=1 - [Q29117_PIG]	2		1506.76	6.62175e+06
MKEEEVEAL	Q9TUJ9	Fast myosin light chain 1F (Fragment) OS=Sus scrofa PE=2 SV=1 - [Q9TUJ9_PIG]	2		1077.51	6.60348e+06
VIGGLPDVVTIMEGK	F1RVL5	Uncharacterized protein (Fragment) OS=Sus scrofa GN=MYOM2 PE=4 SV=2 - [F1RVL5_PIG]	5		1527.85	6.5759e+06
IGIVGLPNVGK	K9IVP8	Obg-like ATPase 1 OS=Sus scrofa GN=OLA1 PE=2 SV=1 - [K9IVP8_PIG]	2		1066.66	6.5615e+06
ALFMDLEPTVVDGIR	F1RYV9	Uncharacterized protein OS=Sus scrofa GN=TUBAL3 PE=3 SV=2 - [F1RYV9_PIG]	2		1675.88	6.52872e+06
IATDSAIDILGF	F1SS64	Myosin-1 OS=Sus scrofa GN=MYH1 PE=4 SV=1 - [F1SS64_PIG]	6		1235.65	6.5266e+06
	F1SS61	Uncharacterized protein OS=Sus scrofa GN=MYH3 PE=4 SV=1 - [F1SS61_PIG]
LAQIPIAMSPL	B5SYT8	Adenosine monophosphate deaminase 1 (Fragment) OS=Sus scrofa GN=AMPD1 PE=4 SV=1 - [B5SYT8_PIG]	2	M8(Oxidation)	1169.66	6.51708e+06
AITQDLPGLLGSLGLGK	F1RK48	Uncharacterized protein (Fragment) OS=Sus scrofa GN=SRL PE=4 SV=2 - [F1RK48_PIG]	5		1652.96	6.45593e+06
VNVDEVGGEALGR	A7YB43	Beta-globin (Fragment) OS=Sus scrofa PE=2 SV=1 - [A7YB43_PIG]	3		1314.66	6.44696e+06
NSGALTSGVHTFPSVLQPSGL	L8B165	IgG heavy chain OS=Sus scrofa GN=IGHG PE=2 SV=1 - [L8B165_PIG]	3		2069.08	6.40562e+06
	L8B0S2	IgG heavy chain OS=Sus scrofa GN=IGHG PE=2 SV=1 - [L8B0S2_PIG]
LRAPSWIDTGL	B1Q039	CRYAB OS=Sus scrofa GN=CRYAB PE=3 SV=1 - [B1Q039_PIG]	2		1228.67	6.38628e+06
LSVDLKPLK	F1SRI8	Uncharacterized protein (Fragment) OS=Sus scrofa GN=MYBPC1 PE=4 SV=2 - [F1SRI8_PIG]	3		1012.64	6.36684e+06
YHEMIESGVINL	Q0QEM6	ATP synthase subunit beta (Fragment) OS=Sus scrofa GN=ATP5B PE=2 SV=1 - [Q0QEM6_PIG]	3		1404.68	6.26131e+06
NYPVVSIEDPFDQDDWK	B1A3A0	Beta-enolase 3 transcript variant 1 OS=Sus scrofa GN=ENO3 PE=2 SV=1 - [B1A3A0_PIG]	7		2066.94	6.22498e+06
NMDGYIDAEELAEIFR	A1XQV5	Fast skeletal muscle troponin C OS=Sus scrofa GN=TNNC2 PE=2 SV=2 - [A1XQV5_PIG]	5		1885.87	6.12744e+06
LEQHVDDLEGSLEQEKK	F1S9D6	Myosin-7 OS=Sus scrofa GN=MYH7 PE=4 SV=1 - [F1S9D6_PIG]	10		1996.98	6.10536e+06
VLGDVIEVHGK	B1Q039	CRYAB OS=Sus scrofa GN=CRYAB PE=3 SV=1 - [B1Q039_PIG]	5		1165.66	6.07664e+06
VKLEQHVDDLEGSLEQEKK	F1S9D6	Myosin-7 OS=Sus scrofa GN=MYH7 PE=4 SV=1 - [F1S9D6_PIG]	9		2224.14	5.98835e+06
IMNVIGEPIDER	Q0QEM6	ATP synthase subunit beta (Fragment) OS=Sus scrofa GN=ATP5B PE=2 SV=1 - [Q0QEM6_PIG]	8		1385.71	5.76676e+06
TVKEDQVFPMNPPKF	F1SS64	Myosin-1 OS=Sus scrofa GN=MYH1 PE=4 SV=1 - [F1SS64_PIG]	27		1776.9	5.71851e+06
EQAEAEVASLNR	Q2XQY5	Tropomyosin 3 OS=Sus scrofa GN=tpm3 PE=2 SV=1 - [Q2XQY5_PIG]	4		1316.64	5.71503e+06
LSVEALNSLTGEFKGK	I3LBJ8	Creatine kinase M-type OS=Sus scrofa GN=CKM PE=3 SV=1 - [I3LBJ8_PIG]	3		1692.92	5.58614e+06
LQNEVEDLMLDVER	F1SS62	Myosin-1 (Fragment) OS=Sus scrofa GN=MYH1 PE=4 SV=2 - [F1SS62_PIG]	70	M9(Oxidation)	1718.81	5.532e+06
	F1SS64	Myosin-1 OS=Sus scrofa GN=MYH1 PE=4 SV=1 - [F1SS64_PIG]
KLVIIEGDLER	Q2XQY5	Tropomyosin 3 OS=Sus scrofa GN=tpm3 PE=2 SV=1 - [Q2XQY5_PIG]	6		1284.75	5.50662e+06
ELENELEAEQK	F1S9D6	Myosin-7 OS=Sus scrofa GN=MYH7 PE=4 SV=1 - [F1S9D6_PIG]	4		1331.63	5.47883e+06
LVVEISDPDLPLK	F1RH20	Uncharacterized protein OS=Sus scrofa GN=MYBPC2 PE=4 SV=2 - [F1RH20_PIG]	4		1437.82	5.46946e+06
LEIPISGEPPPK	F1SRI8	Uncharacterized protein (Fragment) OS=Sus scrofa GN=MYBPC1 PE=4 SV=2 - [F1SRI8_PIG]	12		1276.72	5.46746e+06
SLIHYAGTVDY	F1SS62	Myosin-1 (Fragment) OS=Sus scrofa GN=MYH1 PE=4 SV=2 - [F1SS62_PIG]	3		1238.61	5.43454e+06
	F1SS64	Myosin-1 OS=Sus scrofa GN=MYH1 PE=4 SV=1 - [F1SS64_PIG]
	F1SS61	Uncharacterized protein OS=Sus scrofa GN=MYH3 PE=4 SV=1 - [F1SS61_PIG]
VKNAYEESLDQLETLK	F1SS62	Myosin-1 (Fragment) OS=Sus scrofa GN=MYH1 PE=4 SV=2 - [F1SS62_PIG]	7		1879.96	5.4285e+06
QKGPDFLVTEVENGGFLGSK	F1SHL9	Pyruvate kinase (Fragment) OS=Sus scrofa GN=PKM PE=3 SV=2 - [F1SHL9_PIG]	5		2122.08	5.39421e+06
FQPSFIGMESAGIHETTY	B6VNT8	Cardiac muscle alpha actin 1 OS=Sus scrofa GN=ACTC1 PE=2 SV=1 - [B6VNT8_PIG]	10		2014.92	5.29092e+06
IQAIELEDLLR	K7GP55	Biglycan OS=Sus scrofa GN=BGN PE=2 SV=1 - [K7GP55_PIG]	4		1312.74	5.18944e+06
ASAPLPGLSAPGR	F1RM62	Uncharacterized protein OS=Sus scrofa GN=HSPB6 PE=3 SV=1 - [F1RM62_PIG]	2		1193.66	5.18651e+06
VVLAYEPVWAIGTGK	Q1PC32	Triosephosphate isomerase (Fragment) OS=Sus scrofa PE=3 SV=1 - [Q1PC32_PIG]	7		1602.89	5.1679e+06
	D0G7F6	Triosephosphate isomerase OS=Sus scrofa GN=TPI1 PE=2 SV=1 - [D0G7F6_PIG]
LELDDVTSNMEQIIK	F1S9D6	Myosin-7 OS=Sus scrofa GN=MYH7 PE=4 SV=1 - [F1S9D6_PIG]	2		1747.88	5.1449e+06
AAFDMFDADGGGDISVK	A1XQV5	Fast skeletal muscle troponin C OS=Sus scrofa GN=TNNC2 PE=2 SV=2 - [A1XQV5_PIG]	16	M5(Oxidation)	1731.76	5.08282e+06
GEPGPAGSVGPAGAVGPR	F1SFA7	Uncharacterized protein OS=Sus scrofa GN=COL1A2 PE=4 SV=1 - [F1SFA7_PIG]	3		1532.78	5.02722e+06
ELQAFENIEDEIK	F1RJW7	Calsequestrin OS=Sus scrofa GN=CASQ1 PE=2 SV=2 - [F1RJW7_PIG]	4		1577.77	5.02616e+06
TASHNPGGPNGDFGIKF	F1S814	Uncharacterized protein OS=Sus scrofa GN=PGM1 PE=3 SV=2 - [F1S814_PIG]	7		1715.82	4.89148e+06
APSWIDTGLSEMR	B1Q039	CRYAB OS=Sus scrofa GN=CRYAB PE=3 SV=1 - [B1Q039_PIG]	6		1462.7	4.87883e+06
LTLDTIFVPNTGK	F1SE26	Uncharacterized protein OS=Sus scrofa GN=VDAC1P5 PE=4 SV=2 - [F1SE26_PIG]	3		1418.79	4.83425e+06
VTLTPEEEAHLK	D2SW96	L-lactate dehydrogenase OS=Sus scrofa PE=2 SV=1 - [D2SW96_PIG]	2		1366.72	4.74829e+06
ETAETDTAEQVVASFK	F1RU49	Uncharacterized protein OS=Sus scrofa GN=LOC100519531 PE=4 SV=1 - [F1RU49_PIG]	2		1725.82	4.74391e+06
WEVISDEHGIDPTGTY	F2Z5K5	Uncharacterized protein OS=Sus scrofa GN=TUBB4A PE=3 SV=1 - [F2Z5K5_PIG]	14		1818.81	4.68616e+06
EFDDLPLPEQR	F1RFH9	Uncharacterized protein OS=Sus scrofa GN=ATP2A1 PE=3 SV=1 - [F1RFH9_PIG]	7		1358.66	4.64634e+06
GLSQEQLNEFR	F1RU49	Uncharacterized protein OS=Sus scrofa GN=LOC100519531 PE=4 SV=1 - [F1RU49_PIG]	3		1320.65	4.57491e+06
VVDALGNAIDGK	F1RPS8	ATP synthase subunit alpha heart isoform, mitochondrial (Fragment) OS=Sus scrofa GN=ATP5A1 PE=2 SV=1 - [F1RPS8_PIG]	5		1171.63	4.55093e+06
GQSIDDMIPAQK	I3LBJ8	Creatine kinase M-type OS=Sus scrofa GN=CKM PE=3 SV=1 - [I3LBJ8_PIG]	2	M7(Oxidation)	1318.63	4.34635e+06
ILNPAAIPEGQFIDSR	H6SHX6	Myosin, heavy chain 7, cardiac muscle, beta (Fragment) OS=Sus scrofa GN=MYH7 PE=4 SV=1 - [H6SHX6_PIG]	7		1740.93	4.24614e+06
	F1S9D6	Myosin-7 OS=Sus scrofa GN=MYH7 PE=4 SV=1 - [F1S9D6_PIG]
LQVAGEITTGPR	F1S086	Uncharacterized protein (Fragment) OS=Sus scrofa GN=SLC25A12 PE=2 SV=2 - [F1S086_PIG]	4		1241.68	4.11848e+06
IQTQQLHAAMADTF	F1SHL9	Pyruvate kinase (Fragment) OS=Sus scrofa GN=PKM PE=3 SV=2 - [F1SHL9_PIG]	5		1574.76	4.10999e+06
LTQESIMDLENDK	F1S9D6	Myosin-7 OS=Sus scrofa GN=MYH7 PE=4 SV=1 - [F1S9D6_PIG]	7		1535.73	4.10504e+06
NKDDPIGNINL	F1RHL9	Uncharacterized protein OS=Sus scrofa GN=ACTN2 PE=4 SV=1 - [F1RHL9_PIG]	5		1212.62	4.09828e+06
ITGGWQMEEADDWLR	Q19PY1	Phosphorylase (Fragment) OS=Sus scrofa GN=PYGM PE=2 SV=1 - [Q19PY1_PIG]	11		1806.81	4.01432e+06
ITVDDVTR	Q29117	Titin (Fragment) OS=Sus scrofa PE=2 SV=1 - [Q29117_PIG]	2		918.488	4.00557e+06
NLHPELGTDADKEHWK	D2SW96	L-lactate dehydrogenase OS=Sus scrofa PE=2 SV=1 - [D2SW96_PIG]	3		1889.91	3.95937e+06
LKGADPEDVITGAFK	A1XQT5	HUMMLC2B OS=Sus scrofa GN=HUMMLC2B PE=2 SV=1 - [A1XQT5_PIG]	4		1560.83	3.94853e+06
VVDLMVHMASKE	A0SNU7	Glyceraldehyde-3-phosphate dehydrogenase (Fragment) OS=Sus scrofa PE=2 SV=1 - [A0SNU7_PIG]	2	M5(Oxidation)	1374.67	3.94016e+06
SSIQITGALEDQMNQLK	F1RHL9	Uncharacterized protein OS=Sus scrofa GN=ACTN2 PE=4 SV=1 - [F1RHL9_PIG]	6		1875.95	3.93506e+06
KDIDDLELTLAK	F1SS62	Myosin-1 (Fragment) OS=Sus scrofa GN=MYH1 PE=4 SV=2 - [F1SS62_PIG]	6		1373.75	3.90603e+06
	F1SS64	Myosin-1 OS=Sus scrofa GN=MYH1 PE=4 SV=1 - [F1SS64_PIG]
	F1SS61	Uncharacterized protein OS=Sus scrofa GN=MYH3 PE=4 SV=1 - [F1SS61_PIG]
ISLPVIGLDEILK	F1RFH9	Uncharacterized protein OS=Sus scrofa GN=ATP2A1 PE=3 SV=1 - [F1RFH9_PIG]	3		1409.86	3.85074e+06
VNNVDLPAPITR	L8B165	IgG heavy chain OS=Sus scrofa GN=IGHG PE=2 SV=1 - [L8B165_PIG]	2		1308.73	3.84667e+06
EKGEFQLVLDALDK	B6A7R3	Carbonic anhydrase IIIb OS=Sus scrofa PE=2 SV=1 - [B6A7R3_PIG]	7		1604.85	3.843e+06
ALDFIASK	F1RU49	Uncharacterized protein OS=Sus scrofa GN=LOC100519531 PE=4 SV=1 - [F1RU49_PIG]	2		864.483	3.82132e+06
KLETDISQMQGEMEDILQEAR	F1SS64	Myosin-1 OS=Sus scrofa GN=MYH1 PE=4 SV=1 - [F1SS64_PIG]	7	M13(Oxidation)	2480.18	3.78712e+06
IEELEEELEAER	F1SS62	Myosin-1 (Fragment) OS=Sus scrofa GN=MYH1 PE=4 SV=2 - [F1SS62_PIG]	36		1488.71	3.69821e+06
	F1SS64	Myosin-1 OS=Sus scrofa GN=MYH1 PE=4 SV=1 - [F1SS64_PIG]
	F1S9D6	Myosin-7 OS=Sus scrofa GN=MYH7 PE=4 SV=1 - [F1S9D6_PIG]
	F1SS61	Uncharacterized protein OS=Sus scrofa GN=MYH3 PE=4 SV=1 - [F1SS61_PIG]
YADDGPHVTY	F1RFH9	Uncharacterized protein OS=Sus scrofa GN=ATP2A1 PE=3 SV=1 - [F1RFH9_PIG]	5		1137.49	3.69702e+06
NSETDSIIFIR	F1SRI8	Uncharacterized protein (Fragment) OS=Sus scrofa GN=MYBPC1 PE=4 SV=2 - [F1SRI8_PIG]	7		1294.66	3.69111e+06
AGLLGTLEEMR	F1SS61	Uncharacterized protein OS=Sus scrofa GN=MYH3 PE=4 SV=1 - [F1SS61_PIG]	6		1189.63	3.636e+06
SPFVVNVAPPLDLSK	F1SMN5	Uncharacterized protein OS=Sus scrofa GN=FLNC PE=4 SV=1 - [F1SMN5_PIG]	7		1582.88	3.61601e+06
RFDEILEASDGIMVAR	F1SHL9	Pyruvate kinase (Fragment) OS=Sus scrofa GN=PKM PE=3 SV=2 - [F1SHL9_PIG]	7		1821.92	3.61285e+06
VVESMQSMLDAEIR	F1SS62	Myosin-1 (Fragment) OS=Sus scrofa GN=MYH1 PE=4 SV=2 - [F1SS62_PIG]	9	M5(Oxidation); M8(Oxidation)	1639.77	3.59409e+06
	F1SS64	Myosin-1 OS=Sus scrofa GN=MYH1 PE=4 SV=1 - [F1SS64_PIG]
VANGAFTGEISPGMIK	Q1PC32	Triosephosphate isomerase (Fragment) OS=Sus scrofa PE=3 SV=1 - [Q1PC32_PIG]	5		1591.82	3.59336e+06
	D0G7F6	Triosephosphate isomerase OS=Sus scrofa GN=TPI1 PE=2 SV=1 - [D0G7F6_PIG]
VWFEHAGQIQNDRL	F1SHX0	Uncharacterized protein (Fragment) OS=Sus scrofa PE=4 SV=2 - [F1SHX0_PIG]	9		1712.85	3.56043e+06
IVVSNPVDIL	D4N875	L-lactate dehydrogenase (Fragment) OS=Sus scrofa PE=3 SV=1 - [D4N875_PIG]	4		1068.63	3.52646e+06
ATEDELDKYSEALK	F2Z5B6	Tropomyosin alpha-1 chain OS=Sus scrofa GN=TPM1 PE=3 SV=1 - [F2Z5B6_PIG]	9		1611.78	3.51394e+06
MSHLGRPDGIPMPDKY	D0G784	Phosphoglycerate kinase (Fragment) OS=Sus scrofa GN=PGK1 PE=2 SV=1 - [D0G784_PIG]	6	M1(Oxidation)	1829.87	3.30637e+06
	K7GKJ8	Phosphoglycerate kinase (Fragment) OS=Sus scrofa GN=PGK1 PE=3 SV=1 - [K7GKJ8_PIG]
VLNASAIPEGQFIDSK	F1SS62	Myosin-1 (Fragment) OS=Sus scrofa GN=MYH1 PE=4 SV=2 - [F1SS62_PIG]	8		1688.89	3.28158e+06
	F1SS61	Uncharacterized protein OS=Sus scrofa GN=MYH3 PE=4 SV=1 - [F1SS61_PIG]
SAAVATVVAAVDMAR	I3L8Q0	Uncharacterized protein OS=Sus scrofa PE=4 SV=1 - [I3L8Q0_PIG]	3		1431.76	3.23274e+06
LQNEIEDLMVDVER	F1S9D6	Myosin-7 OS=Sus scrofa GN=MYH7 PE=4 SV=1 - [F1S9D6_PIG]	7	M9(Oxidation)	1718.82	3.2042e+06
TSNFDTVFFVR	F1RH20	Uncharacterized protein OS=Sus scrofa GN=MYBPC2 PE=4 SV=2 - [F1RH20_PIG]	2		1332.66	3192094
VLVVHDGFEGLAK	Q1HL06	6-phosphofructokinase (Fragment) OS=Sus scrofa GN=PFMK PE=3 SV=1 - [Q1HL06_PIG]	13		1383.76	3.1915e+06
GTGSMTGILGYDTVQVGGISDTNQIF	A1YM35	Pepsinogen A OS=Sus scrofa PE=2 SV=1 - [A1YM35_PIG]	4	M5(Oxidation)	2647.27	3.18064e+06
VVDSLQTSLDAETR	F1S9D6	Myosin-7 OS=Sus scrofa GN=MYH7 PE=4 SV=1 - [F1S9D6_PIG]	8		1533.78	3.17206e+06
LLETIDQLQLEFAR	F1RU49	Uncharacterized protein OS=Sus scrofa GN=LOC100519531 PE=4 SV=1 - [F1RU49_PIG]	4		1688.92	3.085e+06
DGEAGAQGPPGPAGPAGER	I3LJX2	Uncharacterized protein OS=Sus scrofa PE=4 SV=1 - [I3LJX2_PIG]	8		1690.78	3.04273e+06
STGIVEMVMDR	F1RVL5	Uncharacterized protein (Fragment) OS=Sus scrofa GN=MYOM2 PE=4 SV=2 - [F1RVL5_PIG]	10		1237.59	3.03944e+06
KKLETDISQMQGEMEDILQEAR	F1SS64	Myosin-1 OS=Sus scrofa GN=MYH1 PE=4 SV=1 - [F1SS64_PIG]	8		2592.26	2.98669e+06
LTQESIMDLENDKQQLDER	F1S9D6	Myosin-7 OS=Sus scrofa GN=MYH7 PE=4 SV=1 - [F1S9D6_PIG]	7	M7(Oxidation)	2321.1	2.91322e+06
WVNLVTDGLPATAL	F1RFH9	Uncharacterized protein OS=Sus scrofa GN=ATP2A1 PE=3 SV=1 - [F1RFH9_PIG]	3		1469.8	2.90165e+06
QITINDLPVGR	F1S3U9	Uncharacterized protein OS=Sus scrofa GN=PRDX1 PE=4 SV=2 - [F1S3U9_PIG]	8		1225.69	2.88496e+06
VKNAYEESLDQLETLKR	F1SS62	Myosin-1 (Fragment) OS=Sus scrofa GN=MYH1 PE=4 SV=2 - [F1SS62_PIG]	2		2036.06	2.85253e+06
NKDPLNETVVGLYQK	F1SS62	Myosin-1 (Fragment) OS=Sus scrofa GN=MYH1 PE=4 SV=2 - [F1SS62_PIG]	3		1717.91	2.81323e+06
	F1SS61	Uncharacterized protein OS=Sus scrofa GN=MYH3 PE=4 SV=1 - [F1SS61_PIG]
SFLVWVNEEDHLR	I3LBJ8	Creatine kinase M-type OS=Sus scrofa GN=CKM PE=3 SV=1 - [I3LBJ8_PIG]	8		1643.82	2.80612e+06
GQDVSILEIAGK	F1RVL5	Uncharacterized protein (Fragment) OS=Sus scrofa GN=MYOM2 PE=4 SV=2 - [F1RVL5_PIG]	2		1229.68	2.79179e+06
TVKEDQVFPMNPPKF	F1SS64	Myosin-1 OS=Sus scrofa GN=MYH1 PE=4 SV=1 - [F1SS64_PIG]	10	M10(Oxidation)	1792.9	2.78854e+06
LAVNMVPFPR	F2Z5K5	Uncharacterized protein OS=Sus scrofa GN=TUBB4A PE=3 SV=1 - [F2Z5K5_PIG]	6	M5(Oxidation)	1159.63	2.77752e+06
LVSIGAEEIVDGNVK	F1RHL9	Uncharacterized protein OS=Sus scrofa GN=ACTN2 PE=4 SV=1 - [F1RHL9_PIG]	5		1542.84	2.75503e+06
LENVSVALEFLER	F1SMN5	Uncharacterized protein OS=Sus scrofa GN=FLNC PE=4 SV=1 - [F1SMN5_PIG]	5		1518.81	2.71949e+06
MPIAPTSEPQHL	F1RH20	Uncharacterized protein OS=Sus scrofa GN=MYBPC2 PE=4 SV=2 - [F1RH20_PIG]	7		1320.66	2.71118e+06
LAQESIMDIENEK	F1SS64	Myosin-1 OS=Sus scrofa GN=MYH1 PE=4 SV=1 - [F1SS64_PIG]	9	M7(Oxidation)	1535.73	2.66527e+06
TVIDQNRDGIIDKEDL	A1XQT5	HUMMLC2B OS=Sus scrofa GN=HUMMLC2B PE=2 SV=1 - [A1XQT5_PIG]	5		1843.94	2.65451e+06
MQGTLEDQIISANPLLEAFGNAK	F1SS64	Myosin-1 OS=Sus scrofa GN=MYH1 PE=4 SV=1 - [F1SS64_PIG]	3		2460.25	2.64231e+06
YQLDPTASISAK	F1S2F6	Voltage-dependent anion-selective channel protein 2 OS=Sus scrofa GN=VDAC2 PE=4 SV=2 - [F1S2F6_PIG]	2		1293.67	2.58902e+06
AVDSLVPIGR	F1RPS8	ATP synthase subunit alpha heart isoform, mitochondrial (Fragment) OS=Sus scrofa GN=ATP5A1 PE=2 SV=1 - [F1RPS8_PIG]	4		1026.59	2.55457e+06
AGTQIENIEEDFR	F1RU49	Uncharacterized protein OS=Sus scrofa GN=LOC100519531 PE=4 SV=1 - [F1RU49_PIG]	6		1521.72	2.54417e+06
	F1RHL9	Uncharacterized protein OS=Sus scrofa GN=ACTN2 PE=4 SV=1 - [F1RHL9_PIG]
AVNAIGVSQPSVNTKPF	F1RH20	Uncharacterized protein OS=Sus scrofa GN=MYBPC2 PE=4 SV=2 - [F1RH20_PIG]	8		1728.93	2.52279e+06
IAAANLVGIGLPSDPSELFK	F1RVL5	Uncharacterized protein (Fragment) OS=Sus scrofa GN=MYOM2 PE=4 SV=2 - [F1RVL5_PIG]	4		2012.11	2.51571e+06
AITDAAMMAEELK	F1SS62	Myosin-1 (Fragment) OS=Sus scrofa GN=MYH1 PE=4 SV=2 - [F1SS62_PIG]	18	M7(Oxidation)	1409.67	2.50427e+06
	Q95249	Myosin heavy chain (Fragment) OS=Sus scrofa PE=2 SV=1 - [Q95249_PIG]
	F1SS64	Myosin-1 OS=Sus scrofa GN=MYH1 PE=4 SV=1 - [F1SS64_PIG]
	F1S9D6	Myosin-7 OS=Sus scrofa GN=MYH7 PE=4 SV=1 - [F1S9D6_PIG]
	F1S4X7	Uncharacterized protein OS=Sus scrofa GN=MYH7B PE=4 SV=2 - [F1S4X7_PIG]
VIGGLPDVVTIMEGK	F1RVL5	Uncharacterized protein (Fragment) OS=Sus scrofa GN=MYOM2 PE=4 SV=2 - [F1RVL5_PIG]	4	M12(Oxidation)	1543.84	2.49217e+06
AAGLPHFSSGIF	F1S557	Uncharacterized protein OS=Sus scrofa GN=AGL PE=4 SV=1 - [F1S557_PIG]	2		1203.62	2.45017e+06
HADSVAELGEQIDNLQR	F1SS62	Myosin-1 (Fragment) OS=Sus scrofa GN=MYH1 PE=4 SV=2 - [F1SS62_PIG]	13		1894.93	2.41739e+06
	F1SS64	Myosin-1 OS=Sus scrofa GN=MYH1 PE=4 SV=1 - [F1SS64_PIG]
	F1S9D6	Myosin-7 OS=Sus scrofa GN=MYH7 PE=4 SV=1 - [F1S9D6_PIG]
	F1SS61	Uncharacterized protein OS=Sus scrofa GN=MYH3 PE=4 SV=1 - [F1SS61_PIG]
FPVTGLIEGR	I3LCR9	Uncharacterized protein (Fragment) OS=Sus scrofa GN=MYOM1 PE=4 SV=1 - [I3LCR9_PIG]	6		1088.61	2.41595e+06
IVEGLPINDFSR	I3LBY9	Malate dehydrogenase OS=Sus scrofa GN=MDH1 PE=3 SV=1 - [I3LBY9_PIG]	2		1359.73	2.40054e+06
SKQLEDELVSLQK	F2Z5B6	Tropomyosin alpha-1 chain OS=Sus scrofa GN=TPM1 PE=3 SV=1 - [F2Z5B6_PIG]	9		1516.82	2.38977e+06
TSVVVQWDQPK	F1RVL5	Uncharacterized protein (Fragment) OS=Sus scrofa GN=MYOM2 PE=4 SV=2 - [F1RVL5_PIG]	3		1286.67	2.35279e+06
KKLETDISQIQGEMEDIIQEAR	F1SS62	Myosin-1 (Fragment) OS=Sus scrofa GN=MYH1 PE=4 SV=2 - [F1SS62_PIG]	14		2574.3	2.33773e+06
ITVVQDTPEILR	F1SHX0	Uncharacterized protein (Fragment) OS=Sus scrofa PE=4 SV=2 - [F1SHX0_PIG]	2		1383.78	2.3335e+06
GEFQLVLDALDK	B6A7R3	Carbonic anhydrase IIIb OS=Sus scrofa PE=2 SV=1 - [B6A7R3_PIG]	5		1347.72	2.30506e+06
LINDLTAQR	F1SS62	Myosin-1 (Fragment) OS=Sus scrofa GN=MYH1 PE=4 SV=2 - [F1SS62_PIG]	3		1043.58	2.30044e+06
	F1SS64	Myosin-1 OS=Sus scrofa GN=MYH1 PE=4 SV=1 - [F1SS64_PIG]
VKNLTEEMAGLDEIIAK	F1S9D6	Myosin-7 OS=Sus scrofa GN=MYH7 PE=4 SV=1 - [F1S9D6_PIG]	3		1874	2.29009e+06
VPAPVEIPVTPPTLVSGLK	I3L8Q0	Uncharacterized protein OS=Sus scrofa PE=4 SV=1 - [I3L8Q0_PIG]	5		1914.13	2.2863e+06
DGSSPVTSHDSSTNGLINF	F1RNU9	Glucose-6-phosphate isomerase OS=Sus scrofa GN=GPI PE=3 SV=2 - [F1RNU9_PIG]	4		1934.87	2.27239e+06
IEDEQALAMQLQK	F1SS62	Myosin-1 (Fragment) OS=Sus scrofa GN=MYH1 PE=4 SV=2 - [F1SS62_PIG]	8		1516.77	2.25712e+06
LNIPVSQVNPR	I3LT88	Uncharacterized protein OS=Sus scrofa PE=4 SV=1 - [I3LT88_PIG]	3		1236.71	2.24886e+06
NDLQLQVQAEAEGLADAEER	F1SS64	Myosin-1 OS=Sus scrofa GN=MYH1 PE=4 SV=1 - [F1SS64_PIG]	13		2199.06	2.20653e+06
VQLLHTQNTSLINTK	F1SS62	Myosin-1 (Fragment) OS=Sus scrofa GN=MYH1 PE=4 SV=2 - [F1SS62_PIG]	4		1709.96	2.17978e+06
	F1SS64	Myosin-1 OS=Sus scrofa GN=MYH1 PE=4 SV=1 - [F1SS64_PIG]
TINEVENQVLTR	F1RU49	Uncharacterized protein OS=Sus scrofa GN=LOC100519531 PE=4 SV=1 - [F1RU49_PIG]	3		1415.75	2.12951e+06
AITDAAMMAEELK	F1SS62	Myosin-1 (Fragment) OS=Sus scrofa GN=MYH1 PE=4 SV=2 - [F1SS62_PIG]	7	M7(Oxidation); M8(Oxidation)	1425.66	2.11668e+06
	Q95249	Myosin heavy chain (Fragment) OS=Sus scrofa PE=2 SV=1 - [Q95249_PIG]
	F1SS64	Myosin-1 OS=Sus scrofa GN=MYH1 PE=4 SV=1 - [F1SS64_PIG]
	F1S9D6	Myosin-7 OS=Sus scrofa GN=MYH7 PE=4 SV=1 - [F1S9D6_PIG]
	F1S4X7	Uncharacterized protein OS=Sus scrofa GN=MYH7B PE=4 SV=2 - [F1S4X7_PIG]
TPGAMEHELVLHQLR	F1SS62	Myosin-1 (Fragment) OS=Sus scrofa GN=MYH1 PE=4 SV=2 - [F1SS62_PIG]	7		1730.9	2.10708e+06
	F1SS64	Myosin-1 OS=Sus scrofa GN=MYH1 PE=4 SV=1 - [F1SS64_PIG]
VLPGVDALSNV	K7GKJ8	Phosphoglycerate kinase (Fragment) OS=Sus scrofa GN=PGK1 PE=3 SV=1 - [K7GKJ8_PIG]	2		1083.6	2.04206e+06
SDSGEYELSVQIENMK	F1RH20	Uncharacterized protein OS=Sus scrofa GN=MYBPC2 PE=4 SV=2 - [F1RH20_PIG]	6		1828.83	1.99921e+06
VANGAFTGEISPGMIK	Q1PC32	Triosephosphate isomerase (Fragment) OS=Sus scrofa PE=3 SV=1 - [Q1PC32_PIG]	2	M14(Oxidation)	1607.81	1.98122e+06
	D0G7F6	Triosephosphate isomerase OS=Sus scrofa GN=TPI1 PE=2 SV=1 - [D0G7F6_PIG]
WALGVIGAQAGR	K7GN52	Uncharacterized protein OS=Sus scrofa GN=TRIM72 PE=4 SV=1 - [K7GN52_PIG]	6		1198.67	1.94085e+06
LVSIGAEEIVDGNLK	F1RU49	Uncharacterized protein OS=Sus scrofa GN=LOC100519531 PE=4 SV=1 - [F1RU49_PIG]	5		1556.86	1.93837e+06
FMIELDGTENK	B1A3A0	Beta-enolase 3 transcript variant 1 OS=Sus scrofa GN=ENO3 PE=2 SV=1 - [B1A3A0_PIG]	7	M2(Oxidation)	1312.61	1.88083e+06
VVAIDGVNTDTMTHL	F1SEN8	Uncharacterized protein OS=Sus scrofa GN=LDB3 PE=4 SV=2 - [F1SEN8_PIG]	2		1585.8	1.86635e+06
GAGTGGLGLAIEGPSEAK	F1SMN5	Uncharacterized protein OS=Sus scrofa GN=FLNC PE=4 SV=1 - [F1SMN5_PIG]	5		1584.82	1.86477e+06
LAAGMAGSLEEQMAGLR	F1RU49	Uncharacterized protein OS=Sus scrofa GN=LOC100519531 PE=4 SV=1 - [F1RU49_PIG]	9		1704.84	1.83482e+06
LETDISQIQGEMEDIIQEAR	F1SS62	Myosin-1 (Fragment) OS=Sus scrofa GN=MYH1 PE=4 SV=2 - [F1SS62_PIG]	13	M12(Oxidation)	2334.12	1.82995e+06
NLKDFNVGGY	Q19PY1	Phosphorylase (Fragment) OS=Sus scrofa GN=PYGM PE=2 SV=1 - [Q19PY1_PIG]	4		1126.55	1.82269e+06
TITLEVEPSDTIENVK	A4US66	Ubiquitin B OS=Sus scrofa GN=UBB PE=4 SV=1 - [A4US66_PIG]	8		1787.93	1.80944e+06
SLLIAEAYPEDSGTY	I3L8Q0	Uncharacterized protein OS=Sus scrofa PE=4 SV=1 - [I3L8Q0_PIG]	3		1628.77	1.79145e+06
SSIQITGALEDQMNQLK	F1RHL9	Uncharacterized protein OS=Sus scrofa GN=ACTN2 PE=4 SV=1 - [F1RHL9_PIG]	4	M13(Oxidation)	1891.94	1.74415e+06
VVDLMVHMASK	A0SNU7	Glyceraldehyde-3-phosphate dehydrogenase (Fragment) OS=Sus scrofa PE=2 SV=1 - [A0SNU7_PIG]	3		1229.64	1.72717e+06
WGDESVPGSPFK	F1SMN5	Uncharacterized protein OS=Sus scrofa GN=FLNC PE=4 SV=1 - [F1SMN5_PIG]	2		1305.61	1.69737e+06
ENQSILITGESGAGK	F1SS64	Myosin-1 OS=Sus scrofa GN=MYH1 PE=4 SV=1 - [F1SS64_PIG]	4		1503.76	1.68957e+06
	F1S9D6	Myosin-7 OS=Sus scrofa GN=MYH7 PE=4 SV=1 - [F1S9D6_PIG]
	F1SS61	Uncharacterized protein OS=Sus scrofa GN=MYH3 PE=4 SV=1 - [F1SS61_PIG]
LAQESIMDIENEKQQLDEK	F1SS64	Myosin-1 OS=Sus scrofa GN=MYH1 PE=4 SV=1 - [F1SS64_PIG]	3		2261.1	1.62159e+06
KVAEQELLDASER	F1SS62	Myosin-1 (Fragment) OS=Sus scrofa GN=MYH1 PE=4 SV=2 - [F1SS62_PIG]	7		1487.77	1.61703e+06
	F1SS64	Myosin-1 OS=Sus scrofa GN=MYH1 PE=4 SV=1 - [F1SS64_PIG]
RHPDYSVSLLLR	F1RUN2	Serum albumin OS=Sus scrofa GN=ALB PE=4 SV=1 - [F1RUN2_PIG]	3		1455.8	1.60442e+06
SPFEVQVSPEAGMQK	F1SMN5	Uncharacterized protein OS=Sus scrofa GN=FLNC PE=4 SV=1 - [F1SMN5_PIG]	4	M13(Oxidation)	1649.79	1.59282e+06
FLEGTSSIAGVLVDATK	K9IVQ6	Plectin (Fragment) OS=Sus scrofa GN=PLEC PE=2 SV=1 - [K9IVQ6_PIG]	2		1707.92	1.56908e+06
IGAGAATVGVAGSGAGIGTVF	Q29570	ATP lipid-binding protein P1 (Fragment) OS=Sus scrofa PE=2 SV=1 - [Q29570_PIG]	2		1732.92	1.56473e+06
GPGIEPQGNTVLQPAHF	F1SMN5	Uncharacterized protein OS=Sus scrofa GN=FLNC PE=4 SV=1 - [F1SMN5_PIG]	6		1761.9	1.5178e+06
GQIEEAGWSYVGGWTGQGGSK	Q1HL06	6-phosphofructokinase (Fragment) OS=Sus scrofa GN=PFMK PE=3 SV=1 - [Q1HL06_PIG]	2		2153.99	1.50404e+06
DFEIIDNHDYSYTVK	F1SMN5	Uncharacterized protein OS=Sus scrofa GN=FLNC PE=4 SV=1 - [F1SMN5_PIG]	5		1858.85	1.49746e+06
IDLSAIKIEFSK	A1XQT6	MLC1f OS=Sus scrofa GN=MYL1 PE=2 SV=1 - [A1XQT6_PIG]	3		1363.78	1.46184e+06
VFDKEGNGTVMGAELR	A1XQT6	MLC1f OS=Sus scrofa GN=MYL1 PE=2 SV=1 - [A1XQT6_PIG]	3		1722.85	1.45364e+06
	F1SNW4	MYL3 OS=Sus scrofa GN=MYL3 PE=2 SV=1 - [F1SNW4_PIG]
NSGKVDIVAINDPFIDLHY	Q0Q4G7	Glyceraldehyde-3-phosphate dehydrogenase (Fragment) OS=Sus scrofa GN=GAPDH PE=4 SV=1 - [Q0Q4G7_PIG]	4		2130.09	1.4331e+06
LNVKNEELDAMMK	A1XQT5	HUMMLC2B OS=Sus scrofa GN=HUMMLC2B PE=2 SV=1 - [A1XQT5_PIG]	3		1534.76	1.42208e+06
NAYEESLEHLETFK	F1S9D6	Myosin-7 OS=Sus scrofa GN=MYH7 PE=4 SV=1 - [F1S9D6_PIG]	15		1709.8	1.38956e+06
KAFEDAAEEFHPY	F1RJW7	Calsequestrin OS=Sus scrofa GN=CASQ1 PE=2 SV=2 - [F1RJW7_PIG]	7		1553.69	1.35842e+06
KLAEQELIETSER	F1S9D6	Myosin-7 OS=Sus scrofa GN=MYH7 PE=4 SV=1 - [F1S9D6_PIG]	5		1545.81	1.34776e+06
ILTEIIASR	F2Z5C1	Annexin OS=Sus scrofa GN=ANXA5 PE=3 SV=2 - [F2Z5C1_PIG]	4		1015.62	1.31807e+06
AFSTQMSITDGQK	Q9N251	Titin (Fragment) OS=Sus scrofa GN=TTN PE=4 SV=1 - [Q9N251_PIG]	2		1413.67	1.25101e+06
LEDEEEMNAELTAK	F1S9D6	Myosin-7 OS=Sus scrofa GN=MYH7 PE=4 SV=1 - [F1S9D6_PIG]	5	M7(Oxidation)	1637.72	1.24903e+06
EVENVAITALEGLK	Q2HYU1	Mitochondrial creatine kinase 2 OS=Sus scrofa GN=CKMT2 PE=2 SV=1 - [Q2HYU1_PIG]	4		1485.8	1.24886e+06
IGEEYIADLDQLRK	Q19PY1	Phosphorylase (Fragment) OS=Sus scrofa GN=PYGM PE=2 SV=1 - [Q19PY1_PIG]	8		1662.87	1.1967e+06
GVGAGPGPMGLMGPR	F1SFA7	Uncharacterized protein OS=Sus scrofa GN=COL1A2 PE=4 SV=1 - [F1SFA7_PIG]	2		1353.67	1.16565e+06
DINSFDQWGVEL	F1RNU9	Glucose-6-phosphate isomerase OS=Sus scrofa GN=GPI PE=3 SV=2 - [F1RNU9_PIG]	4		1422.66	1.16407e+06
MEIDDLASNMETVSK	F1SS62	Myosin-1 (Fragment) OS=Sus scrofa GN=MYH1 PE=4 SV=2 - [F1SS62_PIG]	2	M1(Oxidation)	1698.76	1.13022e+06
	F1SS64	Myosin-1 OS=Sus scrofa GN=MYH1 PE=4 SV=1 - [F1SS64_PIG]
QPSFIGMESAGIHETTY	B6VNT8	Cardiac muscle alpha actin 1 OS=Sus scrofa GN=ACTC1 PE=2 SV=1 - [B6VNT8_PIG]	6	M7(Oxidation)	1883.85	1.08395e+06
TSIAIDTIINQK	F1RPS8	ATP synthase subunit alpha heart isoform, mitochondrial (Fragment) OS=Sus scrofa GN=ATP5A1 PE=2 SV=1 - [F1RPS8_PIG]	3		1316.74	1.07106e+06
ALQEAHQQTLDDLQAEEDK	F1SS62	Myosin-1 (Fragment) OS=Sus scrofa GN=MYH1 PE=4 SV=2 - [F1SS62_PIG]	7		2182.02	1.05324e+06
	F1SS64	Myosin-1 OS=Sus scrofa GN=MYH1 PE=4 SV=1 - [F1SS64_PIG]
	F1SS61	Uncharacterized protein OS=Sus scrofa GN=MYH3 PE=4 SV=1 - [F1SS61_PIG]
LAQESTMDIENDK	F1SS62	Myosin-1 (Fragment) OS=Sus scrofa GN=MYH1 PE=4 SV=2 - [F1SS62_PIG]	4		1493.68	1.02786e+06
SIVEEIEDLVAR	F1SEM2	Uncharacterized protein (Fragment) OS=Sus scrofa GN=LOC100513892 PE=4 SV=2 - [F1SEM2_PIG]	5		1372.74	1.01889e+06
ELEGEVESEQK	F1SS62	Myosin-1 (Fragment) OS=Sus scrofa GN=MYH1 PE=4 SV=2 - [F1SS62_PIG]	5		1276.59	1.01738e+06
	F1SS64	Myosin-1 OS=Sus scrofa GN=MYH1 PE=4 SV=1 - [F1SS64_PIG]
NTDTSVVVTWEESK	I3LCR9	Uncharacterized protein (Fragment) OS=Sus scrofa GN=MYOM1 PE=4 SV=1 - [I3LCR9_PIG]	4		1594.77	999395
SQEDLKEQLAMVER	F1SS62	Myosin-1 (Fragment) OS=Sus scrofa GN=MYH1 PE=4 SV=2 - [F1SS62_PIG]	6	M11(Oxidation)	1691.83	992344
GGDDLDPNYVLSSR	I3LBJ8	Creatine kinase M-type OS=Sus scrofa GN=CKM PE=3 SV=1 - [I3LBJ8_PIG]	5		1507.7	948330
TGAIVDVPVGEELLGR	F1RPS8	ATP synthase subunit alpha heart isoform, mitochondrial (Fragment) OS=Sus scrofa GN=ATP5A1 PE=2 SV=1 - [F1RPS8_PIG]	2		1624.89	943354
RDIDDLELTLAK	F1S9D6	Myosin-7 OS=Sus scrofa GN=MYH7 PE=4 SV=1 - [F1S9D6_PIG]	5		1401.76	937384
SLTDELALVDVLEDK	A7E1S7	Putative uncharacterized protein (Fragment) OS=Sus scrofa PE=2 SV=1 - [A7E1S7_PIG]	2		1659.87	897625
AFGPGLEGGLVNK	F1SMN5	Uncharacterized protein OS=Sus scrofa GN=FLNC PE=4 SV=1 - [F1SMN5_PIG]	6		1258.68	869283
FEEILTR	I3LBJ8	Creatine kinase M-type OS=Sus scrofa GN=CKM PE=3 SV=1 - [I3LBJ8_PIG]	2		907.484	851715
LIDDMVAQVLK	F1SK00	Isocitrate dehydrogenase [NADP] (Fragment) OS=Sus scrofa GN=IDH2 PE=3 SV=2 - [F1SK00_PIG]	2		1244.69	847656
GNPTVEVDLHTAK	B1A3A0	Beta-enolase 3 transcript variant 1 OS=Sus scrofa GN=ENO3 PE=2 SV=1 - [B1A3A0_PIG]	2		1380.71	827432
AVLEEAEFQR	F1RVL5	Uncharacterized protein (Fragment) OS=Sus scrofa GN=MYOM2 PE=4 SV=2 - [F1RVL5_PIG]	5		1191.6	820102
LNQNLNDVLVSLEK	A1EAJ7	Bridging integrator 1 OS=Sus scrofa PE=2 SV=1 - [A1EAJ7_PIG]	2		1598.88	813199
AGLLGTLEEMR	F1SS61	Uncharacterized protein OS=Sus scrofa GN=MYH3 PE=4 SV=1 - [F1SS61_PIG]	2	M10(Oxidation)	1205.62	806476
SVMLQIAATELEK	B3VI70	Troponin I OS=Sus scrofa GN=TnI-F4 PE=2 SV=1 - [B3VI70_PIG]	5		1432.77	759810
VDFNVPMK	D0G784	Phosphoglycerate kinase (Fragment) OS=Sus scrofa GN=PGK1 PE=2 SV=1 - [D0G784_PIG]	2		949.481	755735
	Q6T4P3	Phosphoglycerate kinase (Fragment) OS=Sus scrofa GN=PGK2 PE=3 SV=1 - [Q6T4P3_PIG]
MRMPPWVNIW	F1RFH9	Uncharacterized protein OS=Sus scrofa GN=ATP2A1 PE=3 SV=1 - [F1RFH9_PIG]	4	M1(Oxidation); M3(Oxidation)	1361.65	740270
ITLDNAYMEK	F1SHL9	Pyruvate kinase (Fragment) OS=Sus scrofa GN=PKM PE=3 SV=2 - [F1SHL9_PIG]	2	M8(Oxidation)	1213.57	726266
LEEAGGATSAQIEMNK	F1SS62	Myosin-1 (Fragment) OS=Sus scrofa GN=MYH1 PE=4 SV=2 - [F1SS62_PIG]	3		1648.78	722433
	F1SS64	Myosin-1 OS=Sus scrofa GN=MYH1 PE=4 SV=1 - [F1SS64_PIG]
NLVNSPHLKPAF	F1S557	Uncharacterized protein OS=Sus scrofa GN=AGL PE=4 SV=1 - [F1S557_PIG]	3		1336.74	699000
VFKGDEVIEYDGEF	F1RJW7	Calsequestrin OS=Sus scrofa GN=CASQ1 PE=2 SV=2 - [F1RJW7_PIG]	3		1646.76	682265
MEGDLNEMEIQLNHANR	F1SS62	Myosin-1 (Fragment) OS=Sus scrofa GN=MYH1 PE=4 SV=2 - [F1SS62_PIG]	2	M1(Oxidation)	2029.91	670701
	F1SS64	Myosin-1 OS=Sus scrofa GN=MYH1 PE=4 SV=1 - [F1SS64_PIG]
LVLEVAQHLGESTVR	Q0QEM6	ATP synthase subunit beta (Fragment) OS=Sus scrofa GN=ATP5B PE=2 SV=1 - [Q0QEM6_PIG]	5		1650.93	628545
AITDAAMMAEELKK	F1SS62	Myosin-1 (Fragment) OS=Sus scrofa GN=MYH1 PE=4 SV=2 - [F1SS62_PIG]	2	M7(Oxidation); M8(Oxidation)	1553.76	608370
	Q95249	Myosin heavy chain (Fragment) OS=Sus scrofa PE=2 SV=1 - [Q95249_PIG]
	F1SS64	Myosin-1 OS=Sus scrofa GN=MYH1 PE=4 SV=1 - [F1SS64_PIG]
	F1S9D6	Myosin-7 OS=Sus scrofa GN=MYH7 PE=4 SV=1 - [F1S9D6_PIG]
	F1S4X7	Uncharacterized protein OS=Sus scrofa GN=MYH7B PE=4 SV=2 - [F1S4X7_PIG]
FVVVENGEVTR	F1RYS9	Uncharacterized protein OS=Sus scrofa GN=FAM47E-STBD1 PE=4 SV=2 - [F1RYS9_PIG]	3		1248.66	604700
GADPEDVITGAFK	A1XQT5	HUMMLC2B OS=Sus scrofa GN=HUMMLC2B PE=2 SV=1 - [A1XQT5_PIG]	3		1319.65	599145
GQEDLKEQLAMVER	F1SS64	Myosin-1 OS=Sus scrofa GN=MYH1 PE=4 SV=1 - [F1SS64_PIG]	6		1645.82	594497
LVESGGGLVQPGGSLR	L8B165	IgG heavy chain OS=Sus scrofa GN=IGHG PE=2 SV=1 - [L8B165_PIG]	4		1525.84	575453
	L8B0S2	IgG heavy chain OS=Sus scrofa GN=IGHG PE=2 SV=1 - [L8B0S2_PIG]
	L8B0U1	IgG heavy chain OS=Sus scrofa GN=IGHG PE=2 SV=1 - [L8B0U1_PIG]
ILVDEERLEWEK	Q19PY1	Phosphorylase (Fragment) OS=Sus scrofa GN=PYGM PE=2 SV=1 - [Q19PY1_PIG]	2		1558.81	558580
QLEEEQQALQK	F1SG00	Uncharacterized protein OS=Sus scrofa GN=TPM2 PE=3 SV=1 - [F1SG00_PIG]	4		1343.68	551726
IGVLDIAGFEIF	F1SS64	Myosin-1 OS=Sus scrofa GN=MYH1 PE=4 SV=1 - [F1SS64_PIG]	2		1293.71	498536
	F1S9D6	Myosin-7 OS=Sus scrofa GN=MYH7 PE=4 SV=1 - [F1S9D6_PIG]
	F1SS61	Uncharacterized protein OS=Sus scrofa GN=MYH3 PE=4 SV=1 - [F1SS61_PIG]
	F1S4X7	Uncharacterized protein OS=Sus scrofa GN=MYH7B PE=4 SV=2 - [F1S4X7_PIG]
STITLDGGALVQVQK	Q0ZHI1	Adipocyte fatty acid binding protein (Fragment) OS=Sus scrofa GN=aP2 PE=2 SV=1 - [Q0ZHI1_PIG]	7		1529.85	496036
LQAEAPHIVVGTPGR	A6M929	Eukaryotic translation initiation factor 4A isoform 2 OS=Sus scrofa GN=EIF4A2 PE=3 SV=1 - [A6M929_PIG]	5		1544.85	485120
NTLQEANDILNNLK	F1S663	Uncharacterized protein OS=Sus scrofa GN=LAMC1 PE=4 SV=1 - [F1S663_PIG]	6		1599.83	477195
EAPVDLLSQIGR	F1RIA7	Uncharacterized protein OS=Sus scrofa GN=TMEM109 PE=4 SV=1 - [F1RIA7_PIG]	5		1297.71	467130
FAEAHIPGSPF	F1SMN5	Uncharacterized protein OS=Sus scrofa GN=FLNC PE=4 SV=1 - [F1SMN5_PIG]	7		1172.58	462046
VESLSQVEVILQQSAADIAR	F1SAE9	Uncharacterized protein (Fragment) OS=Sus scrofa GN=LAMB1 PE=4 SV=2 - [F1SAE9_PIG]	2		2156.16	444610
DSYVGDEAQSK	B6VNT8	Cardiac muscle alpha actin 1 OS=Sus scrofa GN=ACTC1 PE=2 SV=1 - [B6VNT8_PIG]	8		1198.52	414652
WVLNGVELTNSEEYR	Q9N251	Titin (Fragment) OS=Sus scrofa GN=TTN PE=4 SV=1 - [Q9N251_PIG]	4		1808.89	395157
DEEKMELQEIQLK	F2Z5B6	Tropomyosin alpha-1 chain OS=Sus scrofa GN=TPM1 PE=3 SV=1 - [F2Z5B6_PIG]	10		1632.82	368749
	Q2XQY5	Tropomyosin 3 OS=Sus scrofa GN=tpm3 PE=2 SV=1 - [Q2XQY5_PIG]
IEKPMGIMSIL	F1S9D6	Myosin-7 OS=Sus scrofa GN=MYH7 PE=4 SV=1 - [F1S9D6_PIG]	2	M8(Oxidation)	1247.68	356151
ELADEIALVDVMEDK	D2SW96	L-lactate dehydrogenase OS=Sus scrofa PE=2 SV=1 - [D2SW96_PIG]	4	M12(Oxidation)	1705.82	319080
LGVEFDETTADDR	C0LSI8	Fatty acid-binding protein 3 (Fragment) OS=Sus scrofa GN=FABP3 PE=2 SV=1 - [C0LSI8_PIG]	5		1467.66	306565
AVNAGGEAHVDVHGIHF	F1RJI1	Uncharacterized protein OS=Sus scrofa GN=MLEC PE=4 SV=1 - [F1RJI1_PIG]	3		1729.84	302836
MEIQEMQLK	F1SG00	Uncharacterized protein OS=Sus scrofa GN=TPM2 PE=3 SV=1 - [F1SG00_PIG]	4	M1(Oxidation)	1165.56	302777
KDFELNALNAR	F1S9D6	Myosin-7 OS=Sus scrofa GN=MYH7 PE=4 SV=1 - [F1S9D6_PIG]	4		1290.68	291633
EDQVFPMNPPK	F1SS64	Myosin-1 OS=Sus scrofa GN=MYH1 PE=4 SV=1 - [F1SS64_PIG]	5	M7(Oxidation)	1317.62	285680
EAGAGGLSIAVEGPSK	F1SMN5	Uncharacterized protein OS=Sus scrofa GN=FLNC PE=4 SV=1 - [F1SMN5_PIG]	2		1442.75	246095
VEIIANDQGNR	Q9BDE9	Heat shock protein 70.2 (Fragment) OS=Sus scrofa GN=HSP70.2 PE=3 SV=1 - [Q9BDE9_PIG]	3		1228.63	238750
AEIGIAMGSGTAVAK	F1RFH9	Uncharacterized protein OS=Sus scrofa GN=ATP2A1 PE=3 SV=1 - [F1RFH9_PIG]	2	M7(Oxidation)	1391.72	230738
SDSGEYELSVQIENMK	F1RH20	Uncharacterized protein OS=Sus scrofa GN=MYBPC2 PE=4 SV=2 - [F1RH20_PIG]	4	M15(Oxidation)	1844.82	217674
HVFGESDELIGQK	Q1PC32	Triosephosphate isomerase (Fragment) OS=Sus scrofa PE=3 SV=1 - [Q1PC32_PIG]	6		1458.72	204634
	D0G7F6	Triosephosphate isomerase OS=Sus scrofa GN=TPI1 PE=2 SV=1 - [D0G7F6_PIG]
SEQISTAGTEASGTGNMKF	Q19PY1	Phosphorylase (Fragment) OS=Sus scrofa GN=PYGM PE=2 SV=1 - [Q19PY1_PIG]	2		1915.87	200273
LQDAEEHVEAVNAK	F1SS62	Myosin-1 (Fragment) OS=Sus scrofa GN=MYH1 PE=4 SV=2 - [F1SS62_PIG]	3		1552.76	173965
GVDEATIIEILTK	K7GLE1	Annexin OS=Sus scrofa GN=ANXA1 PE=2 SV=1 - [K7GLE1_PIG]	2		1401.79	158942
MNVFNTDVR	F1RFH9	Uncharacterized protein OS=Sus scrofa GN=ATP2A1 PE=3 SV=1 - [F1RFH9_PIG]	2		1095.52	145044
LEQHVDDLEGSLEQEK	F1S9D6	Myosin-7 OS=Sus scrofa GN=MYH7 PE=4 SV=1 - [F1S9D6_PIG]	6		1868.89	138981
VRELENELEAEQK	F1S9D6	Myosin-7 OS=Sus scrofa GN=MYH7 PE=4 SV=1 - [F1S9D6_PIG]	3		1586.81	123359
ELENEVENEQK	Q95249	Myosin heavy chain (Fragment) OS=Sus scrofa PE=2 SV=1 - [Q95249_PIG]	3		1360.62	112323
VTNPAGEDVASIFLR	F1RH20	Uncharacterized protein OS=Sus scrofa GN=MYBPC2 PE=4 SV=2 - [F1RH20_PIG]	2		1588.83	110455
TPGAMEHELVLHQLR	F1SS62	Myosin-1 (Fragment) OS=Sus scrofa GN=MYH1 PE=4 SV=2 - [F1SS62_PIG]	2	M5(Oxidation)	1746.9	107203
	F1SS64	Myosin-1 OS=Sus scrofa GN=MYH1 PE=4 SV=1 - [F1SS64_PIG]
QAEEAEEQSNVNLSK	F1SS62	Myosin-1 (Fragment) OS=Sus scrofa GN=MYH1 PE=4 SV=2 - [F1SS62_PIG]	5		1675.78	105649
	Q95249	Myosin heavy chain (Fragment) OS=Sus scrofa PE=2 SV=1 - [Q95249_PIG]
QAISNNKDQGSYEDF	A1XQT6	MLC1f OS=Sus scrofa GN=MYL1 PE=2 SV=1 - [A1XQT6_PIG]	2		1715.75	66257.2
EQYEEETEAK	F1S9D6	Myosin-7 OS=Sus scrofa GN=MYH7 PE=4 SV=1 - [F1S9D6_PIG]	2		1255.53	40922.4

## Sheet: cooked ham
Sequence	Protein Group Accessions	Description	# PSMs	Modifications	MH+ [Da]	average intensities
IQLELNQVK	F1SS62	Myosin-1 (Fragment) OS=Sus scrofa GN=MYH1 PE=4 SV=2 - [F1SS62_PIG]	20		1084.64	3.16326e+09
	F1SS64	Myosin-1 OS=Sus scrofa GN=MYH1 PE=4 SV=1 - [F1SS64_PIG]
AGNPDLVLPVPAF	B1A3A0	Beta-enolase 3 transcript variant 1 OS=Sus scrofa GN=ENO3 PE=2 SV=1 - [B1A3A0_PIG]	3		1309.72	2.20361e+09
ITLSQVGDVLR	A1XQT6	MLC1f OS=Sus scrofa GN=MYL1 PE=2 SV=1 - [A1XQT6_PIG]	31		1200.7	1.42371e+09
IITHPNFNGNTLDNDIMLIK	C5IWV5	Trypsinogen OS=Sus scrofa PE=2 SV=1 - [C5IWV5_PIG]	87		2283.18	1.01836e+09
SYELPDGQVITIGNER	B6VNT8	Cardiac muscle alpha actin 1 OS=Sus scrofa GN=ACTC1 PE=2 SV=1 - [B6VNT8_PIG]	44		1790.89	9.86995e+08
ANLLQAEIEELR	F1SS62	Myosin-1 (Fragment) OS=Sus scrofa GN=MYH1 PE=4 SV=2 - [F1SS62_PIG]	26		1398.76	7.27101e+08
	F1SS64	Myosin-1 OS=Sus scrofa GN=MYH1 PE=4 SV=1 - [F1SS64_PIG]
EFTLEFSR	F1RFH9	Uncharacterized protein OS=Sus scrofa GN=ATP2A1 PE=3 SV=1 - [F1RFH9_PIG]	3		1028.5	7.02335e+08
NLTEEMAGLDEIIAK	F1S9D6	Myosin-7 OS=Sus scrofa GN=MYH7 PE=4 SV=1 - [F1S9D6_PIG]	20		1646.83	6.67803e+08
NLQQEISDLTEQIAEGGK	F1SS62	Myosin-1 (Fragment) OS=Sus scrofa GN=MYH1 PE=4 SV=2 - [F1SS62_PIG]	83		1972.99	6.00096e+08
	F1SS64	Myosin-1 OS=Sus scrofa GN=MYH1 PE=4 SV=1 - [F1SS64_PIG]
AGLLGTLEEMR	F1SS61	Uncharacterized protein OS=Sus scrofa GN=MYH3 PE=4 SV=1 - [F1SS61_PIG]	7		1189.63	5.90964e+08
IQLVEEELDR	F2Z5B6	Tropomyosin alpha-1 chain OS=Sus scrofa GN=TPM1 PE=3 SV=1 - [F2Z5B6_PIG]	7		1243.65	5.38213e+08
	Q2XQY5	Tropomyosin 3 OS=Sus scrofa GN=tpm3 PE=2 SV=1 - [Q2XQY5_PIG]
	F1SG00	Uncharacterized protein OS=Sus scrofa GN=TPM2 PE=3 SV=1 - [F1SG00_PIG]
LGEHNIDVLEGNEQFINAAK	C5IWV5	Trypsinogen OS=Sus scrofa PE=2 SV=1 - [C5IWV5_PIG]	36		2211.11	4.95888e+08
AISEELDHALNDMTSI	F2Z5B6	Tropomyosin alpha-1 chain OS=Sus scrofa GN=TPM1 PE=3 SV=1 - [F2Z5B6_PIG]	14		1758.82	4.90535e+08
	Q2XQY5	Tropomyosin 3 OS=Sus scrofa GN=tpm3 PE=2 SV=1 - [Q2XQY5_PIG]
GYEDWLLSEIR	F1RU49	Uncharacterized protein OS=Sus scrofa GN=LOC100519531 PE=4 SV=1 - [F1RU49_PIG]	10		1380.68	4.78352e+08
LVSDIANAWR	F1RU49	Uncharacterized protein OS=Sus scrofa GN=LOC100519531 PE=4 SV=1 - [F1RU49_PIG]	12		1144.61	4.26841e+08
NLTEEMAGLDETIAK	F1SS62	Myosin-1 (Fragment) OS=Sus scrofa GN=MYH1 PE=4 SV=2 - [F1SS62_PIG]	16		1634.8	3.84045e+08
	F1SS64	Myosin-1 OS=Sus scrofa GN=MYH1 PE=4 SV=1 - [F1SS64_PIG]
IGMESAGIHETTY	B6VNT8	Cardiac muscle alpha actin 1 OS=Sus scrofa GN=ACTC1 PE=2 SV=1 - [B6VNT8_PIG]	10		1408.64	3.45788e+08
MELQEIQLK	F2Z5B6	Tropomyosin alpha-1 chain OS=Sus scrofa GN=TPM1 PE=3 SV=1 - [F2Z5B6_PIG]	34		1131.61	3.4284e+08
	Q2XQY5	Tropomyosin 3 OS=Sus scrofa GN=tpm3 PE=2 SV=1 - [Q2XQY5_PIG]
DIDDLELTLAK	F1SS62	Myosin-1 (Fragment) OS=Sus scrofa GN=MYH1 PE=4 SV=2 - [F1SS62_PIG]	28		1245.66	3.0557e+08
	F1SS64	Myosin-1 OS=Sus scrofa GN=MYH1 PE=4 SV=1 - [F1SS64_PIG]
	F1S9D6	Myosin-7 OS=Sus scrofa GN=MYH7 PE=4 SV=1 - [F1S9D6_PIG]
	F1SS61	Uncharacterized protein OS=Sus scrofa GN=MYH3 PE=4 SV=1 - [F1SS61_PIG]
	F1SS66	Uncharacterized protein OS=Sus scrofa GN=MYH13 PE=4 SV=2 - [F1SS66_PIG]
FIIPNIVK	D2SW96	L-lactate dehydrogenase OS=Sus scrofa PE=2 SV=1 - [D2SW96_PIG]	12		943.597	3.04391e+08
	D4N875	L-lactate dehydrogenase (Fragment) OS=Sus scrofa PE=3 SV=1 - [D4N875_PIG]
MILPVGASSF	B1A3A0	Beta-enolase 3 transcript variant 1 OS=Sus scrofa GN=ENO3 PE=2 SV=1 - [B1A3A0_PIG]	10		1021.54	3.03968e+08
SVMLQIAATELEK	B3VI70	Troponin I OS=Sus scrofa GN=TnI-F4 PE=2 SV=1 - [B3VI70_PIG]	30		1432.77	2.92423e+08
ALQEAHQQTLDDLQAEEDKVNTLTK	F1SS62	Myosin-1 (Fragment) OS=Sus scrofa GN=MYH1 PE=4 SV=2 - [F1SS62_PIG]	21		2838.42	2.78868e+08
	F1SS64	Myosin-1 OS=Sus scrofa GN=MYH1 PE=4 SV=1 - [F1SS64_PIG]
LVIIESDLER	F2Z5B6	Tropomyosin alpha-1 chain OS=Sus scrofa GN=TPM1 PE=3 SV=1 - [F2Z5B6_PIG]	23		1186.67	2.71623e+08
TVKEDQVFPMNPPKF	F1SS64	Myosin-1 OS=Sus scrofa GN=MYH1 PE=4 SV=1 - [F1SS64_PIG]	30		1776.9	2.43702e+08
EAFLLFDR	A1XQT6	MLC1f OS=Sus scrofa GN=MYL1 PE=2 SV=1 - [A1XQT6_PIG]	3		1010.53	2.43204e+08
LSVEALNSLTGEFK	I3LBJ8	Creatine kinase M-type OS=Sus scrofa GN=CKM PE=3 SV=1 - [I3LBJ8_PIG]	37		1507.8	241661223
VNWIQQTIAAN	C5IWV5	Trypsinogen OS=Sus scrofa PE=2 SV=1 - [C5IWV5_PIG]	4		1257.66	2.40766e+08
LVILEGELER	F1SG00	Uncharacterized protein OS=Sus scrofa GN=TPM2 PE=3 SV=1 - [F1SG00_PIG]	47		1170.67	2.38726e+08
SAAVATVVAAVDMAR	I3L8Q0	Uncharacterized protein OS=Sus scrofa PE=4 SV=1 - [I3L8Q0_PIG]	4		1431.76	2.20439e+08
KLETDISQIQGEMEDIVQEAR	Q95249	Myosin heavy chain (Fragment) OS=Sus scrofa PE=2 SV=1 - [Q95249_PIG]	26		2432.21	2.08443e+08
EAIQLIVR	F1S814	Uncharacterized protein OS=Sus scrofa GN=PGM1 PE=3 SV=2 - [F1S814_PIG]	2		941.579	2.08051e+08
GYEEWLLNEIR	F1RHL9	Uncharacterized protein OS=Sus scrofa GN=ACTN2 PE=4 SV=1 - [F1RHL9_PIG]	11		1421.71	2.03714e+08
ALPFWNDEIAPQIK	B5KJG2	Phosphoglycerate mutase 2 OS=Sus scrofa GN=PGAM2 PE=2 SV=1 - [B5KJG2_PIG]	22		1641.87	1.95212e+08
DLTDYLMK	B6VNT8	Cardiac muscle alpha actin 1 OS=Sus scrofa GN=ACTC1 PE=2 SV=1 - [B6VNT8_PIG]	3		998.486	1.84013e+08
KDQLIHNLL	D2SW96	L-lactate dehydrogenase OS=Sus scrofa PE=2 SV=1 - [D2SW96_PIG]	2		1093.64	1.83422e+08
NAYEESLDQLETLK	F1SS62	Myosin-1 (Fragment) OS=Sus scrofa GN=MYH1 PE=4 SV=2 - [F1SS62_PIG]	8		1652.8	1.69525e+08
	F1SS64	Myosin-1 OS=Sus scrofa GN=MYH1 PE=4 SV=1 - [F1SS64_PIG]
GQSIDDMIPAQK	I3LBJ8	Creatine kinase M-type OS=Sus scrofa GN=CKM PE=3 SV=1 - [I3LBJ8_PIG]	13		1302.64	1.3707e+08
SEIQAALEEAEASLEHEEGK	F1SS62	Myosin-1 (Fragment) OS=Sus scrofa GN=MYH1 PE=4 SV=2 - [F1SS62_PIG]	33		2170.02	1.33779e+08
	F1SS64	Myosin-1 OS=Sus scrofa GN=MYH1 PE=4 SV=1 - [F1SS64_PIG]
AGLLGLLEEMR	F1SS62	Myosin-1 (Fragment) OS=Sus scrofa GN=MYH1 PE=4 SV=2 - [F1SS62_PIG]	18		1201.66	1.33159e+08
	H6SHX6	Myosin, heavy chain 7, cardiac muscle, beta (Fragment) OS=Sus scrofa GN=MYH7 PE=4 SV=1 - [H6SHX6_PIG]
	F1SS64	Myosin-1 OS=Sus scrofa GN=MYH1 PE=4 SV=1 - [F1SS64_PIG]
	F1S9D6	Myosin-7 OS=Sus scrofa GN=MYH7 PE=4 SV=1 - [F1S9D6_PIG]
	F1SS66	Uncharacterized protein OS=Sus scrofa GN=MYH13 PE=4 SV=2 - [F1SS66_PIG]
VALDFENEMATAASSSSL	B6VNT8	Cardiac muscle alpha actin 1 OS=Sus scrofa GN=ACTC1 PE=2 SV=1 - [B6VNT8_PIG]	2		1842.84	1.32536e+08
LQDLVDKLQLK	F1S9D6	Myosin-7 OS=Sus scrofa GN=MYH7 PE=4 SV=1 - [F1S9D6_PIG]	12		1312.78	1.31563e+08
LLETIDQLQLEFAR	F1RU49	Uncharacterized protein OS=Sus scrofa GN=LOC100519531 PE=4 SV=1 - [F1RU49_PIG]	20		1688.92	1.30123e+08
IGEEYIADLDQLR	Q19PY1	Phosphorylase (Fragment) OS=Sus scrofa GN=PYGM PE=2 SV=1 - [Q19PY1_PIG]	15		1534.78	1.22129e+08
	F1RQQ8	Phosphorylase OS=Sus scrofa GN=PYGM PE=3 SV=2 - [F1RQQ8_PIG]
DFELNALNAR	F1S9D6	Myosin-7 OS=Sus scrofa GN=MYH7 PE=4 SV=1 - [F1S9D6_PIG]	3		1162.59	1.19921e+08
LVIIEGDLER	Q2XQY5	Tropomyosin 3 OS=Sus scrofa GN=tpm3 PE=2 SV=1 - [Q2XQY5_PIG]	14		1156.66	1.18838e+08
IGGSILASLSTF	B6VNT8	Cardiac muscle alpha actin 1 OS=Sus scrofa GN=ACTC1 PE=2 SV=1 - [B6VNT8_PIG]	9		1165.65	1.09217e+08
SYLSEEMIAEFK	A1XQV5	Fast skeletal muscle troponin C OS=Sus scrofa GN=TNNC2 PE=2 SV=2 - [A1XQV5_PIG]	20		1446.68	1.02096e+08
DAFPDKVAIQL	Q19PY1	Phosphorylase (Fragment) OS=Sus scrofa GN=PYGM PE=2 SV=1 - [Q19PY1_PIG]	2		1216.66	9.93129e+07
	F1RQQ8	Phosphorylase OS=Sus scrofa GN=PYGM PE=3 SV=2 - [F1RQQ8_PIG]
ATDAEADVASLNR	F2Z5B6	Tropomyosin alpha-1 chain OS=Sus scrofa GN=TPM1 PE=3 SV=1 - [F2Z5B6_PIG]	7		1332.64	9.75421e+07
	F1SG00	Uncharacterized protein OS=Sus scrofa GN=TPM2 PE=3 SV=1 - [F1SG00_PIG]
DLFDPIIQDR	I3LBJ8	Creatine kinase M-type OS=Sus scrofa GN=CKM PE=3 SV=1 - [I3LBJ8_PIG]	13		1231.63	9.73887e+07
LQDLVDKLQAK	F1SS62	Myosin-1 (Fragment) OS=Sus scrofa GN=MYH1 PE=4 SV=2 - [F1SS62_PIG]	10		1270.74	9.70536e+07
	F1SS64	Myosin-1 OS=Sus scrofa GN=MYH1 PE=4 SV=1 - [F1SS64_PIG]
	F1SS61	Uncharacterized protein OS=Sus scrofa GN=MYH3 PE=4 SV=1 - [F1SS61_PIG]
	F1SS66	Uncharacterized protein OS=Sus scrofa GN=MYH13 PE=4 SV=2 - [F1SS66_PIG]
LGSSEVEQVQLVVDGVK	I3LBJ8	Creatine kinase M-type OS=Sus scrofa GN=CKM PE=3 SV=1 - [I3LBJ8_PIG]	38		1785.96	9.54223e+07
QITLNDLPVGR	F1S3U9	Uncharacterized protein OS=Sus scrofa GN=PRDX1 PE=4 SV=2 - [F1S3U9_PIG]	4		1225.69	9.52143e+07
FPASTSLSPFY	B1Q039	CRYAB OS=Sus scrofa GN=CRYAB PE=3 SV=1 - [B1Q039_PIG]	2		1216.59	9.00526e+07
MQGTLEDQIISANPLLEAFGNAK	F1SS64	Myosin-1 OS=Sus scrofa GN=MYH1 PE=4 SV=1 - [F1SS64_PIG]	22		2460.25	8.87075e+07
LINDLTAQR	F1SS62	Myosin-1 (Fragment) OS=Sus scrofa GN=MYH1 PE=4 SV=2 - [F1SS62_PIG]	10		1043.59	8.29583e+07
	F1SS64	Myosin-1 OS=Sus scrofa GN=MYH1 PE=4 SV=1 - [F1SS64_PIG]
VIFLENYR	Q19PY1	Phosphorylase (Fragment) OS=Sus scrofa GN=PYGM PE=2 SV=1 - [Q19PY1_PIG]	3		1053.57	8.06574e+07
	F1RQQ8	Phosphorylase OS=Sus scrofa GN=PYGM PE=3 SV=2 - [F1RQQ8_PIG]
IIEIVDAITTTAQSHQR	Q1HL06	6-phosphofructokinase (Fragment) OS=Sus scrofa GN=PFMK PE=3 SV=1 - [Q1HL06_PIG]	17		1896.01	7.90999e+07
VVDLMVHMASKE	A0SNU7	Glyceraldehyde-3-phosphate dehydrogenase (Fragment) OS=Sus scrofa PE=2 SV=1 - [A0SNU7_PIG]	13		1358.68	7.84421e+07
IITHPNFNGNTLDNDIMLIK	C5IWV5	Trypsinogen OS=Sus scrofa PE=2 SV=1 - [C5IWV5_PIG]	31	M17(Oxidation)	2299.17	7.54888e+07
LETDISQIQGEMEDIVQEAR	Q95249	Myosin heavy chain (Fragment) OS=Sus scrofa PE=2 SV=1 - [Q95249_PIG]	14		2304.11	7.1461e+07
TKLEQQVDDLEGSLEQEK	F1SS62	Myosin-1 (Fragment) OS=Sus scrofa GN=MYH1 PE=4 SV=2 - [F1SS62_PIG]	14		2089.04	6.8442e+07
	F1SS64	Myosin-1 OS=Sus scrofa GN=MYH1 PE=4 SV=1 - [F1SS64_PIG]
QVIGTGSFFPK	K7GLZ4	Uncharacterized protein OS=Sus scrofa GN=FHL1C PE=4 SV=1 - [K7GLZ4_PIG]	3		1180.64	6.67805e+07
NLQQEISDLTEQIAEGGKR	F1SS62	Myosin-1 (Fragment) OS=Sus scrofa GN=MYH1 PE=4 SV=2 - [F1SS62_PIG]	26		2129.09	6.62589e+07
	F1SS64	Myosin-1 OS=Sus scrofa GN=MYH1 PE=4 SV=1 - [F1SS64_PIG]
QEYDEAGPSIVHR	B6VNT8	Cardiac muscle alpha actin 1 OS=Sus scrofa GN=ACTC1 PE=2 SV=1 - [B6VNT8_PIG]	14		1500.71	6.57484e+07
QLEDELVSLQK	F2Z5B6	Tropomyosin alpha-1 chain OS=Sus scrofa GN=TPM1 PE=3 SV=1 - [F2Z5B6_PIG]	6		1301.7	6.43144e+07
FMIELDGTENK	B1A3A0	Beta-enolase 3 transcript variant 1 OS=Sus scrofa GN=ENO3 PE=2 SV=1 - [B1A3A0_PIG]	15		1296.62	6.32321e+07
GTGSMTGILGYDTVQVGGISDTNQIF	A1YM35	Pepsinogen A OS=Sus scrofa PE=2 SV=1 - [A1YM35_PIG]	8		2631.27	6.29328e+07
GAILGIQGEIQK	F1RU49	Uncharacterized protein OS=Sus scrofa GN=LOC100519531 PE=4 SV=1 - [F1RU49_PIG]	12		1226.71	6.24729e+07
MVSDIAGAWQR	F1RHL9	Uncharacterized protein OS=Sus scrofa GN=ACTN2 PE=4 SV=1 - [F1RHL9_PIG]	11		1233.61	6.09493e+07
WALGVIGAQAGR	K7GN52	Uncharacterized protein OS=Sus scrofa GN=TRIM72 PE=4 SV=1 - [K7GN52_PIG]	9		1198.67	5.82181e+07
AITQDLPGLLGSLGLGK	F1RK48	Uncharacterized protein (Fragment) OS=Sus scrofa GN=SRL PE=4 SV=2 - [F1RK48_PIG]	10		1652.96	5.5778e+07
AITDAAMMAEELKK	F1SS62	Myosin-1 (Fragment) OS=Sus scrofa GN=MYH1 PE=4 SV=2 - [F1SS62_PIG]	8		1521.76	5.5317e+07
	Q95249	Myosin heavy chain (Fragment) OS=Sus scrofa PE=2 SV=1 - [Q95249_PIG]
	F1SS64	Myosin-1 OS=Sus scrofa GN=MYH1 PE=4 SV=1 - [F1SS64_PIG]
	F1S9D6	Myosin-7 OS=Sus scrofa GN=MYH7 PE=4 SV=1 - [F1S9D6_PIG]
	F1SS66	Uncharacterized protein OS=Sus scrofa GN=MYH13 PE=4 SV=2 - [F1SS66_PIG]
KMEIDDL	F1SS66	Uncharacterized protein OS=Sus scrofa GN=MYH13 PE=4 SV=2 - [F1SS66_PIG]	3		863.418	5.4281e+07
EDQVFPMNPPK	F1SS64	Myosin-1 OS=Sus scrofa GN=MYH1 PE=4 SV=1 - [F1SS64_PIG]	4		1301.62	5.06147e+07
QLEVLQDIADLTVK	F1RH20	Uncharacterized protein OS=Sus scrofa GN=MYBPC2 PE=4 SV=2 - [F1RH20_PIG]	13		1584.89	5.0217e+07
SEWGDLLNDLQK	Q1HL06	6-phosphofructokinase (Fragment) OS=Sus scrofa GN=PFMK PE=3 SV=1 - [Q1HL06_PIG]	9		1417.7	4.9483e+07
KLETDISQMQGEMEDILQEAR	F1SS64	Myosin-1 OS=Sus scrofa GN=MYH1 PE=4 SV=1 - [F1SS64_PIG]	11		2464.17	4.84789e+07
NLQEEISDLTEQLGSSGK	F1S9D6	Myosin-7 OS=Sus scrofa GN=MYH7 PE=4 SV=1 - [F1S9D6_PIG]	18		1947.95	4.79088e+07
VIISAPSADAPMFVMGVNHEK	Q0Q4G7	Glyceraldehyde-3-phosphate dehydrogenase (Fragment) OS=Sus scrofa GN=GAPDH PE=4 SV=1 - [Q0Q4G7_PIG]	4		2213.12	4.70002e+07
NFDKILAEWK	F1SS62	Myosin-1 (Fragment) OS=Sus scrofa GN=MYH1 PE=4 SV=2 - [F1SS62_PIG]	5		1263.67	4.65429e+07
VGGASLKPEF	D0G7F6	Triosephosphate isomerase OS=Sus scrofa GN=TPI1 PE=2 SV=1 - [D0G7F6_PIG]	4		1004.54	4.61929e+07
GEFQLVLDALDK	A7E1S8	Putative uncharacterized protein (Fragment) OS=Sus scrofa PE=2 SV=1 - [A7E1S8_PIG]	5		1347.72	4.5948e+07
VYVDDGLISLLVK	F1SHL9	Pyruvate kinase (Fragment) OS=Sus scrofa GN=PKM PE=3 SV=2 - [F1SHL9_PIG]	10		1433.83	4.58899e+07
LELQSALEEAEASLEHEEGK	F1S9D6	Myosin-7 OS=Sus scrofa GN=MYH7 PE=4 SV=1 - [F1S9D6_PIG]	12		2212.07	4.58005e+07
MELQEMQLK	F1SG00	Uncharacterized protein OS=Sus scrofa GN=TPM2 PE=3 SV=1 - [F1SG00_PIG]	12		1149.56	4.50922e+07
IDLSAIK	A1XQT6	MLC1f OS=Sus scrofa GN=MYL1 PE=2 SV=1 - [A1XQT6_PIG]	4		759.461	4.48618e+07
VGWEQLLTSIAR	F1RU49	Uncharacterized protein OS=Sus scrofa GN=LOC100519531 PE=4 SV=1 - [F1RU49_PIG]	10		1372.76	4.47851e+07
DTVQVGGISDTNQIF	A1YM35	Pepsinogen A OS=Sus scrofa PE=2 SV=1 - [A1YM35_PIG]	2		1593.78	4.44585e+07
AAHHPDDFNPSVHASL	K7GM56	Uncharacterized protein (Fragment) OS=Sus scrofa GN=LOC100737768 PE=3 SV=1 - [K7GM56_PIG]	10		1714.79	4.4117e+07
DATNVGDEGGFAPNILENNEALELLK	B1A3A0	Beta-enolase 3 transcript variant 1 OS=Sus scrofa GN=ENO3 PE=2 SV=1 - [B1A3A0_PIG]	9		2743.35	4.38519e+07
LTLSALVDGK	F1S2F6	Voltage-dependent anion-selective channel protein 2 OS=Sus scrofa GN=VDAC2 PE=4 SV=2 - [F1S2F6_PIG]	4		1016.6	4.36988e+07
EFEMSNLQSK	F1SS62	Myosin-1 (Fragment) OS=Sus scrofa GN=MYH1 PE=4 SV=2 - [F1SS62_PIG]	4		1212.56	4.33484e+07
VVDLMVHMASK	A0SNU7	Glyceraldehyde-3-phosphate dehydrogenase (Fragment) OS=Sus scrofa PE=2 SV=1 - [A0SNU7_PIG]	15		1229.64	4.32184e+07
NLVHIITHGEEKD	A1XQV9	MLC2v (Fragment) OS=Sus scrofa GN=MLC2V PE=2 SV=1 - [A1XQV9_PIG]	20		1504.77	4.25239e+07
TPGAMEHELVLHQLR	F1SS62	Myosin-1 (Fragment) OS=Sus scrofa GN=MYH1 PE=4 SV=2 - [F1SS62_PIG]	14		1730.9	4.2115e+07
	F1SS64	Myosin-1 OS=Sus scrofa GN=MYH1 PE=4 SV=1 - [F1SS64_PIG]
LQNEVEDLMLDVER	F1SS62	Myosin-1 (Fragment) OS=Sus scrofa GN=MYH1 PE=4 SV=2 - [F1SS62_PIG]	56		1702.83	4.17874e+07
	F1SS64	Myosin-1 OS=Sus scrofa GN=MYH1 PE=4 SV=1 - [F1SS64_PIG]
VLVVHDGFEGLAK	Q1HL06	6-phosphofructokinase (Fragment) OS=Sus scrofa GN=PFMK PE=3 SV=1 - [Q1HL06_PIG]	16		1383.76	4.14802e+07
FQPSFIGMESAGIHETTY	B6VNT8	Cardiac muscle alpha actin 1 OS=Sus scrofa GN=ACTC1 PE=2 SV=1 - [B6VNT8_PIG]	24		2014.92	4.06215e+07
KLVIIESDLER	F2Z5B6	Tropomyosin alpha-1 chain OS=Sus scrofa GN=TPM1 PE=3 SV=1 - [F2Z5B6_PIG]	10		1314.76	4.0141e+07
SLSTEIFK	F1SS62	Myosin-1 (Fragment) OS=Sus scrofa GN=MYH1 PE=4 SV=2 - [F1SS62_PIG]	4		924.504	3.96995e+07
		Myosin-7 OS=Sus scrofa GN=MYH7 PE=4 SV=1 - [F1S9D6_PIG]
		Uncharacterized protein OS=Sus scrofa GN=MYH3 PE=4 SV=1 - [F1SS61_PIG]
		Uncharacterized protein OS=Sus scrofa GN=MYH13 PE=4 SV=2 - [F1SS66_PIG]
VTALIPWVQQILANN	I3LJ52	Uncharacterized protein OS=Sus scrofa GN=LOC100621642 PE=3 SV=1 - [I3LJ52_PIG]	10		1679.95	3.94973e+07
VVLAYEPVWAIGTGK	D0G7F6	Triosephosphate isomerase OS=Sus scrofa GN=TPI1 PE=2 SV=1 - [D0G7F6_PIG]	14		1602.89	3.93505e+07
	Q1PC32	Triosephosphate isomerase (Fragment) OS=Sus scrofa PE=3 SV=1 - [Q1PC32_PIG]
VVESMQSMLDAEIR	F1SS62	Myosin-1 (Fragment) OS=Sus scrofa GN=MYH1 PE=4 SV=2 - [F1SS62_PIG]	16		1607.78	3.9214e+07
	F1SS64	Myosin-1 OS=Sus scrofa GN=MYH1 PE=4 SV=1 - [F1SS64_PIG]
IDAMHGVVGPYVK	F1S814	Uncharacterized protein OS=Sus scrofa GN=PGM1 PE=3 SV=2 - [F1S814_PIG]	11		1385.72	3.80946e+07
LAQIPIAMSPL	A6NA29	Adenosine monophosphate deaminase 1 OS=Sus scrofa PE=2 SV=2 - [A6NA29_PIG]	2		1153.67	3.78026e+07
SMFDQTQIQEF	A1XQT5	HUMMLC2B OS=Sus scrofa GN=HUMMLC2B PE=2 SV=1 - [A1XQT5_PIG]	3		1373.6	3.61712e+07
VDQSILTGESVSVIK	F1RFH9	Uncharacterized protein OS=Sus scrofa GN=ATP2A1 PE=3 SV=1 - [F1RFH9_PIG]	7		1574.86	3.60627e+07
LETDISQIQGEMEDIIQEAR	F1SS62	Myosin-1 (Fragment) OS=Sus scrofa GN=MYH1 PE=4 SV=2 - [F1SS62_PIG]	18		2318.13	3.55613e+07
AISEELDHALNDMTSI	F2Z5B6	Tropomyosin alpha-1 chain OS=Sus scrofa GN=TPM1 PE=3 SV=1 - [F2Z5B6_PIG]	5	M13(Oxidation)	1774.82	3.54333e+07
	Q2XQY5	Tropomyosin 3 OS=Sus scrofa GN=tpm3 PE=2 SV=1 - [Q2XQY5_PIG]
VGEATETALTTLVEK	F1RFH9	Uncharacterized protein OS=Sus scrofa GN=ATP2A1 PE=3 SV=1 - [F1RFH9_PIG]	8		1561.83	3.50314e+07
LLSYVDDEAFIR	Q19PY1	Phosphorylase (Fragment) OS=Sus scrofa GN=PYGM PE=2 SV=1 - [Q19PY1_PIG]	7		1440.74	3.37823e+07
	F1RQQ8	Phosphorylase OS=Sus scrofa GN=PYGM PE=3 SV=2 - [F1RQQ8_PIG]
LLGSIDIDHTQYK	F1SS62	Myosin-1 (Fragment) OS=Sus scrofa GN=MYH1 PE=4 SV=2 - [F1SS62_PIG]	8		1502.78	3.30476e+07
AEDEEEINAELTAK	F1SS62	Myosin-1 (Fragment) OS=Sus scrofa GN=MYH1 PE=4 SV=2 - [F1SS62_PIG]	10		1561.72	3.27821e+07
	F1SS64	Myosin-1 OS=Sus scrofa GN=MYH1 PE=4 SV=1 - [F1SS64_PIG]
	F1SS61	Uncharacterized protein OS=Sus scrofa GN=MYH3 PE=4 SV=1 - [F1SS61_PIG]
MEGDLNEMEIQLNHANR	F1SS62	Myosin-1 (Fragment) OS=Sus scrofa GN=MYH1 PE=4 SV=2 - [F1SS62_PIG]	12		2013.91	3.24944e+07
	F1SS64	Myosin-1 OS=Sus scrofa GN=MYH1 PE=4 SV=1 - [F1SS64_PIG]
EFDDLPLPEQR	F1RFH9	Uncharacterized protein OS=Sus scrofa GN=ATP2A1 PE=3 SV=1 - [F1RFH9_PIG]	3		1358.66	3.24894e+07
IAFQYGITDLR	F1RH20	Uncharacterized protein OS=Sus scrofa GN=MYBPC2 PE=4 SV=2 - [F1RH20_PIG]	7		1296.69	3.24374e+07
	F1SRI8	Uncharacterized protein (Fragment) OS=Sus scrofa GN=MYBPC1 PE=4 SV=2 - [F1SRI8_PIG]
VLPGVDALSNV	K7GKJ8	Phosphoglycerate kinase (Fragment) OS=Sus scrofa GN=PGK1 PE=3 SV=1 - [K7GKJ8_PIG]	2		1083.6	3.15514e+07
LDIDSPPITAR	F1SHL9	Pyruvate kinase (Fragment) OS=Sus scrofa GN=PKM PE=3 SV=2 - [F1SHL9_PIG]	4		1197.65	3.09837e+07
ILTPLTDQTVNLGK	F1SRI8	Uncharacterized protein (Fragment) OS=Sus scrofa GN=MYBPC1 PE=4 SV=2 - [F1SRI8_PIG]	6		1512.87	3.02947e+07
GQTVEQVTNAVGALAK	F1SS64	Myosin-1 OS=Sus scrofa GN=MYH1 PE=4 SV=1 - [F1SS64_PIG]	8		1585.85	2.94781e+07
SSIQITGALEDQMNQLK	F1RHL9	Uncharacterized protein OS=Sus scrofa GN=ACTN2 PE=4 SV=1 - [F1RHL9_PIG]	18		1875.95	2.94025e+07
DLQVNVEHLVQK	Q1HL06	6-phosphofructokinase (Fragment) OS=Sus scrofa GN=PFMK PE=3 SV=1 - [Q1HL06_PIG]	8		1421.77	2.91364e+07
WPVHLMETLLPR	Q19PY1	Phosphorylase (Fragment) OS=Sus scrofa GN=PYGM PE=2 SV=1 - [Q19PY1_PIG]	3		1491.82	2.86418e+07
	F1RQQ8	Phosphorylase OS=Sus scrofa GN=PYGM PE=3 SV=2 - [F1RQQ8_PIG]
IEDEQALALQLQK	F1SS64	Myosin-1 OS=Sus scrofa GN=MYH1 PE=4 SV=1 - [F1SS64_PIG]	12		1498.81	2.69697e+07
IFGVTTLDIVR	Q0QF26	Malate dehydrogenase (Fragment) OS=Sus scrofa GN=MDH2 PE=2 SV=1 - [Q0QF26_PIG]	5		1233.72	2.66252e+07
EVENVAITALEGLK	Q2HYU1	Mitochondrial creatine kinase 2 OS=Sus scrofa GN=CKMT2 PE=2 SV=1 - [Q2HYU1_PIG]	12		1485.82	2.61588e+07
ELADEIALVDVMEDK	D2SW96	L-lactate dehydrogenase OS=Sus scrofa PE=2 SV=1 - [D2SW96_PIG]	5		1689.83	2.61255e+07
IEELEEELEAER	F1SS62	Myosin-1 (Fragment) OS=Sus scrofa GN=MYH1 PE=4 SV=2 - [F1SS62_PIG]	28		1488.71	2.59068e+07
	F1SS64	Myosin-1 OS=Sus scrofa GN=MYH1 PE=4 SV=1 - [F1SS64_PIG]
	F1S9D6	Myosin-7 OS=Sus scrofa GN=MYH7 PE=4 SV=1 - [F1S9D6_PIG]
	F1SS61	Uncharacterized protein OS=Sus scrofa GN=MYH3 PE=4 SV=1 - [F1SS61_PIG]
IGMESAGIHETTY	B6VNT8	Cardiac muscle alpha actin 1 OS=Sus scrofa GN=ACTC1 PE=2 SV=1 - [B6VNT8_PIG]	16	M3(Oxidation)	1424.64	2.56028e+07
QAFTQQIEELKR	F1SS62	Myosin-1 (Fragment) OS=Sus scrofa GN=MYH1 PE=4 SV=2 - [F1SS62_PIG]	5		1490.8	2.55703e+07
	F1SS61	Uncharacterized protein OS=Sus scrofa GN=MYH3 PE=4 SV=1 - [F1SS61_PIG]
TSIAIDTIINQK	F1RPS8	ATP synthase subunit alpha heart isoform, mitochondrial (Fragment) OS=Sus scrofa GN=ATP5A1 PE=2 SV=1 - [F1RPS8_PIG]	8		1316.74	2.49548e+07
NDLQLQVQAEADSLADAEER	F1SS62	Myosin-1 (Fragment) OS=Sus scrofa GN=MYH1 PE=4 SV=2 - [F1SS62_PIG]	43		2215.05	2.45991e+07
RHPDYSVSLLLR	A2THZ2	Albumin (Fragment) OS=Sus scrofa domesticus PE=2 SV=1 - [A2THZ2_PIG]	2		1455.8	2.43422e+07
NNLLQAELEELR	F1S9D6	Myosin-7 OS=Sus scrofa GN=MYH7 PE=4 SV=1 - [F1S9D6_PIG]	16		1441.77	2.39496e+07
MEIDDLASNMETVSK	F1SS62	Myosin-1 (Fragment) OS=Sus scrofa GN=MYH1 PE=4 SV=2 - [F1SS62_PIG]	8		1682.76	2.3831e+07
	F1SS64	Myosin-1 OS=Sus scrofa GN=MYH1 PE=4 SV=1 - [F1SS64_PIG]
	F1SS66	Uncharacterized protein OS=Sus scrofa GN=MYH13 PE=4 SV=2 - [F1SS66_PIG]
ALESPERPFLAILGGAK	K7GKJ8	Phosphoglycerate kinase (Fragment) OS=Sus scrofa GN=PGK1 PE=3 SV=1 - [K7GKJ8_PIG]	4		1769	2.38184e+07
LEQGFELQFR	F1S557	Uncharacterized protein OS=Sus scrofa GN=AGL PE=4 SV=1 - [F1S557_PIG]	3		1266.65	2.35735e+07
ALIHYAGTVDY	F1S9D6	Myosin-7 OS=Sus scrofa GN=MYH7 PE=4 SV=1 - [F1S9D6_PIG]	3		1222.61	2.33483e+07
ITAIGDVVNHDPVVGDRL	Q19PY1	Phosphorylase (Fragment) OS=Sus scrofa GN=PYGM PE=2 SV=1 - [Q19PY1_PIG]	10		1890.01	2.31771e+07
	F1RQQ8	Phosphorylase OS=Sus scrofa GN=PYGM PE=3 SV=2 - [F1RQQ8_PIG]
LGISSLIR	F1S557	Uncharacterized protein OS=Sus scrofa GN=AGL PE=4 SV=1 - [F1S557_PIG]	2		858.541	23054820
AQLEFNQIK	F1S9D6	Myosin-7 OS=Sus scrofa GN=MYH7 PE=4 SV=1 - [F1S9D6_PIG]	4		1090.59	2.29405e+07
AAFDMFDADGGGDISVK	A1XQV5	Fast skeletal muscle troponin C OS=Sus scrofa GN=TNNC2 PE=2 SV=2 - [A1XQV5_PIG]	16		1715.76	2.27417e+07
AAVPSGASTGIYEALELR	B1A3A0	Beta-enolase 3 transcript variant 1 OS=Sus scrofa GN=ENO3 PE=2 SV=1 - [B1A3A0_PIG]	9		1804.95	2.25008e+07
	I3LK59	Enolase OS=Sus scrofa GN=ENO1 PE=3 SV=1 - [I3LK59_PIG]
MFNWMVTR	F1S9D6	Myosin-7 OS=Sus scrofa GN=MYH7 PE=4 SV=1 - [F1S9D6_PIG]	6		1084.51	2.24835e+07
ALQEAHQQALDDLQAEEDKVNTLTK	F1S9D6	Myosin-7 OS=Sus scrofa GN=MYH7 PE=4 SV=1 - [F1S9D6_PIG]	19		2808.4	2.21126e+07
LQDLVDKLQSK	Q95249	Myosin heavy chain (Fragment) OS=Sus scrofa PE=2 SV=1 - [Q95249_PIG]	13		1286.73	2.17153e+07
LSVEALNSLTGEFKGK	I3LBJ8	Creatine kinase M-type OS=Sus scrofa GN=CKM PE=3 SV=1 - [I3LBJ8_PIG]	7		1692.91	2.13299e+07
MIGALSINDDPK	F1SHW9	Uncharacterized protein (Fragment) OS=Sus scrofa GN=NEB PE=4 SV=2 - [F1SHW9_PIG]	6		1273.64	2.1233e+07
IGEEYIADLDQLRK	Q19PY1	Phosphorylase (Fragment) OS=Sus scrofa GN=PYGM PE=2 SV=1 - [Q19PY1_PIG]	17		1662.87	2.07938e+07
	F1RQQ8	Phosphorylase OS=Sus scrofa GN=PYGM PE=3 SV=2 - [F1RQQ8_PIG]
KLETDISQIQGEMEDIIQEAR	F1SS62	Myosin-1 (Fragment) OS=Sus scrofa GN=MYH1 PE=4 SV=2 - [F1SS62_PIG]	23		2446.22	2.07416e+07
LDEAEQIALK	F1SS62	Myosin-1 (Fragment) OS=Sus scrofa GN=MYH1 PE=4 SV=2 - [F1SS62_PIG]	16		1129.61	2.0658e+07
	Q95249	Myosin heavy chain (Fragment) OS=Sus scrofa PE=2 SV=1 - [Q95249_PIG]
	F1SS64	Myosin-1 OS=Sus scrofa GN=MYH1 PE=4 SV=1 - [F1SS64_PIG]
	F1S9D6	Myosin-7 OS=Sus scrofa GN=MYH7 PE=4 SV=1 - [F1S9D6_PIG]
	F1SS61	Uncharacterized protein OS=Sus scrofa GN=MYH3 PE=4 SV=1 - [F1SS61_PIG]
	F1SS66	Uncharacterized protein OS=Sus scrofa GN=MYH13 PE=4 SV=2 - [F1SS66_PIG]
EITALAPSTMK	B6VNT8	Cardiac muscle alpha actin 1 OS=Sus scrofa GN=ACTC1 PE=2 SV=1 - [B6VNT8_PIG]	5		1161.62	2.05894e+07
VQLLHTQNTSLINTK	F1SS62	Myosin-1 (Fragment) OS=Sus scrofa GN=MYH1 PE=4 SV=2 - [F1SS62_PIG]	10		1709.96	2.04789e+07
	F1SS64	Myosin-1 OS=Sus scrofa GN=MYH1 PE=4 SV=1 - [F1SS64_PIG]
KLVILEGELER	F1SG00	Uncharacterized protein OS=Sus scrofa GN=TPM2 PE=3 SV=1 - [F1SG00_PIG]	12		1298.77	2.04661e+07
IVEYLQSYDEITAMTGDGVNDAPALK	F1RFH9	Uncharacterized protein OS=Sus scrofa GN=ATP2A1 PE=3 SV=1 - [F1RFH9_PIG]	2		2813.36	1.96296e+07
RPVMEGPHTVHVAF	F1SMN5	Uncharacterized protein OS=Sus scrofa GN=FLNC PE=4 SV=1 - [F1SMN5_PIG]	9		1576.81	1.96206e+07
VLYPNDNFFEGK	Q19PY1	Phosphorylase (Fragment) OS=Sus scrofa GN=PYGM PE=2 SV=1 - [Q19PY1_PIG]	2		1442.7	1.91421e+07
	F1RQQ8	Phosphorylase OS=Sus scrofa GN=PYGM PE=3 SV=2 - [F1RQQ8_PIG]
LISEVIGER	D2XN65	Glycerol-3-phosphate dehydrogenase 1 OS=Sus scrofa PE=3 SV=1 - [D2XN65_PIG]	4		1015.58	1.9048e+07
TAIQAAGYPDKVVIGMDVAASEFYR	B1A3A0	Beta-enolase 3 transcript variant 1 OS=Sus scrofa GN=ENO3 PE=2 SV=1 - [B1A3A0_PIG]	4		2672.35	1.88028e+07
MWNEHLGY	I3LBJ8	Creatine kinase M-type OS=Sus scrofa GN=CKM PE=3 SV=1 - [I3LBJ8_PIG]	3	M1(Oxidation)	1065.45	1.86137e+07
LIDDMVAQVLK	F1SK00	Isocitrate dehydrogenase [NADP] (Fragment) OS=Sus scrofa GN=IDH2 PE=3 SV=2 - [F1SK00_PIG]	12		1244.69	1.84818e+07
HIIDQLSSGFFSPK	Q19PY1	Phosphorylase (Fragment) OS=Sus scrofa GN=PYGM PE=2 SV=1 - [Q19PY1_PIG]	7		1575.82	1.82749e+07
LSVDLKPLK	F1SRI8	Uncharacterized protein (Fragment) OS=Sus scrofa GN=MYBPC1 PE=4 SV=2 - [F1SRI8_PIG]	7		1012.64	1.82282e+07
TASHNPGGPNGDFGIKF	F1S814	Uncharacterized protein OS=Sus scrofa GN=PGM1 PE=3 SV=2 - [F1S814_PIG]	9		1715.82	1.79029e+07
LITAIGDVVNHDPVVGDR	Q19PY1	Phosphorylase (Fragment) OS=Sus scrofa GN=PYGM PE=2 SV=1 - [Q19PY1_PIG]	11		1890.01	1.78955e+07
	F1RQQ8	Phosphorylase OS=Sus scrofa GN=PYGM PE=3 SV=2 - [F1RQQ8_PIG]
LVVEISDPDLPLK	F1RH20	Uncharacterized protein OS=Sus scrofa GN=MYBPC2 PE=4 SV=2 - [F1RH20_PIG]	7		1437.82	1.78902e+07
VANGAFTGEISPGMIK	D0G7F6	Triosephosphate isomerase OS=Sus scrofa GN=TPI1 PE=2 SV=1 - [D0G7F6_PIG]	8		1591.81	1.77267e+07
	Q1PC32	Triosephosphate isomerase (Fragment) OS=Sus scrofa PE=3 SV=1 - [Q1PC32_PIG]
SWGDGNHTLF	I3LTV6	Cytochrome c oxidase subunit 6A, mitochondrial OS=Sus scrofa GN=COX6A2 PE=3 SV=1 - [I3LTV6_PIG]	3		1133.5	1.72179e+07
AITDAAMMAEELK	F1SS62	Myosin-1 (Fragment) OS=Sus scrofa GN=MYH1 PE=4 SV=2 - [F1SS62_PIG]	7		1393.67	1.71115e+07
	Q95249	Myosin heavy chain (Fragment) OS=Sus scrofa PE=2 SV=1 - [Q95249_PIG]
	F1SS64	Myosin-1 OS=Sus scrofa GN=MYH1 PE=4 SV=1 - [F1SS64_PIG]
	F1S9D6	Myosin-7 OS=Sus scrofa GN=MYH7 PE=4 SV=1 - [F1S9D6_PIG]
	F1SS66	Uncharacterized protein OS=Sus scrofa GN=MYH13 PE=4 SV=2 - [F1SS66_PIG]
KEFTLEFSR	F1RFH9	Uncharacterized protein OS=Sus scrofa GN=ATP2A1 PE=3 SV=1 - [F1RFH9_PIG]	5		1156.6	1.71088e+07
LVLEVAQHLGESTVR	Q0QEM6	ATP synthase subunit beta (Fragment) OS=Sus scrofa GN=ATP5B PE=2 SV=1 - [Q0QEM6_PIG]	8		1650.92	1.69529e+07
IGIFGENEDVADR	F1RFH9	Uncharacterized protein OS=Sus scrofa GN=ATP2A1 PE=3 SV=1 - [F1RFH9_PIG]	7		1434.68	1.67157e+07
VAVLGASGGIGQPL	Q0QF26	Malate dehydrogenase (Fragment) OS=Sus scrofa GN=MDH2 PE=2 SV=1 - [Q0QF26_PIG]	2		1238.71	1.65468e+07
LLETIDQLHLEFAK	F1RHL9	Uncharacterized protein OS=Sus scrofa GN=ACTN2 PE=4 SV=1 - [F1RHL9_PIG]	8		1669.92	1.6405e+07
HADSVAELGEQIDNLQR	F1SS62	Myosin-1 (Fragment) OS=Sus scrofa GN=MYH1 PE=4 SV=2 - [F1SS62_PIG]	12		1894.92	1.63988e+07
	F1SS64	Myosin-1 OS=Sus scrofa GN=MYH1 PE=4 SV=1 - [F1SS64_PIG]
	F1S9D6	Myosin-7 OS=Sus scrofa GN=MYH7 PE=4 SV=1 - [F1S9D6_PIG]
	F1SS61	Uncharacterized protein OS=Sus scrofa GN=MYH3 PE=4 SV=1 - [F1SS61_PIG]
	F1SS66	Uncharacterized protein OS=Sus scrofa GN=MYH13 PE=4 SV=2 - [F1SS66_PIG]
TFVLEVMGR	Q1HL06	6-phosphofructokinase (Fragment) OS=Sus scrofa GN=PFMK PE=3 SV=1 - [Q1HL06_PIG]	4		1051.56	1.63643e+07
	F1SS62	Myosin-1 (Fragment) OS=Sus scrofa GN=MYH1 PE=4 SV=2 - [F1SS62_PIG]	14		1987.99	1.57386e+07
	F1SS64	Myosin-1 OS=Sus scrofa GN=MYH1 PE=4 SV=1 - [F1SS64_PIG]
RFDEILEASDGIMVAR	F1SHL9	Pyruvate kinase (Fragment) OS=Sus scrofa GN=PKM PE=3 SV=2 - [F1SHL9_PIG]	3		1821.92	1.55808e+07
IDLSAIKIEFSK	A1XQT6	MLC1f OS=Sus scrofa GN=MYL1 PE=2 SV=1 - [A1XQT6_PIG]	10		1363.78	1.55463e+07
NFVINVVNR	I3LQ84	Uncharacterized protein OS=Sus scrofa PE=4 SV=1 - [I3LQ84_PIG]	2		1074.61	15519993
ISLPLPNF	Q6EEI0	Vimentin (Fragment) OS=Sus scrofa PE=3 SV=1 - [Q6EEI0_PIG]	4		900.519	1.55174e+07
NAYEESLDQLETLKR	F1SS62	Myosin-1 (Fragment) OS=Sus scrofa GN=MYH1 PE=4 SV=2 - [F1SS62_PIG]	10		1808.9	1.53786e+07
	F1SS64	Myosin-1 OS=Sus scrofa GN=MYH1 PE=4 SV=1 - [F1SS64_PIG]
NYPVVSIEDPFDQDDWK	B1A3A0	Beta-enolase 3 transcript variant 1 OS=Sus scrofa GN=ENO3 PE=2 SV=1 - [B1A3A0_PIG]	7		2066.94	1.53013e+07
VFDKEGNGTVMGAELR	A1XQT6	MLC1f OS=Sus scrofa GN=MYL1 PE=2 SV=1 - [A1XQT6_PIG]	11		1722.85	1.52642e+07
	F1SNW4	MYL3 OS=Sus scrofa GN=MYL3 PE=2 SV=1 - [F1SNW4_PIG]
LTLSALIDGK	I6XPV3	Voltage-dependent anion channel 3 (Fragment) OS=Sus scrofa GN=VDAC3 PE=2 SV=1 - [I6XPV3_PIG]	8		1030.61	1.51115e+07
ARPEFTLPVHFYGR	Q19PY1	Phosphorylase (Fragment) OS=Sus scrofa GN=PYGM PE=2 SV=1 - [Q19PY1_PIG]	5		1689.87	1.4982e+07
	F1RQQ8	Phosphorylase OS=Sus scrofa GN=PYGM PE=3 SV=2 - [F1RQQ8_PIG]
VAEQELLDASERVQLLHTQNTSLINTK	F1SS62	Myosin-1 (Fragment) OS=Sus scrofa GN=MYH1 PE=4 SV=2 - [F1SS62_PIG]	9		3050.61	1.48597e+07
	F1SS64	Myosin-1 OS=Sus scrofa GN=MYH1 PE=4 SV=1 - [F1SS64_PIG]
SVMLQIAATELEKEVGR	B3VI70	Troponin I OS=Sus scrofa GN=TnI-F4 PE=2 SV=1 - [B3VI70_PIG]	7		1874	1.46948e+07
VLGDVIEVHGK	B1Q039	CRYAB OS=Sus scrofa GN=CRYAB PE=3 SV=1 - [B1Q039_PIG]	12		1165.66	1.46743e+07
TASEMVLADDNFSTIVAAVEEGR	F1RFH9	Uncharacterized protein OS=Sus scrofa GN=ATP2A1 PE=3 SV=1 - [F1RFH9_PIG]	3		2425.16	1.45697e+07
FEEILTR	I3LBJ8	Creatine kinase M-type OS=Sus scrofa GN=CKM PE=3 SV=1 - [I3LBJ8_PIG]	8		907.488	1.42833e+07
KKLETDISQIQGEMEDIIQEAR	F1SS62	Myosin-1 (Fragment) OS=Sus scrofa GN=MYH1 PE=4 SV=2 - [F1SS62_PIG]	3		2574.31	1.36758e+07
LASELLEWIR	F1RU49	Uncharacterized protein OS=Sus scrofa GN=LOC100519531 PE=4 SV=1 - [F1RU49_PIG]	8		1229.69	1.36023e+07
	F1RHL9	Uncharacterized protein OS=Sus scrofa GN=ACTN2 PE=4 SV=1 - [F1RHL9_PIG]
VLITTDLLAR	A6M929	Eukaryotic translation initiation factor 4A isoform 2 OS=Sus scrofa GN=EIF4A2 PE=3 SV=1 - [A6M929_PIG]	3		1114.68	1.35515e+07
LVGGASLKPEF	D0G7F6	Triosephosphate isomerase OS=Sus scrofa GN=TPI1 PE=2 SV=1 - [D0G7F6_PIG]	7		1117.63	1.33745e+07
SFLVWVNEEDHLR	I3LBJ8	Creatine kinase M-type OS=Sus scrofa GN=CKM PE=3 SV=1 - [I3LBJ8_PIG]	7		1643.82	1.32829e+07
LASADIETYLLEK	F1SS64	Myosin-1 OS=Sus scrofa GN=MYH1 PE=4 SV=1 - [F1SS64_PIG]	8		1465.78	1.32719e+07
	F1S9D6	Myosin-7 OS=Sus scrofa GN=MYH7 PE=4 SV=1 - [F1S9D6_PIG]
	F1SS61	Uncharacterized protein OS=Sus scrofa GN=MYH3 PE=4 SV=1 - [F1SS61_PIG]
	F1SS66	Uncharacterized protein OS=Sus scrofa GN=MYH13 PE=4 SV=2 - [F1SS66_PIG]
IGVLDIAGFEIF	F1SS64	Myosin-1 OS=Sus scrofa GN=MYH1 PE=4 SV=1 - [F1SS64_PIG]	2		1293.71	1.31562e+07
	F1S9D6	Myosin-7 OS=Sus scrofa GN=MYH7 PE=4 SV=1 - [F1S9D6_PIG]
	F1SS61	Uncharacterized protein OS=Sus scrofa GN=MYH3 PE=4 SV=1 - [F1SS61_PIG]
	F1SS66	Uncharacterized protein OS=Sus scrofa GN=MYH13 PE=4 SV=2 - [F1SS66_PIG]
DTQIHLDDALR	F1SS62	Myosin-1 (Fragment) OS=Sus scrofa GN=MYH1 PE=4 SV=2 - [F1SS62_PIG]	26		1296.65	1.27948e+07
	F1SS64	Myosin-1 OS=Sus scrofa GN=MYH1 PE=4 SV=1 - [F1SS64_PIG]
	F1SS61	Uncharacterized protein OS=Sus scrofa GN=MYH3 PE=4 SV=1 - [F1SS61_PIG]
LLGSLDIDHNQYK	H6SHX6	Myosin, heavy chain 7, cardiac muscle, beta (Fragment) OS=Sus scrofa GN=MYH7 PE=4 SV=1 - [H6SHX6_PIG]	11		1515.78	1.26231e+07
ELQAFENIEDEIK	F1RJW7	Calsequestrin OS=Sus scrofa GN=CASQ1 PE=2 SV=2 - [F1RJW7_PIG]	6		1577.77	1.25776e+07
LDLAGRDLTDYLMK	B6VNT8	Cardiac muscle alpha actin 1 OS=Sus scrofa GN=ACTC1 PE=2 SV=1 - [B6VNT8_PIG]	4		1623.84	1.25467e+07
SELAVEILEK	I3LCR9	Uncharacterized protein (Fragment) OS=Sus scrofa GN=MYOM1 PE=4 SV=1 - [I3LCR9_PIG]	3		1130.63	1.23392e+07
FPVTGLIEGR	I3LCR9	Uncharacterized protein (Fragment) OS=Sus scrofa GN=MYOM1 PE=4 SV=1 - [I3LCR9_PIG]	3		1088.61	1.21153e+07
HILIIEGATK	F1SRI8	Uncharacterized protein (Fragment) OS=Sus scrofa GN=MYBPC1 PE=4 SV=2 - [F1SRI8_PIG]	8		1094.66	1.20849e+07
VLQSFSDGLK	A7YB43	Beta-globin (Fragment) OS=Sus scrofa PE=2 SV=1 - [A7YB43_PIG]	4		1093.59	1.2084e+07
LAAGMAGSLEEQMAGLR	F1RU49	Uncharacterized protein OS=Sus scrofa GN=LOC100519531 PE=4 SV=1 - [F1RU49_PIG]	7		1704.84	1.20725e+07
EKGEFQLVLDALDK	A7E1S8	Putative uncharacterized protein (Fragment) OS=Sus scrofa PE=2 SV=1 - [A7E1S8_PIG]	13		1604.85	1.18563e+07
DSVSITWEPPLLDGGSK	Q29117	Titin (Fragment) OS=Sus scrofa PE=2 SV=1 - [Q29117_PIG]	7		1800.91	1.18021e+07
VEHIAALAQELNELDYHEAASVNSR	F1RU49	Uncharacterized protein OS=Sus scrofa GN=LOC100519531 PE=4 SV=1 - [F1RU49_PIG]	3		2779.36	1.17995e+07
IRIDAMHGVVGPYVK	F1S814	Uncharacterized protein OS=Sus scrofa GN=PGM1 PE=3 SV=2 - [F1S814_PIG]	6		1654.91	1.17346e+07
KMEGDLNEMEIQLNHANR	F1SS62	Myosin-1 (Fragment) OS=Sus scrofa GN=MYH1 PE=4 SV=2 - [F1SS62_PIG]	2		2142.01	1.17284e+07
	F1SS64	Myosin-1 OS=Sus scrofa GN=MYH1 PE=4 SV=1 - [F1SS64_PIG]
ILLLNEMEK	F1S557	Uncharacterized protein OS=Sus scrofa GN=AGL PE=4 SV=1 - [F1S557_PIG]	2		1102.62	1.16229e+07
LEQQVDDLEGSLEQEK	F1SS62	Myosin-1 (Fragment) OS=Sus scrofa GN=MYH1 PE=4 SV=2 - [F1SS62_PIG]	14		1859.88	1.15395e+07
	F1SS64	Myosin-1 OS=Sus scrofa GN=MYH1 PE=4 SV=1 - [F1SS64_PIG]
STGIVEMVMDR	F1RVL5	Uncharacterized protein (Fragment) OS=Sus scrofa GN=MYOM2 PE=4 SV=2 - [F1RVL5_PIG]	8		1237.59	1.1536e+07
AGLLGTLEEMR	F1SS61	Uncharacterized protein OS=Sus scrofa GN=MYH3 PE=4 SV=1 - [F1SS61_PIG]	3	M10(Oxidation)	1205.62	1.13919e+07
LGEYGFQNALIVR	A2THZ2	Albumin (Fragment) OS=Sus scrofa domesticus PE=2 SV=1 - [A2THZ2_PIG]	6		1479.8	1.13147e+07
LTQESIMDLENDKQQLDER	F1S9D6	Myosin-7 OS=Sus scrofa GN=MYH7 PE=4 SV=1 - [F1S9D6_PIG]	9		2305.1	1.13082e+07
DTQIQLDDAVR	F1S9D6	Myosin-7 OS=Sus scrofa GN=MYH7 PE=4 SV=1 - [F1S9D6_PIG]	8		1273.64	1.12943e+07
ALVFQPVTELK	Q1HL06	6-phosphofructokinase (Fragment) OS=Sus scrofa GN=PFMK PE=3 SV=1 - [Q1HL06_PIG]	6		1244.72	1.12354e+07
RIQLVEEELDR	F2Z5B6	Tropomyosin alpha-1 chain OS=Sus scrofa GN=TPM1 PE=3 SV=1 - [F2Z5B6_PIG]	6		1399.75	1.12226e+07
	Q2XQY5	Tropomyosin 3 OS=Sus scrofa GN=tpm3 PE=2 SV=1 - [Q2XQY5_PIG]
	F1SG00	Uncharacterized protein OS=Sus scrofa GN=TPM2 PE=3 SV=1 - [F1SG00_PIG]
VIQYFATIAVTGEK	F1SS64	Myosin-1 OS=Sus scrofa GN=MYH1 PE=4 SV=1 - [F1SS64_PIG]	6		1539.84	1.12156e+07
EFEISNLQSK	F1SS64	Myosin-1 OS=Sus scrofa GN=MYH1 PE=4 SV=1 - [F1SS64_PIG]	4		1194.6	1.12041e+07
VWVNEEDHL	I3LBJ8	Creatine kinase M-type OS=Sus scrofa GN=CKM PE=3 SV=1 - [I3LBJ8_PIG]	6		1140.53	1.10921e+07
LQNEIEDLMVDVER	F1S9D6	Myosin-7 OS=Sus scrofa GN=MYH7 PE=4 SV=1 - [F1S9D6_PIG]	9		1702.83	1.09588e+07
ALIEILATR	F1S0V3	Annexin (Fragment) OS=Sus scrofa GN=ANXA6 PE=3 SV=2 - [F1S0V3_PIG]	3		999.622	1.08697e+07
QLEAEKLELQSALEEAEASLEHEEGK	F1S9D6	Myosin-7 OS=Sus scrofa GN=MYH7 PE=4 SV=1 - [F1S9D6_PIG]	3		2910.42	1.05829e+07
KPAAAAAPAPAPAPAPAPAPAPPK	A1XQT6	MLC1f OS=Sus scrofa GN=MYL1 PE=2 SV=1 - [A1XQT6_PIG]	2		2098.18	1.05387e+07
DIVPGDIVEVAVGDKVPADIR	F1RFH9	Uncharacterized protein OS=Sus scrofa GN=ATP2A1 PE=3 SV=1 - [F1RFH9_PIG]	22		2177.2	1.05379e+07
EEISLLEDLNQVIENR	F1RK48	Uncharacterized protein (Fragment) OS=Sus scrofa GN=SRL PE=4 SV=2 - [F1RK48_PIG]	6		1913.98	1.03727e+07
ITGGWQMEEADDWLR	Q19PY1	Phosphorylase (Fragment) OS=Sus scrofa GN=PYGM PE=2 SV=1 - [Q19PY1_PIG]	9		1806.81	1.02955e+07
	F1RQQ8	Phosphorylase OS=Sus scrofa GN=PYGM PE=3 SV=2 - [F1RQQ8_PIG]
VAEQELLDASER	F1SS62	Myosin-1 (Fragment) OS=Sus scrofa GN=MYH1 PE=4 SV=2 - [F1SS62_PIG]	8		1359.68	1.0103e+07
	F1SS64	Myosin-1 OS=Sus scrofa GN=MYH1 PE=4 SV=1 - [F1SS64_PIG]
IQLINNMLDK	K7GKJ8	Phosphoglycerate kinase (Fragment) OS=Sus scrofa GN=PGK1 PE=3 SV=1 - [K7GKJ8_PIG]	2		1201.66	9.97142e+06
KNNLGELINTL	Q1PC32	Triosephosphate isomerase (Fragment) OS=Sus scrofa PE=3 SV=1 - [Q1PC32_PIG]	2		1228.69	9.93027e+06
MELQEIQLK	F2Z5B6	Tropomyosin alpha-1 chain OS=Sus scrofa GN=TPM1 PE=3 SV=1 - [F2Z5B6_PIG]	12	M1(Oxidation)	1147.6	9.78343e+06
	Q2XQY5	Tropomyosin 3 OS=Sus scrofa GN=tpm3 PE=2 SV=1 - [Q2XQY5_PIG]
YVTVQTISGTGALR	F1RFU5	Aspartate aminotransferase (Fragment) OS=Sus scrofa GN=GOT2 PE=3 SV=2 - [F1RFU5_PIG]	7		1465.8	9.77238e+06
VLNASAIPEGQFIDSK	F1SS62	Myosin-1 (Fragment) OS=Sus scrofa GN=MYH1 PE=4 SV=2 - [F1SS62_PIG]	5		1688.89	9.67446e+06
	F1SS61	Uncharacterized protein OS=Sus scrofa GN=MYH3 PE=4 SV=1 - [F1SS61_PIG]
YKVLNASAIPEGQFIDSK	F1SS62	Myosin-1 (Fragment) OS=Sus scrofa GN=MYH1 PE=4 SV=2 - [F1SS62_PIG]	9		1980.05	9.57291e+06
TSGVHTFPSVLQPSGL	K7ZRJ9	IgG heavy chian constant region (Fragment) OS=Sus scrofa GN=IGHG5-2 PE=4 SV=1 - [K7ZRJ9_PIG]	2		1626.84	9.47626e+06
AIGIVATTGVNTEIGK	F1RFH9	Uncharacterized protein OS=Sus scrofa GN=ATP2A1 PE=3 SV=1 - [F1RFH9_PIG]	3		1543.86	9.4639e+06
RANLLQAEIEELR	F1SS62	Myosin-1 (Fragment) OS=Sus scrofa GN=MYH1 PE=4 SV=2 - [F1SS62_PIG]	7		1554.86	9.44182e+06
	F1SS64	Myosin-1 OS=Sus scrofa GN=MYH1 PE=4 SV=1 - [F1SS64_PIG]
GNPTVEVDLHTAK	B1A3A0	Beta-enolase 3 transcript variant 1 OS=Sus scrofa GN=ENO3 PE=2 SV=1 - [B1A3A0_PIG]	6		1380.71	9.42612e+06
	I3LK59	Enolase OS=Sus scrofa GN=ENO1 PE=3 SV=1 - [I3LK59_PIG]
NTQGILKDTQIHLDDALR	F1SS62	Myosin-1 (Fragment) OS=Sus scrofa GN=MYH1 PE=4 SV=2 - [F1SS62_PIG]	9		2051.08	9.25622e+06
	F1SS64	Myosin-1 OS=Sus scrofa GN=MYH1 PE=4 SV=1 - [F1SS64_PIG]
NMDGYIDAEELAEIFR	A1XQV5	Fast skeletal muscle troponin C OS=Sus scrofa GN=TNNC2 PE=2 SV=2 - [A1XQV5_PIG]	8		1885.87	9.23462e+06
VWFEHAGQIQNDRL	F1SHX0	Uncharacterized protein (Fragment) OS=Sus scrofa PE=4 SV=2 - [F1SHX0_PIG]	2		1712.85	9.22432e+06
AEIGIAMGSGTAVAK	F1RFH9	Uncharacterized protein OS=Sus scrofa GN=ATP2A1 PE=3 SV=1 - [F1RFH9_PIG]	12		1375.73	9.1579e+06
IEDEQALAMQLQK	F1SS62	Myosin-1 (Fragment) OS=Sus scrofa GN=MYH1 PE=4 SV=2 - [F1SS62_PIG]	7		1516.77	9.08998e+06
ENQSILITGESGAGK	F1SS64	Myosin-1 OS=Sus scrofa GN=MYH1 PE=4 SV=1 - [F1SS64_PIG]	6		1503.76	9.07032e+06
	F1S9D6	Myosin-7 OS=Sus scrofa GN=MYH7 PE=4 SV=1 - [F1S9D6_PIG]
	F1SS61	Uncharacterized protein OS=Sus scrofa GN=MYH3 PE=4 SV=1 - [F1SS61_PIG]
LVVSNPVDILTY	D4N875	L-lactate dehydrogenase (Fragment) OS=Sus scrofa PE=3 SV=1 - [D4N875_PIG]	4		1332.74	8.89338e+06
LENVSVALEFLER	F1SMN5	Uncharacterized protein OS=Sus scrofa GN=FLNC PE=4 SV=1 - [F1SMN5_PIG]	4		1518.82	8.28929e+06
ANVHIPNDMMNHVLAK	F1SHX0	Uncharacterized protein (Fragment) OS=Sus scrofa PE=4 SV=2 - [F1SHX0_PIG]	5		1803.9	8.20736e+06
LEDEEEMNAELTAK	F1S9D6	Myosin-7 OS=Sus scrofa GN=MYH7 PE=4 SV=1 - [F1S9D6_PIG]	8		1621.72	8.16189e+06
VIGGLPDVVTIMEGK	F1RVL5	Uncharacterized protein (Fragment) OS=Sus scrofa GN=MYOM2 PE=4 SV=2 - [F1RVL5_PIG]	7		1527.85	8.11852e+06
SDSGEYELSVQIENMK	F1RH20	Uncharacterized protein OS=Sus scrofa GN=MYBPC2 PE=4 SV=2 - [F1RH20_PIG]	16		1828.82	8.08429e+06
DLMELQALIDSHFEAR	Q75NH0	Troponin T fast skeletal muscle type OS=Sus scrofa GN=tnnt3 PE=2 SV=1 - [Q75NH0_PIG]	12		1887.93	8.04255e+06
	Q75NG6	Troponin T fast skeletal muscle type OS=Sus scrofa GN=tnnt3 PE=2 SV=1 - [Q75NG6_PIG]
SPGVIDNPLVMHQLR	F1S9D6	Myosin-7 OS=Sus scrofa GN=MYH7 PE=4 SV=1 - [F1S9D6_PIG]	11		1675.9	7.99177e+06
GQSIDDMIPAQK	I3LBJ8	Creatine kinase M-type OS=Sus scrofa GN=CKM PE=3 SV=1 - [I3LBJ8_PIG]	6	M7(Oxidation)	1318.63	7.97114e+06
IGEHTPSSLAIMENANVLAR	Q6UV40	Fructose-bisphosphate aldolase A (Fragment) OS=Sus scrofa GN=ALDOA PE=4 SV=1 - [Q6UV40_PIG]	9		2123.09	7.91448e+06
AITIFQERDPANIK	Q0Q4G7	Glyceraldehyde-3-phosphate dehydrogenase (Fragment) OS=Sus scrofa GN=GAPDH PE=4 SV=1 - [Q0Q4G7_PIG]	5		1615.88	7.75066e+06
LAVNMVPFPR	F2Z5K5	Uncharacterized protein OS=Sus scrofa GN=TUBB4A PE=3 SV=1 - [F2Z5K5_PIG]	2		1143.63	7.65235e+06
GADPEETILNAFK	A1XQV9	MLC2v (Fragment) OS=Sus scrofa GN=MLC2V PE=2 SV=1 - [A1XQV9_PIG]	3		1404.7	7.58832e+06
KLETDISQIQGEMEDIIQEAR	F1SS62	Myosin-1 (Fragment) OS=Sus scrofa GN=MYH1 PE=4 SV=2 - [F1SS62_PIG]	11	M13(Oxidation)	2462.21	7.52169e+06
LVVSNPVDIL	D4N875	L-lactate dehydrogenase (Fragment) OS=Sus scrofa PE=3 SV=1 - [D4N875_PIG]	4		1068.63	7.50628e+06
MNVFNTDVR	F1RFH9	Uncharacterized protein OS=Sus scrofa GN=ATP2A1 PE=3 SV=1 - [F1RFH9_PIG]	5		1095.53	7.49201e+06
ILSVIKEWGTGR	F1RFH9	Uncharacterized protein OS=Sus scrofa GN=ATP2A1 PE=3 SV=1 - [F1RFH9_PIG]	9		1358.78	7.48186e+06
LFLAALEGSLDR	K7GN52	Uncharacterized protein OS=Sus scrofa GN=TRIM72 PE=4 SV=1 - [K7GN52_PIG]	15		1304.72	7.4803e+06
EAFTVIDQNR	A1XQT5	HUMMLC2B OS=Sus scrofa GN=HUMMLC2B PE=2 SV=1 - [A1XQT5_PIG]	6		1192.6	7.41484e+06
GYDELVPHQISVVSEER	F1S557	Uncharacterized protein OS=Sus scrofa GN=AGL PE=4 SV=1 - [F1S557_PIG]	5		1956.97	7.39064e+06
ETWEDDMDGIHIVAF	F1RJW7	Calsequestrin OS=Sus scrofa GN=CASQ1 PE=2 SV=2 - [F1RJW7_PIG]	7		1777.78	7.11893e+06
EIWGVEPSR	Q19PY1	Phosphorylase (Fragment) OS=Sus scrofa GN=PYGM PE=2 SV=1 - [Q19PY1_PIG]	2		1072.54	7.10155e+06
	F1RQQ8	Phosphorylase OS=Sus scrofa GN=PYGM PE=3 SV=2 - [F1RQQ8_PIG]
TITLEVEPSDTIENVK	A4US66	Ubiquitin B OS=Sus scrofa GN=UBB PE=4 SV=1 - [A4US66_PIG]	5		1787.93	7.00817e+06
TLEDQLSELK	F1SS62	Myosin-1 (Fragment) OS=Sus scrofa GN=MYH1 PE=4 SV=2 - [F1SS62_PIG]	5		1175.62	6.97819e+06
	F1SS64	Myosin-1 OS=Sus scrofa GN=MYH1 PE=4 SV=1 - [F1SS64_PIG]
LELDDVTSNMEQIIK	F1S9D6	Myosin-7 OS=Sus scrofa GN=MYH7 PE=4 SV=1 - [F1S9D6_PIG]	9		1747.88	6.96894e+06
TSVVVQWDQPK	F1RVL5	Uncharacterized protein (Fragment) OS=Sus scrofa GN=MYOM2 PE=4 SV=2 - [F1RVL5_PIG]	6		1286.67	6.89003e+06
MSHLGRPDGIPMPDKY	K7GKJ8	Phosphoglycerate kinase (Fragment) OS=Sus scrofa GN=PGK1 PE=3 SV=1 - [K7GKJ8_PIG]	7		1813.87	6.88372e+06
VHINPNSLFDIQVK	Q19PY1	Phosphorylase (Fragment) OS=Sus scrofa GN=PYGM PE=2 SV=1 - [Q19PY1_PIG]	5		1623.89	6.807e+06
	F1RQQ8	Phosphorylase OS=Sus scrofa GN=PYGM PE=3 SV=2 - [F1RQQ8_PIG]
HIADLAGNPDLVLPVPAFNVINGGSHAGNK	B1A3A0	Beta-enolase 3 transcript variant 1 OS=Sus scrofa GN=ENO3 PE=2 SV=1 - [B1A3A0_PIG]	2		3007.58	6.80486e+06
GADPEDVITGAFK	A1XQT5	HUMMLC2B OS=Sus scrofa GN=HUMMLC2B PE=2 SV=1 - [A1XQT5_PIG]	2		1319.65	6.80317e+06
LVSIGAEEIVDGNVK	F1RHL9	Uncharacterized protein OS=Sus scrofa GN=ACTN2 PE=4 SV=1 - [F1RHL9_PIG]	9		1542.84	6.75877e+06
HGLIPNLLGEGTHAR	F1S557	Uncharacterized protein OS=Sus scrofa GN=AGL PE=4 SV=1 - [F1S557_PIG]	8		1584.86	6.69676e+06
MSLVEEGAVK	Q19PY1	Phosphorylase (Fragment) OS=Sus scrofa GN=PYGM PE=2 SV=1 - [Q19PY1_PIG]	2		1062.55	6.62967e+06
	F1RQQ8	Phosphorylase OS=Sus scrofa GN=PYGM PE=3 SV=2 - [F1RQQ8_PIG]
DFNVGGYIQAVLDR	Q19PY1	Phosphorylase (Fragment) OS=Sus scrofa GN=PYGM PE=2 SV=1 - [Q19PY1_PIG]	7		1566.79	6.58797e+06
	F1RQQ8	Phosphorylase OS=Sus scrofa GN=PYGM PE=3 SV=2 - [F1RQQ8_PIG]
HALIIYDDLSK	F1RPS8	ATP synthase subunit alpha heart isoform, mitochondrial (Fragment) OS=Sus scrofa GN=ATP5A1 PE=2 SV=1 - [F1RPS8_PIG]	5		1287.69	6.55583e+06
SVMLQIAATELEK	B3VI70	Troponin I OS=Sus scrofa GN=TnI-F4 PE=2 SV=1 - [B3VI70_PIG]	7	M3(Oxidation)	1448.76	6.40365e+06
GIGWIPLDSVDHVR	F1SHX0	Uncharacterized protein (Fragment) OS=Sus scrofa PE=4 SV=2 - [F1SHX0_PIG]	2		1563.83	6.36791e+06
LLEGEEIR	F1SGI2	Uncharacterized protein OS=Sus scrofa GN=KRT84 PE=3 SV=2 - [F1SGI2_PIG]	2		958.52	6.35778e+06
AGLLGLLEEMRDEK	F1SS62	Myosin-1 (Fragment) OS=Sus scrofa GN=MYH1 PE=4 SV=2 - [F1SS62_PIG]	10		1573.83	6.3337e+06
	F1SS66	Uncharacterized protein OS=Sus scrofa GN=MYH13 PE=4 SV=2 - [F1SS66_PIG]
DYGVLLEGPGLALR	F1S418	Uncharacterized protein OS=Sus scrofa GN=PRDX3 PE=4 SV=1 - [F1S418_PIG]	2		1472.81	6.28744e+06
KAEIGIAMGSGTAVAK	F1RFH9	Uncharacterized protein OS=Sus scrofa GN=ATP2A1 PE=3 SV=1 - [F1RFH9_PIG]	15		1503.82	6.25717e+06
ISLPVIGLDEILK	F1RFH9	Uncharacterized protein OS=Sus scrofa GN=ATP2A1 PE=3 SV=1 - [F1RFH9_PIG]	6		1409.86	6.22156e+06
YAAELHLVHWNSK	A7E1S8	Putative uncharacterized protein (Fragment) OS=Sus scrofa PE=2 SV=1 - [A7E1S8_PIG]	2		1567.8	6.00473e+06
	A7E1S9	Putative uncharacterized protein (Fragment) OS=Sus scrofa PE=2 SV=1 - [A7E1S9_PIG]
EGNGTVMGAELR	A1XQT6	MLC1f OS=Sus scrofa GN=MYL1 PE=2 SV=1 - [A1XQT6_PIG]	5		1233.59	6.00376e+06
	F1SNW4	MYL3 OS=Sus scrofa GN=MYL3 PE=2 SV=1 - [F1SNW4_PIG]
LLGWIQNK	F1SMN5	Uncharacterized protein OS=Sus scrofa GN=FLNC PE=4 SV=1 - [F1SMN5_PIG]	2		971.567	5.97185e+06
ETADTDTAEQVIASFR	F1RHL9	Uncharacterized protein OS=Sus scrofa GN=ACTN2 PE=4 SV=1 - [F1RHL9_PIG]	3		1753.83	5.96293e+06
NQSSLVLIGDAFK	F1RVL5	Uncharacterized protein (Fragment) OS=Sus scrofa GN=MYOM2 PE=4 SV=2 - [F1RVL5_PIG]	7		1391.75	5.93008e+06
IEDEQALGSQLQK	F1S9D6	Myosin-7 OS=Sus scrofa GN=MYH7 PE=4 SV=1 - [F1S9D6_PIG]	7		1458.74	5.89716e+06
EAPVDLLSQIGR	F1RIA7	Uncharacterized protein OS=Sus scrofa GN=TMEM109 PE=4 SV=1 - [F1RIA7_PIG]	5		1297.71	5.87247e+06
GPDFLVTEVENGGFLGSK	F1SHL9	Pyruvate kinase (Fragment) OS=Sus scrofa GN=PKM PE=3 SV=2 - [F1SHL9_PIG]	6		1865.93	5.80007e+06
SKQLEDELVSLQK	F2Z5B6	Tropomyosin alpha-1 chain OS=Sus scrofa GN=TPM1 PE=3 SV=1 - [F2Z5B6_PIG]	4		1516.82	5.7871e+06
FTITDLPTDAK	F1SRI8	Uncharacterized protein (Fragment) OS=Sus scrofa GN=MYBPC1 PE=4 SV=2 - [F1SRI8_PIG]	5		1221.64	5.71454e+06
VAIQLNDTHPALAIPELMR			3	M18(Oxidation)	2118.14	5.65028e+06
EVGVSITAAAVR	I3L8Q0	Uncharacterized protein OS=Sus scrofa PE=4 SV=1 - [I3L8Q0_PIG]	2		1172.66	5.6001e+06
ITVVQDTPEILR	F1SHX0	Uncharacterized protein (Fragment) OS=Sus scrofa PE=4 SV=2 - [F1SHX0_PIG]	3		1383.78	5.53164e+06
SFDIPPPPMDEK	B5KJG2	Phosphoglycerate mutase 2 OS=Sus scrofa GN=PGAM2 PE=2 SV=1 - [B5KJG2_PIG]	8		1372.65	5.51154e+06
LAQESIMDIENEK	F1SS64	Myosin-1 OS=Sus scrofa GN=MYH1 PE=4 SV=1 - [F1SS64_PIG]	4		1519.73	5.50207e+06
VKLEQHVDDLEGSLEQEK	F1S9D6	Myosin-7 OS=Sus scrofa GN=MYH7 PE=4 SV=1 - [F1S9D6_PIG]	6		2096.05	5.43001e+06
NLVNSPHLKPAF	F1S557	Uncharacterized protein OS=Sus scrofa GN=AGL PE=4 SV=1 - [F1S557_PIG]	3		1336.74	5.31345e+06
LNVKNEELDAMMK	A1XQT5	HUMMLC2B OS=Sus scrofa GN=HUMMLC2B PE=2 SV=1 - [A1XQT5_PIG]	8		1534.76	5.29057e+06
WVLNGVELTNSEEYR	Q9N251	Titin (Fragment) OS=Sus scrofa GN=TTN PE=4 SV=1 - [Q9N251_PIG]	5		1808.88	5.20762e+06
LVVITAGAR	D2SW96	L-lactate dehydrogenase OS=Sus scrofa PE=2 SV=1 - [D2SW96_PIG]	3		899.567	5.20082e+06
	D4N875	L-lactate dehydrogenase (Fragment) OS=Sus scrofa PE=3 SV=1 - [D4N875_PIG]
DAGAGIALNDHF	A0SNU7	Glyceraldehyde-3-phosphate dehydrogenase (Fragment) OS=Sus scrofa PE=2 SV=1 - [A0SNU7_PIG]	3		1200.56	5.14172e+06
YSLPADLPQFIQAK	F1SHW9	Uncharacterized protein (Fragment) OS=Sus scrofa GN=NEB PE=4 SV=2 - [F1SHW9_PIG]	4		1590.85	5.02466e+06
EQQDEFKEAFLLFDR	A1XQT6	MLC1f OS=Sus scrofa GN=MYL1 PE=2 SV=1 - [A1XQT6_PIG]	4		1914.92	4.98502e+06
SIATVEMVIDGAAGQQLPHK	I3L8Q0	Uncharacterized protein OS=Sus scrofa PE=4 SV=1 - [I3L8Q0_PIG]	4		2065.07	4.96809e+06
DQLIHNLLK	D2SW96	L-lactate dehydrogenase OS=Sus scrofa PE=2 SV=1 - [D2SW96_PIG]	2		1093.64	4.94505e+06
VSHVSTGGGASLELLEGK	K7GKJ8	Phosphoglycerate kinase (Fragment) OS=Sus scrofa GN=PGK1 PE=3 SV=1 - [K7GKJ8_PIG]	3		1740.91	4.87434e+06
KKLETDISQIQGEMEDIVQEAR	Q95249	Myosin heavy chain (Fragment) OS=Sus scrofa PE=2 SV=1 - [Q95249_PIG]	4		2560.3	4.81035e+06
ELEALISDR	F1S814	Uncharacterized protein OS=Sus scrofa GN=PGM1 PE=3 SV=2 - [F1S814_PIG]	2		1045.55	4.78301e+06
DGSSPVTSHDSSTNGLINF	F1RNU9	Glucose-6-phosphate isomerase OS=Sus scrofa GN=GPI PE=3 SV=2 - [F1RNU9_PIG]	6		1934.88	4.76312e+06
LVSIGAEEIVDGNLK	F1RU49	Uncharacterized protein OS=Sus scrofa GN=LOC100519531 PE=4 SV=1 - [F1RU49_PIG]	14		1556.85	4.73349e+06
LEEAGGATSVQIEMNK	F1S9D6	Myosin-7 OS=Sus scrofa GN=MYH7 PE=4 SV=1 - [F1S9D6_PIG]	4		1676.82	4.53494e+06
NLTEEMAGLDEIIAK	F1S9D6	Myosin-7 OS=Sus scrofa GN=MYH7 PE=4 SV=1 - [F1S9D6_PIG]	5	M6(Oxidation)	1662.83	4.52076e+06
KAITDAAMMAEELKK	F1SS62	Myosin-1 (Fragment) OS=Sus scrofa GN=MYH1 PE=4 SV=2 - [F1SS62_PIG]	7		1649.86	4.49523e+06
	Q95249	Myosin heavy chain (Fragment) OS=Sus scrofa PE=2 SV=1 - [Q95249_PIG]
	F1SS64	Myosin-1 OS=Sus scrofa GN=MYH1 PE=4 SV=1 - [F1SS64_PIG]
	F1S9D6	Myosin-7 OS=Sus scrofa GN=MYH7 PE=4 SV=1 - [F1S9D6_PIG]
	F1SS66	Uncharacterized protein OS=Sus scrofa GN=MYH13 PE=4 SV=2 - [F1SS66_PIG]
IAEKDEEIDQLK	F1SS62	Myosin-1 (Fragment) OS=Sus scrofa GN=MYH1 PE=4 SV=2 - [F1SS62_PIG]	10		1430.74	4.42681e+06
	F1SS64	Myosin-1 OS=Sus scrofa GN=MYH1 PE=4 SV=1 - [F1SS64_PIG]
LNQNLNDVLVSLEK	F1RXZ6	Uncharacterized protein OS=Sus scrofa GN=BIN1 PE=4 SV=2 - [F1RXZ6_PIG]	5		1598.88	4.35453e+06
GQDVSILEIAGK	F1RVL5	Uncharacterized protein (Fragment) OS=Sus scrofa GN=MYOM2 PE=4 SV=2 - [F1RVL5_PIG]	2		1229.67	4.31668e+06
KDIDDLELTLAK	F1SS62	Myosin-1 (Fragment) OS=Sus scrofa GN=MYH1 PE=4 SV=2 - [F1SS62_PIG]	7		1373.75	4.23989e+06
	F1SS64	Myosin-1 OS=Sus scrofa GN=MYH1 PE=4 SV=1 - [F1SS64_PIG]
	F1SS61	Uncharacterized protein OS=Sus scrofa GN=MYH3 PE=4 SV=1 - [F1SS61_PIG]
FGQNFLEK	F1RK48	Uncharacterized protein (Fragment) OS=Sus scrofa GN=SRL PE=4 SV=2 - [F1RK48_PIG]	2		982.5	4.19266e+06
QAFTQQIEELK	F1SS62	Myosin-1 (Fragment) OS=Sus scrofa GN=MYH1 PE=4 SV=2 - [F1SS62_PIG]	4		1334.69	4.17429e+06
	F1SS61	Uncharacterized protein OS=Sus scrofa GN=MYH3 PE=4 SV=1 - [F1SS61_PIG]
LSVEALNSLTGEFKGKYYPLK	I3LBJ8	Creatine kinase M-type OS=Sus scrofa GN=CKM PE=3 SV=1 - [I3LBJ8_PIG]	6		2357.28	4.14591e+06
TVKEDQVFPMNPPKF	F1SS64	Myosin-1 OS=Sus scrofa GN=MYH1 PE=4 SV=1 - [F1SS64_PIG]	2	M10(Oxidation)	1792.89	4.0294e+06
AVNAIGVSQPSVNTKPFMPIAPTSEPQHL	F1RH20	Uncharacterized protein OS=Sus scrofa GN=MYBPC2 PE=4 SV=2 - [F1RH20_PIG]	7		3030.58	4.02458e+06
LISWYDNEFGYSNR	A0SNU7	Glyceraldehyde-3-phosphate dehydrogenase (Fragment) OS=Sus scrofa PE=2 SV=1 - [A0SNU7_PIG]	9		1763.8	4.01119e+06
AAQSQLSQGDLVVAIDGVNTDTMTHLEAQNK	F1SEN8	Uncharacterized protein OS=Sus scrofa GN=LDB3 PE=4 SV=2 - [F1SEN8_PIG]	3		3254.61	4.00527e+06
KLETDISQIQGEMEDIVQEAR	Q95249	Myosin heavy chain (Fragment) OS=Sus scrofa PE=2 SV=1 - [Q95249_PIG]	10	M13(Oxidation)	2448.2	3.98977e+06
ASAPLPGLSAPGR	F1RM62	Uncharacterized protein OS=Sus scrofa GN=HSPB6 PE=3 SV=1 - [F1RM62_PIG]	2		1193.66	3.92419e+06
LAEQELIETSER	F1S9D6	Myosin-7 OS=Sus scrofa GN=MYH7 PE=4 SV=1 - [F1S9D6_PIG]	5		1417.72	3.89024e+06
QPSFIGMESAGIHETTY	B6VNT8	Cardiac muscle alpha actin 1 OS=Sus scrofa GN=ACTC1 PE=2 SV=1 - [B6VNT8_PIG]	2		1867.86	3.85553e+06
HLQIIYEINQR	Q19PY1	Phosphorylase (Fragment) OS=Sus scrofa GN=PYGM PE=2 SV=1 - [Q19PY1_PIG]	7		1426.78	3.82414e+06
	F1RQQ8	Phosphorylase OS=Sus scrofa GN=PYGM PE=3 SV=2 - [F1RQQ8_PIG]
FGLYLPK	F1S086	Uncharacterized protein (Fragment) OS=Sus scrofa GN=SLC25A12 PE=2 SV=2 - [F1S086_PIG]	2		837.486	3.81823e+06
IQTQQLHAAMADTF	F1SHL9	Pyruvate kinase (Fragment) OS=Sus scrofa GN=PKM PE=3 SV=2 - [F1SHL9_PIG]	3		1574.76	3.80505e+06
VVDSLQTSLDAETR	F1S9D6	Myosin-7 OS=Sus scrofa GN=MYH7 PE=4 SV=1 - [F1S9D6_PIG]	9		1533.78	3.79127e+06
MLVSSEDVLHSWAVPSLGLK	A9LFQ5	Cytochrome c oxidase subunit 2 OS=Sus scrofa GN=COX2 PE=3 SV=1 - [A9LFQ5_PIG]	2		2168.14	3.77482e+06
VTFVDTPGIIENR	F1RK48	Uncharacterized protein (Fragment) OS=Sus scrofa GN=SRL PE=4 SV=2 - [F1RK48_PIG]	9		1460.77	3.77425e+06
AQKDEEKMEIQEIQLK	F2Z5B6	Tropomyosin alpha-1 chain OS=Sus scrofa GN=TPM1 PE=3 SV=1 - [F2Z5B6_PIG]	3		1960	3.75875e+06
VAIQLNDTHPSLAIPELMR	Q19PY1	Phosphorylase (Fragment) OS=Sus scrofa GN=PYGM PE=2 SV=1 - [Q19PY1_PIG]	6		2118.14	3.69817e+06
	F1RQQ8	Phosphorylase OS=Sus scrofa GN=PYGM PE=3 SV=2 - [F1RQQ8_PIG]
LQAEAPHIVVGTPGR	A6M929	Eukaryotic translation initiation factor 4A isoform 2 OS=Sus scrofa GN=EIF4A2 PE=3 SV=1 - [A6M929_PIG]	8		1544.85	3.68453e+06
HVFGESDELIGQK	D0G7F6	Triosephosphate isomerase OS=Sus scrofa GN=TPI1 PE=2 SV=1 - [D0G7F6_PIG]	8		1458.72	3.67771e+06
	Q1PC32	Triosephosphate isomerase (Fragment) OS=Sus scrofa PE=3 SV=1 - [Q1PC32_PIG]				3.67771e+06
ANDDLKENIAIVER	F1S9D6	Myosin-7 OS=Sus scrofa GN=MYH7 PE=4 SV=1 - [F1S9D6_PIG]	8		1599.83	3.63858e+06
LGVEFDETTADDR	C0LSI8	Fatty acid-binding protein 3 (Fragment) OS=Sus scrofa GN=FABP3 PE=2 SV=1 - [C0LSI8_PIG]	3		1467.66	3.62988e+06
FAFQAEVNR	F1SRK6	Endoplasmin OS=Sus scrofa GN=HSP90B1 PE=3 SV=2 - [F1SRK6_PIG]	5		1081.54	3.59954e+06
TPGAMEHELVLHQLR	F1SS62	Myosin-1 (Fragment) OS=Sus scrofa GN=MYH1 PE=4 SV=2 - [F1SS62_PIG]	4	M5(Oxidation)	1746.9	3.59624e+06
	F1SS64	Myosin-1 OS=Sus scrofa GN=MYH1 PE=4 SV=1 - [F1SS64_PIG]				3.59624e+06
ATEDELDKYSEALKDAQEK	F2Z5B6	Tropomyosin alpha-1 chain OS=Sus scrofa GN=TPM1 PE=3 SV=1 - [F2Z5B6_PIG]	7		2183.03	3.56639e+06
KALQEAHQQTLDDLQAEEDKVNTLTK	F1SS62	Myosin-1 (Fragment) OS=Sus scrofa GN=MYH1 PE=4 SV=2 - [F1SS62_PIG]	3		2966.5	3.56455e+06
	F1SS64	Myosin-1 OS=Sus scrofa GN=MYH1 PE=4 SV=1 - [F1SS64_PIG]				3.56455e+06
ILNPAAIPEGQFIDSR	H6SHX6	Myosin, heavy chain 7, cardiac muscle, beta (Fragment) OS=Sus scrofa GN=MYH7 PE=4 SV=1 - [H6SHX6_PIG]	6		1740.93	3.54539e+06
	F1S9D6	Myosin-7 OS=Sus scrofa GN=MYH7 PE=4 SV=1 - [F1S9D6_PIG]				3.54539e+06
QITVNDLPVGR	F1SDX9	Peroxiredoxin-2 OS=Sus scrofa GN=PRDX2 PE=4 SV=2 - [F1SDX9_PIG]	2		1211.67	3.46937e+06
SQEDLKEQLAMVER	F1SS62	Myosin-1 (Fragment) OS=Sus scrofa GN=MYH1 PE=4 SV=2 - [F1SS62_PIG]	6		1675.83	3.44421e+06
IMNVIGEPIDER	Q0QEM6	ATP synthase subunit beta (Fragment) OS=Sus scrofa GN=ATP5B PE=2 SV=1 - [Q0QEM6_PIG]	8		1385.71	3.3641e+06
EGNDLYHEMIESGVINLK	Q0QEM6	ATP synthase subunit beta (Fragment) OS=Sus scrofa GN=ATP5B PE=2 SV=1 - [Q0QEM6_PIG]	6		2061	3.319e+06
IKIEFTPEQIEEFK	F1SNW4	MYL3 OS=Sus scrofa GN=MYL3 PE=2 SV=1 - [F1SNW4_PIG]	3		1750.93	3.31155e+06
LQVAGEITTGPR	F1S086	Uncharacterized protein (Fragment) OS=Sus scrofa GN=SLC25A12 PE=2 SV=2 - [F1S086_PIG]	6		1241.68	3.2831e+06
EDQVFPMNPPK	F1SS64	Myosin-1 OS=Sus scrofa GN=MYH1 PE=4 SV=1 - [F1SS64_PIG]	2	M7(Oxidation)	1317.61	3.23149e+06
IEDEQALAMQLQK	F1SS62	Myosin-1 (Fragment) OS=Sus scrofa GN=MYH1 PE=4 SV=2 - [F1SS62_PIG]	4	M9(Oxidation)	1532.76	3.20649e+06
QKGPDFLVTEVENGGFLGSK	F1SHL9	Pyruvate kinase (Fragment) OS=Sus scrofa GN=PKM PE=3 SV=2 - [F1SHL9_PIG]	2		2122.08	3.20546e+06
TSQLNVGTSTDVSLK	F1SMN5	Uncharacterized protein OS=Sus scrofa GN=FLNC PE=4 SV=1 - [F1SMN5_PIG]	2		1549.81	3.15946e+06
KLVIIEGDLER	Q2XQY5	Tropomyosin 3 OS=Sus scrofa GN=tpm3 PE=2 SV=1 - [Q2XQY5_PIG]	2		1284.75	3.13899e+06
ATEDELDKYSEALK	F2Z5B6	Tropomyosin alpha-1 chain OS=Sus scrofa GN=TPM1 PE=3 SV=1 - [F2Z5B6_PIG]	7		1611.78	3.0803e+06
IQLELNQVKSEVDRK	F1SS62	Myosin-1 (Fragment) OS=Sus scrofa GN=MYH1 PE=4 SV=2 - [F1SS62_PIG]	3		1799	3.0358e+06
	F1SS64	Myosin-1 OS=Sus scrofa GN=MYH1 PE=4 SV=1 - [F1SS64_PIG]
KVDITYDGHPVPGSPF	F1SMN5	Uncharacterized protein OS=Sus scrofa GN=FLNC PE=4 SV=1 - [F1SMN5_PIG]	2		1728.86	3.02961e+06
SEQISTAGTEASGTGNMKF	Q19PY1	Phosphorylase (Fragment) OS=Sus scrofa GN=PYGM PE=2 SV=1 - [Q19PY1_PIG]	3		1915.87	3.02723e+06
	F1RQQ8	Phosphorylase OS=Sus scrofa GN=PYGM PE=3 SV=2 - [F1RQQ8_PIG]
KVAEQELLDASERVQLLHTQNTSLINTK	F1SS62	Myosin-1 (Fragment) OS=Sus scrofa GN=MYH1 PE=4 SV=2 - [F1SS62_PIG]	2		3178.71	2.97724e+06
	F1SS64	Myosin-1 OS=Sus scrofa GN=MYH1 PE=4 SV=1 - [F1SS64_PIG]
IFWAPESAPL	Q5G6W0	Cofilin 2 (Fragment) OS=Sus scrofa PE=2 SV=1 - [Q5G6W0_PIG]	2		1130.59	2.95828e+06
FSVNLDVK	B1Q039	CRYAB OS=Sus scrofa GN=CRYAB PE=3 SV=1 - [B1Q039_PIG]	2		921.505	2.94263e+06
AQFEGIVTDLIK	F1RGJ3	Stress-70 protein, mitochondrial OS=Sus scrofa GN=HSPA9 PE=2 SV=2 - [F1RGJ3_PIG]	2		1333.74	2.89294e+06
HWPWMK	F1SS62	Myosin-1 (Fragment) OS=Sus scrofa GN=MYH1 PE=4 SV=2 - [F1SS62_PIG]	4		884.424	2.88194e+06
	F1SS64	Myosin-1 OS=Sus scrofa GN=MYH1 PE=4 SV=1 - [F1SS64_PIG]
	F1SS61	Uncharacterized protein OS=Sus scrofa GN=MYH3 PE=4 SV=1 - [F1SS61_PIG]
VTLTPEEEAHLK	D2SW96	L-lactate dehydrogenase OS=Sus scrofa PE=2 SV=1 - [D2SW96_PIG]	6		1366.72	2.86118e+06
IRIHFGTTGKL	F1SS64	Myosin-1 OS=Sus scrofa GN=MYH1 PE=4 SV=1 - [F1SS64_PIG]	2		1242.73	2.86023e+06
	F1SS61	Uncharacterized protein OS=Sus scrofa GN=MYH3 PE=4 SV=1 - [F1SS61_PIG]
YTWTDVGQLVEK	F1S557	Uncharacterized protein OS=Sus scrofa GN=AGL PE=4 SV=1 - [F1S557_PIG]	2		1438.72	2.85552e+06
TINEVENQVLTR	F1RU49	Uncharacterized protein OS=Sus scrofa GN=LOC100519531 PE=4 SV=1 - [F1RU49_PIG]	5		1415.75	2.82026e+06
KGAGAPAGALDYVAF	F1RU49	Uncharacterized protein OS=Sus scrofa GN=LOC100519531 PE=4 SV=1 - [F1RU49_PIG]	2		1407.73	2.80698e+06
RVIISAPSADAPMFVMGVNHEK	Q0Q4G7	Glyceraldehyde-3-phosphate dehydrogenase (Fragment) OS=Sus scrofa GN=GAPDH PE=4 SV=1 - [Q0Q4G7_PIG]	3		2369.21	2.77953e+06
	A0SNU7	Glyceraldehyde-3-phosphate dehydrogenase (Fragment) OS=Sus scrofa PE=2 SV=1 - [A0SNU7_PIG]
RIQLVEEELDRAQER	F2Z5B6	Tropomyosin alpha-1 chain OS=Sus scrofa GN=TPM1 PE=3 SV=1 - [F2Z5B6_PIG]	2		1883.99	2.7795e+06
	Q2XQY5	Tropomyosin 3 OS=Sus scrofa GN=tpm3 PE=2 SV=1 - [Q2XQY5_PIG]
	F1SG00	Uncharacterized protein OS=Sus scrofa GN=TPM2 PE=3 SV=1 - [F1SG00_PIG]
NNWLDGAVEDL	F1RU49	Uncharacterized protein OS=Sus scrofa GN=LOC100519531 PE=4 SV=1 - [F1RU49_PIG]	2		1245.57	2.77551e+06
IQLVEEELDRAQER	F2Z5B6	Tropomyosin alpha-1 chain OS=Sus scrofa GN=TPM1 PE=3 SV=1 - [F2Z5B6_PIG]	2		1727.89	2.7459e+06
	Q2XQY5	Tropomyosin 3 OS=Sus scrofa GN=tpm3 PE=2 SV=1 - [Q2XQY5_PIG]
	F1SG00	Uncharacterized protein OS=Sus scrofa GN=TPM2 PE=3 SV=1 - [F1SG00_PIG]
VVDALGNAIDGK	F1RPS8	ATP synthase subunit alpha heart isoform, mitochondrial (Fragment) OS=Sus scrofa GN=ATP5A1 PE=2 SV=1 - [F1RPS8_PIG]	10		1171.63	2.67338e+06
GVVPLAGTDGETTTQGLDGLSER	F1RJ25	Fructose-bisphosphate aldolase OS=Sus scrofa GN=ALDOC PE=3 SV=2 - [F1RJ25_PIG]	3		2273.13	2.66824e+06
FAIQDISVEETSAK	F1RU49	Uncharacterized protein OS=Sus scrofa GN=LOC100519531 PE=4 SV=1 - [F1RU49_PIG]	8		1537.77	2.66796e+06
	F1RHL9	Uncharacterized protein OS=Sus scrofa GN=ACTN2 PE=4 SV=1 - [F1RHL9_PIG]
EMANMKEEFEK	F1SS62	Myosin-1 (Fragment) OS=Sus scrofa GN=MYH1 PE=4 SV=2 - [F1SS62_PIG]	2		1385.61	2.66768e+06
AIAELGIYPAVDPLDSTSR	Q0QEM6	ATP synthase subunit beta (Fragment) OS=Sus scrofa GN=ATP5B PE=2 SV=1 - [Q0QEM6_PIG]	8		1988.04	2.6502e+06
NMLFSGTNIAAGK	F1RFH9	Uncharacterized protein OS=Sus scrofa GN=ATP2A1 PE=3 SV=1 - [F1RFH9_PIG]	2		1323.67	2.63242e+06
KAISEELDHALNDMTSI	F2Z5B6	Tropomyosin alpha-1 chain OS=Sus scrofa GN=TPM1 PE=3 SV=1 - [F2Z5B6_PIG]	3		1886.92	2.62057e+06
	Q2XQY5	Tropomyosin 3 OS=Sus scrofa GN=tpm3 PE=2 SV=1 - [Q2XQY5_PIG]
ARDIVPGDIVEVAVGDKVPADLR	F1RFH9	Uncharacterized protein OS=Sus scrofa GN=ATP2A1 PE=3 SV=1 - [F1RFH9_PIG]	4		2404.32	2.61728e+06
SYLSEEMIAEFK	A1XQV5	Fast skeletal muscle troponin C OS=Sus scrofa GN=TNNC2 PE=2 SV=2 - [A1XQV5_PIG]	4	M7(Oxidation)	1462.68	2.59278e+06
LSGGIDFNQPLIITR	D3GGC9	Actinin-associated LIM protein 3 OS=Sus scrofa GN=PDLIM3 PE=2 SV=1 - [D3GGC9_PIG]	5		1643.91	2.57599e+06
IQLWDTAGQER	Q674R1	RAB6B (Fragment) OS=Sus scrofa PE=4 SV=1 - [Q674R1_PIG]	12		1316.66	2.55192e+06
VVESMQSMLDAEIR	F1SS62	Myosin-1 (Fragment) OS=Sus scrofa GN=MYH1 PE=4 SV=2 - [F1SS62_PIG]	16	M8(Oxidation)	1623.77	2.52106e+06
	F1SS64	Myosin-1 OS=Sus scrofa GN=MYH1 PE=4 SV=1 - [F1SS64_PIG]
QAISNNKDQGSYEDF	A1XQT6	MLC1f OS=Sus scrofa GN=MYL1 PE=2 SV=1 - [A1XQT6_PIG]	3		1715.75	2.51133e+06
NKDPLNETVVGLYQK	F1SS62	Myosin-1 (Fragment) OS=Sus scrofa GN=MYH1 PE=4 SV=2 - [F1SS62_PIG]	5		1717.91	2.48807e+06
	F1SS61	Uncharacterized protein OS=Sus scrofa GN=MYH3 PE=4 SV=1 - [F1SS61_PIG]
	F1SS66	Uncharacterized protein OS=Sus scrofa GN=MYH13 PE=4 SV=2 - [F1SS66_PIG]
NEELDAMMK	A1XQT5	HUMMLC2B OS=Sus scrofa GN=HUMMLC2B PE=2 SV=1 - [A1XQT5_PIG]	4		1080.47	2.45253e+06
AFGPGLEGGLVNK	F1SMN5	Uncharacterized protein OS=Sus scrofa GN=FLNC PE=4 SV=1 - [F1SMN5_PIG]	6		1258.68	2.44844e+06
GPGIEPQGNTVLQPAHF	F1SMN5	Uncharacterized protein OS=Sus scrofa GN=FLNC PE=4 SV=1 - [F1SMN5_PIG]	2		1761.89	2.43778e+06
LRLEIPISGEPPPK	F1SRI8	Uncharacterized protein (Fragment) OS=Sus scrofa GN=MYBPC1 PE=4 SV=2 - [F1SRI8_PIG]	6		1545.9	2.3544e+06
AVEKLSVEALNSLTGEFK	I3LBJ8	Creatine kinase M-type OS=Sus scrofa GN=CKM PE=3 SV=1 - [I3LBJ8_PIG]	4		1935.04	2.34976e+06
GTGSMTGILGYDTVQVGGISDTNQIF	A1YM35	Pepsinogen A OS=Sus scrofa PE=2 SV=1 - [A1YM35_PIG]	3	M5(Oxidation)	2647.26	2.3431e+06
QVEQEKSEIQAALEEAEASLEHEEGK	F1SS62	Myosin-1 (Fragment) OS=Sus scrofa GN=MYH1 PE=4 SV=2 - [F1SS62_PIG]	4		2911.39	2.31422e+06
	F1SS64	Myosin-1 OS=Sus scrofa GN=MYH1 PE=4 SV=1 - [F1SS64_PIG]
NSETDSIIFIR	F1SRI8	Uncharacterized protein (Fragment) OS=Sus scrofa GN=MYBPC1 PE=4 SV=2 - [F1SRI8_PIG]	4		1294.67	2.2758e+06
IQLELNQVKSEVDR	F1SS62	Myosin-1 (Fragment) OS=Sus scrofa GN=MYH1 PE=4 SV=2 - [F1SS62_PIG]	3		1670.91	2.24326e+06
	F1SS64	Myosin-1 OS=Sus scrofa GN=MYH1 PE=4 SV=1 - [F1SS64_PIG]
GYSFVTTAER	B6VNT8	Cardiac muscle alpha actin 1 OS=Sus scrofa GN=ACTC1 PE=2 SV=1 - [B6VNT8_PIG]	10		1130.55	2.20995e+06
LGSLDIDHNQY	H6SHX6	Myosin, heavy chain 7, cardiac muscle, beta (Fragment) OS=Sus scrofa GN=MYH7 PE=4 SV=1 - [H6SHX6_PIG]	2		1274.6	2.17754e+06
AGLLGLLEEMRDDK	F1SS64	Myosin-1 OS=Sus scrofa GN=MYH1 PE=4 SV=1 - [F1SS64_PIG]	3		1559.81	2.14765e+06
AEIGIAMGSGTAVAK	F1RFH9	Uncharacterized protein OS=Sus scrofa GN=ATP2A1 PE=3 SV=1 - [F1RFH9_PIG]	16	M7(Oxidation)	1391.72	2.07658e+06
YADDGPHVTY	F1RFH9	Uncharacterized protein OS=Sus scrofa GN=ATP2A1 PE=3 SV=1 - [F1RFH9_PIG]	6		1137.48	2.07331e+06
LLIEGLR	F1RK70	Uncharacterized protein (Fragment) OS=Sus scrofa GN=LOC100738369 PE=4 SV=2 - [F1RK70_PIG]	2		813.519	2.07193e+06
VVESMQSMLDAEIR	F1SS62	Myosin-1 (Fragment) OS=Sus scrofa GN=MYH1 PE=4 SV=2 - [F1SS62_PIG]	7	M5(Oxidation); M8(Oxidation)	1639.77	2.03849e+06
	F1SS64	Myosin-1 OS=Sus scrofa GN=MYH1 PE=4 SV=1 - [F1SS64_PIG]
IIWEDIFPK	F1S557	Uncharacterized protein OS=Sus scrofa GN=AGL PE=4 SV=1 - [F1S557_PIG]	4		1160.64	2.03646e+06
SPFVVNVAPPLDLSK	F1SMN5	Uncharacterized protein OS=Sus scrofa GN=FLNC PE=4 SV=1 - [F1SMN5_PIG]	6		1582.88	2.03391e+06
VLNNMEIGTSLFDEEGSK	K7GKJ8	Phosphoglycerate kinase (Fragment) OS=Sus scrofa GN=PGK1 PE=3 SV=1 - [K7GKJ8_PIG]	9		1982.94	2.03019e+06
NLTEEMAGLDETIAK	F1SS62	Myosin-1 (Fragment) OS=Sus scrofa GN=MYH1 PE=4 SV=2 - [F1SS62_PIG]	9	M6(Oxidation)	1650.79	2.02984e+06
	F1SS64	Myosin-1 OS=Sus scrofa GN=MYH1 PE=4 SV=1 - [F1SS64_PIG]
AVNAIGVSQPSVNTKPF	F1RH20	Uncharacterized protein OS=Sus scrofa GN=MYBPC2 PE=4 SV=2 - [F1RH20_PIG]	3		1728.93	2.02871e+06
GLAGVENVAELKK	F1RQQ8	Phosphorylase OS=Sus scrofa GN=PYGM PE=3 SV=2 - [F1RQQ8_PIG]	4		1327.76	2.02493e+06
KPAAAAAPAPAPAPAPAPAPAPPKEEK	A1XQT6	MLC1f OS=Sus scrofa GN=MYL1 PE=2 SV=1 - [A1XQT6_PIG]	4		2484.36	2.00629e+06
VNVDEVGGEALGR	A7YB43	Beta-globin (Fragment) OS=Sus scrofa PE=2 SV=1 - [A7YB43_PIG]	3		1314.66	2.00549e+06
SQKEDKYEEEIKVL	F2Z5B6	Tropomyosin alpha-1 chain OS=Sus scrofa GN=TPM1 PE=3 SV=1 - [F2Z5B6_PIG]	2		1737.89	2.00273e+06
AITDAAMMAEELK	F1SS62	Myosin-1 (Fragment) OS=Sus scrofa GN=MYH1 PE=4 SV=2 - [F1SS62_PIG]	2	M7(Oxidation)	1409.66	1.97137e+06
	Q95249	Myosin heavy chain (Fragment) OS=Sus scrofa PE=2 SV=1 - [Q95249_PIG]
	F1SS64	Myosin-1 OS=Sus scrofa GN=MYH1 PE=4 SV=1 - [F1SS64_PIG]
	F1S9D6	Myosin-7 OS=Sus scrofa GN=MYH7 PE=4 SV=1 - [F1S9D6_PIG]
	F1SS66	Uncharacterized protein OS=Sus scrofa GN=MYH13 PE=4 SV=2 - [F1SS66_PIG]
LEIPISGEPPPK	F1SRI8	Uncharacterized protein (Fragment) OS=Sus scrofa GN=MYBPC1 PE=4 SV=2 - [F1SRI8_PIG]	3		1276.72	1.94499e+06
LIGIEVPHK	F1RK48	Uncharacterized protein (Fragment) OS=Sus scrofa GN=SRL PE=4 SV=2 - [F1RK48_PIG]	7		1005.61	1.93591e+06
LAQESTMDIENDKQQLDEK	F1SS62	Myosin-1 (Fragment) OS=Sus scrofa GN=MYH1 PE=4 SV=2 - [F1SS62_PIG]	8		2235.05	1.93423e+06
VAIEVGYR	Q1HE49	Aldo-keto reductase family 1 member C4 OS=Sus scrofa GN=AKR1C4 PE=4 SV=1 - [Q1HE49_PIG]	4		906.502	1.92285e+06
APSWIDTGLSEMR	B1Q039	CRYAB OS=Sus scrofa GN=CRYAB PE=3 SV=1 - [B1Q039_PIG]	8		1462.7	1.89019e+06
DIDDLELTLAKVEK	F1SS62	Myosin-1 (Fragment) OS=Sus scrofa GN=MYH1 PE=4 SV=2 - [F1SS62_PIG]	3		1601.86	1.864e+06
	F1SS64	Myosin-1 OS=Sus scrofa GN=MYH1 PE=4 SV=1 - [F1SS64_PIG]
	F1S9D6	Myosin-7 OS=Sus scrofa GN=MYH7 PE=4 SV=1 - [F1S9D6_PIG]
	F1SS61	Uncharacterized protein OS=Sus scrofa GN=MYH3 PE=4 SV=1 - [F1SS61_PIG]
	F1SS66	Uncharacterized protein OS=Sus scrofa GN=MYH13 PE=4 SV=2 - [F1SS66_PIG]
HPKFEEILTR	I3LBJ8	Creatine kinase M-type OS=Sus scrofa GN=CKM PE=3 SV=1 - [I3LBJ8_PIG]	3		1269.69	1.85456e+06
RNNLLQAELEELR	F1S9D6	Myosin-7 OS=Sus scrofa GN=MYH7 PE=4 SV=1 - [F1S9D6_PIG]	7		1597.87	1.84929e+06
DEEKMELQEIQLK	F2Z5B6	Tropomyosin alpha-1 chain OS=Sus scrofa GN=TPM1 PE=3 SV=1 - [F2Z5B6_PIG]	12		1632.81	1.84492e+06
	Q2XQY5	Tropomyosin 3 OS=Sus scrofa GN=tpm3 PE=2 SV=1 - [Q2XQY5_PIG]
EAFTIMDQNR	A1XQV9	MLC2v (Fragment) OS=Sus scrofa GN=MLC2V PE=2 SV=1 - [A1XQV9_PIG]	4		1224.57	1.83851e+06
VSLEYRPVIDK	Q29272	Succinate dehydrogenase (Fragment) OS=Sus scrofa PE=2 SV=1 - [Q29272_PIG]	3		1318.74	1.82624e+06
KDENSINGMPNITVEIR	F1S557	Uncharacterized protein OS=Sus scrofa GN=AGL PE=4 SV=1 - [F1S557_PIG]	2		1929.97	1.78729e+06
AVEKLSVEALNSLTGEFKGK	I3LBJ8	Creatine kinase M-type OS=Sus scrofa GN=CKM PE=3 SV=1 - [I3LBJ8_PIG]	4		2120.16	1.75878e+06
LEEAGGATSAQIEMNK	F1SS62	Myosin-1 (Fragment) OS=Sus scrofa GN=MYH1 PE=4 SV=2 - [F1SS62_PIG]	8		1648.78	1.73895e+06
	F1SS64	Myosin-1 OS=Sus scrofa GN=MYH1 PE=4 SV=1 - [F1SS64_PIG]
LMIEMDGTENK	I3LK59	Enolase OS=Sus scrofa GN=ENO1 PE=3 SV=1 - [I3LK59_PIG]	4		1280.59	1.72462e+06
VHIMPDIPQIILAK	F1SHW9	Uncharacterized protein (Fragment) OS=Sus scrofa GN=NEB PE=4 SV=2 - [F1SHW9_PIG]	3		1587.93	1.70459e+06
VVDLMVHMASKE	A0SNU7	Glyceraldehyde-3-phosphate dehydrogenase (Fragment) OS=Sus scrofa PE=2 SV=1 - [A0SNU7_PIG]	9	M5(Oxidation)	1374.67	1.70223e+06
MEGDLNEMEIQLSHANR	F1S9D6	Myosin-7 OS=Sus scrofa GN=MYH7 PE=4 SV=1 - [F1S9D6_PIG]	3		1986.9	1.64258e+06
DGIIDKEDLR	A1XQT5	HUMMLC2B OS=Sus scrofa GN=HUMMLC2B PE=2 SV=1 - [A1XQT5_PIG]	2		1173.61	1.63108e+06
DQGSYEDFVEGLR	A1XQT6	MLC1f OS=Sus scrofa GN=MYL1 PE=2 SV=1 - [A1XQT6_PIG]	7		1514.67	1.62067e+06
AGTQIENIEEDFR	F1RU49	Uncharacterized protein OS=Sus scrofa GN=LOC100519531 PE=4 SV=1 - [F1RU49_PIG]	10		1521.72	1.5831e+06
	F1RHL9	Uncharacterized protein OS=Sus scrofa GN=ACTN2 PE=4 SV=1 - [F1RHL9_PIG]
TISLSVPQSEASSTK	A6NA29	Adenosine monophosphate deaminase 1 OS=Sus scrofa PE=2 SV=2 - [A6NA29_PIG]	2		1534.8	1.57763e+06
TGAIVDVPVGEELLGR	F1RPS8	ATP synthase subunit alpha heart isoform, mitochondrial (Fragment) OS=Sus scrofa GN=ATP5A1 PE=2 SV=1 - [F1RPS8_PIG]	2		1624.89	1.57358e+06
QVVDSAYEVIK	D2SW96	L-lactate dehydrogenase OS=Sus scrofa PE=2 SV=1 - [D2SW96_PIG]	4		1250.66	1.56507e+06
QSILAIQNEVEK	F1RHL9	Uncharacterized protein OS=Sus scrofa GN=ACTN2 PE=4 SV=1 - [F1RHL9_PIG]	3		1371.75	1.55373e+06
FTITPSTTQVVGILK	A0PFK6	F-actin capping protein subunit alpha 2 OS=Sus scrofa GN=CP alpha2 PE=2 SV=1 - [A0PFK6_PIG]	3		1604.93	1.55269e+06
LFQEDNGIPVHLK	A1XQV6	COX7A2 OS=Sus scrofa GN=COX7A2 PE=4 SV=1 - [A1XQV6_PIG]	3		1509.81	1.50426e+06
LEQHVDDLEGSLEQEK	F1S9D6	Myosin-7 OS=Sus scrofa GN=MYH7 PE=4 SV=1 - [F1S9D6_PIG]	3		1868.89	1.49059e+06
ELENELEAEQKR	F1S9D6	Myosin-7 OS=Sus scrofa GN=MYH7 PE=4 SV=1 - [F1S9D6_PIG]	5		1487.73	1.47688e+06
VDVDVPDVDVHGPDWHLK	I3L5D5	Uncharacterized protein OS=Sus scrofa GN=AHNAK PE=4 SV=1 - [I3L5D5_PIG]	2		2042	1.4544e+06
TLTLVDTGIGMTK	F1RQU2	Uncharacterized protein OS=Sus scrofa GN=HSPCB PE=2 SV=1 - [F1RQU2_PIG]	2		1349.73	1.44996e+06
SPFEVNVGMALGDANK	F1SMN5	Uncharacterized protein OS=Sus scrofa GN=FLNC PE=4 SV=1 - [F1SMN5_PIG]	5		1648.8	1.44096e+06
LTFDTTFSPNTGK	F1S2F6	Voltage-dependent anion-selective channel protein 2 OS=Sus scrofa GN=VDAC2 PE=4 SV=2 - [F1S2F6_PIG]	2		1428.7	1.41359e+06
DENSINGMPNITVEIR	F1S557	Uncharacterized protein OS=Sus scrofa GN=AGL PE=4 SV=1 - [F1S557_PIG]	2		1801.88	1.39886e+06
LKGADPEDVITGAFK	A1XQT5	HUMMLC2B OS=Sus scrofa GN=HUMMLC2B PE=2 SV=1 - [A1XQT5_PIG]	9		1560.83	1.34829e+06
LETDISQMQGEMEDILQEAR	F1SS64	Myosin-1 OS=Sus scrofa GN=MYH1 PE=4 SV=1 - [F1SS64_PIG]	5		2336.09	1.3258e+06
MEIDDLASNMETVSK	F1SS62	Myosin-1 (Fragment) OS=Sus scrofa GN=MYH1 PE=4 SV=2 - [F1SS62_PIG]	3	M1(Oxidation)	1698.76	1.31781e+06
	F1SS64	Myosin-1 OS=Sus scrofa GN=MYH1 PE=4 SV=1 - [F1SS64_PIG]
	F1SS66	Uncharacterized protein OS=Sus scrofa GN=MYH13 PE=4 SV=2 - [F1SS66_PIG]
NKDDPIGNINL	F1RHL9	Uncharacterized protein OS=Sus scrofa GN=ACTN2 PE=4 SV=1 - [F1RHL9_PIG]	2		1212.62	1.31318e+06
DLGATWVVLGHSER	D0G7F6	Triosephosphate isomerase OS=Sus scrofa GN=TPI1 PE=2 SV=1 - [D0G7F6_PIG]	3		1539.79	1.28794e+06
	Q1PC32	Triosephosphate isomerase (Fragment) OS=Sus scrofa PE=3 SV=1 - [Q1PC32_PIG]
TVIDQNRDGIIDKEDL	A1XQT5	HUMMLC2B OS=Sus scrofa GN=HUMMLC2B PE=2 SV=1 - [A1XQT5_PIG]	2		1843.94	1.2714e+06
KVAEQELLDASER	F1SS62	Myosin-1 (Fragment) OS=Sus scrofa GN=MYH1 PE=4 SV=2 - [F1SS62_PIG]	9		1487.77	1.2551e+06
	F1SS64	Myosin-1 OS=Sus scrofa GN=MYH1 PE=4 SV=1 - [F1SS64_PIG]
TKLEQQVDDLEGSLEQEKK	F1SS62	Myosin-1 (Fragment) OS=Sus scrofa GN=MYH1 PE=4 SV=2 - [F1SS62_PIG]	3		2217.13	1.24243e+06
	F1SS64	Myosin-1 OS=Sus scrofa GN=MYH1 PE=4 SV=1 - [F1SS64_PIG]
ITLDNAYMEK	F1SHL9	Pyruvate kinase (Fragment) OS=Sus scrofa GN=PKM PE=3 SV=2 - [F1SHL9_PIG]	4		1197.58	1.23872e+06
DGSSPVTSHDSSTNGL	F1RNU9	Glucose-6-phosphate isomerase OS=Sus scrofa GN=GPI PE=3 SV=2 - [F1RNU9_PIG]	2		1560.68	1.22578e+06
AFSTQMSITDGQK	Q9N251	Titin (Fragment) OS=Sus scrofa GN=TTN PE=4 SV=1 - [Q9N251_PIG]	4		1413.67	1.21316e+06
ANLLQAEIEELRATLEQTER	F1SS62	Myosin-1 (Fragment) OS=Sus scrofa GN=MYH1 PE=4 SV=2 - [F1SS62_PIG]	3		2327.23	1.20353e+06
	F1SS64	Myosin-1 OS=Sus scrofa GN=MYH1 PE=4 SV=1 - [F1SS64_PIG]
VDKFMIELDGTENK	B1A3A0	Beta-enolase 3 transcript variant 1 OS=Sus scrofa GN=ENO3 PE=2 SV=1 - [B1A3A0_PIG]	3		1638.8	1.1994e+06
ELENELEAEQK	F1S9D6	Myosin-7 OS=Sus scrofa GN=MYH7 PE=4 SV=1 - [F1S9D6_PIG]	6		1331.63	1.17989e+06
EAGAGGLSIAVEGPSK	F1SMN5	Uncharacterized protein OS=Sus scrofa GN=FLNC PE=4 SV=1 - [F1SMN5_PIG]	6		1442.75	1.14893e+06
HLSVNDLPVGR	F1S418	Uncharacterized protein OS=Sus scrofa GN=PRDX3 PE=4 SV=1 - [F1S418_PIG]	3		1206.66	1.13533e+06
NSGKVDIVAINDPFIDLHY	Q0Q4G7	Glyceraldehyde-3-phosphate dehydrogenase (Fragment) OS=Sus scrofa GN=GAPDH PE=4 SV=1 - [Q0Q4G7_PIG]	2		2130.09	1.1302e+06
	G3CKJ2	Glyceraldehyde-3-phosphate dehydrogenase (Fragment) OS=Sus scrofa GN=GAPDH PE=2 SV=1 - [G3CKJ2_PIG]
DKFTSVVDTPEHLR	F1SHX0	Uncharacterized protein (Fragment) OS=Sus scrofa PE=4 SV=2 - [F1SHX0_PIG]	2		1643.84	1.12526e+06
VVGGLPDVVTIQEGK	I3LCR9	Uncharacterized protein (Fragment) OS=Sus scrofa GN=MYOM1 PE=4 SV=1 - [I3LCR9_PIG]	6		1510.85	1.11547e+06
MQLLEIITTEK	B2ZF49	Hydroxyacyl-coenzyme A dehydrogenase/3-ketoacyl-coenzyme A thiolase/enoyl-coenzyme A hydratase alpha subunit OS=Sus scrofa GN=HADHA PE=2 SV=1 - [B2ZF49_PIG]	2		1318.73	1.09041e+06
ASLEGHMEILEK	G9B792	Ankyrin repeat domain-containing protein 2 OS=Sus scrofa GN=ANKRD2 PE=2 SV=1 - [G9B792_PIG]	3		1356.68	1.0896e+06
LNKDDPIGNINLAMEIAEK	F1RHL9	Uncharacterized protein OS=Sus scrofa GN=ACTN2 PE=4 SV=1 - [F1RHL9_PIG]	2		2098.09	1.07711e+06
LAQESTMDIENDK	F1SS62	Myosin-1 (Fragment) OS=Sus scrofa GN=MYH1 PE=4 SV=2 - [F1SS62_PIG]	7		1493.68	1.07035e+06
IDAAEEEKYDMEIK	B3VI70	Troponin I OS=Sus scrofa GN=TnI-F4 PE=2 SV=1 - [B3VI70_PIG]	3		1683.78	1.06668e+06
WLKDGVELTR	F1SID7	Uncharacterized protein OS=Sus scrofa GN=MYBPC3 PE=4 SV=2 - [F1SID7_PIG]	2		1216.67	1.04485e+06
DFTPSGIAGAFQR	F1REX4	ATP synthase subunit f, mitochondrial (Fragment) OS=Sus scrofa GN=ATP5J2 PE=4 SV=1 - [F1REX4_PIG]	4		1366.67	1.03084e+06
EQAEAEVASLNR	Q2XQY5	Tropomyosin 3 OS=Sus scrofa GN=tpm3 PE=2 SV=1 - [Q2XQY5_PIG]	3		1316.64	1.02656e+06
STITLDGGALVQVQK	Q0ZHI1	Adipocyte fatty acid binding protein (Fragment) OS=Sus scrofa GN=aP2 PE=2 SV=1 - [Q0ZHI1_PIG]	3		1529.85	1.00145e+06
GGDDLDPNYVLSSR	I3LBJ8	Creatine kinase M-type OS=Sus scrofa GN=CKM PE=3 SV=1 - [I3LBJ8_PIG]	7		1507.7	945334
DSGDGVTHNVPIYEGY	B6VNT8	Cardiac muscle alpha actin 1 OS=Sus scrofa GN=ACTC1 PE=2 SV=1 - [B6VNT8_PIG]	2		1722.76	934206
IAEVDASVVR	F1SKM0	Uncharacterized protein OS=Sus scrofa GN=UQCRC1 PE=3 SV=1 - [F1SKM0_PIG]	3		1058.58	918840
DAGVIAGLNVLR	A5A8V6	Heat shock 70kDa protein 1A OS=Sus scrofa GN=HSPA1A PE=3 SV=1 - [A5A8V6_PIG]	3		1197.69	903508
ILTVEGLTEGSTYEFK	F1RVL5	Uncharacterized protein (Fragment) OS=Sus scrofa GN=MYOM2 PE=4 SV=2 - [F1RVL5_PIG]	3		1786.91	899104
QFHLHWGSSDDHGSEHTVDGVK	A7E1S8	Putative uncharacterized protein (Fragment) OS=Sus scrofa PE=2 SV=1 - [A7E1S8_PIG]	3		2475.11	896357
LEQHVDDLEGSLEQEKK	F1S9D6	Myosin-7 OS=Sus scrofa GN=MYH7 PE=4 SV=1 - [F1S9D6_PIG]	6		1996.98	858147
GQIEEAGWSYVGGWTGQGGSK	Q1HL06	6-phosphofructokinase (Fragment) OS=Sus scrofa GN=PFMK PE=3 SV=1 - [Q1HL06_PIG]	9		2153.99	854119
IRIHFGATGKL	F1S9D6	Myosin-7 OS=Sus scrofa GN=MYH7 PE=4 SV=1 - [F1S9D6_PIG]	2		1212.72	819594
	F1SS66	Uncharacterized protein OS=Sus scrofa GN=MYH13 PE=4 SV=2 - [F1SS66_PIG]
VALSPAGVQALVK	I3LTC0	Uncharacterized protein (Fragment) OS=Sus scrofa PE=4 SV=1 - [I3LTC0_PIG]	4		1252.76	785062
LKFSAYLER	Q19PY1	Phosphorylase (Fragment) OS=Sus scrofa GN=PYGM PE=2 SV=1 - [Q19PY1_PIG]	4		1126.62	782840
	F1RQQ8	Phosphorylase OS=Sus scrofa GN=PYGM PE=3 SV=2 - [F1RQQ8_PIG]
VVVITDAISGLGK	F1SS86	Uncharacterized protein OS=Sus scrofa GN=DHRS7C PE=3 SV=2 - [F1SS86_PIG]	2		1271.75	727492
VNFIFNDKEIFEGPK	I3LCR9	Uncharacterized protein (Fragment) OS=Sus scrofa GN=MYOM1 PE=4 SV=1 - [I3LCR9_PIG]	4		1796.92	704828
ALQSVGQIVGEVLK	F1SFE6	Uncharacterized protein OS=Sus scrofa GN=PSMC6 PE=3 SV=1 - [F1SFE6_PIG]	5		1440.84	700141
NMWAAFPPDVGGNVDYK	A1XQT5	HUMMLC2B OS=Sus scrofa GN=HUMMLC2B PE=2 SV=1 - [A1XQT5_PIG]	10		1880.87	681845
ILAQITGTEHLK	F1RWW4	Uncharacterized protein OS=Sus scrofa GN=PDLIM5 PE=4 SV=2 - [F1RWW4_PIG]	7		1323.76	663598
VTFQLKAER	F1SS64	Myosin-1 OS=Sus scrofa GN=MYH1 PE=4 SV=1 - [F1SS64_PIG]	3		1091.62	661342
	F1SS61	Uncharacterized protein OS=Sus scrofa GN=MYH3 PE=4 SV=1 - [F1SS61_PIG]
YTLTLENSSGTK	Q29117	Titin (Fragment) OS=Sus scrofa PE=2 SV=1 - [Q29117_PIG]	3		1313.66	633329
VAVVAGYGDVGK	F1S4Y7	Adenosylhomocysteinase (Fragment) OS=Sus scrofa GN=AHCY PE=3 SV=1 - [F1S4Y7_PIG]	3		1134.61	624308
NDLQLQVQAEQDNLADAEER	F1S9D6	Myosin-7 OS=Sus scrofa GN=MYH7 PE=4 SV=1 - [F1S9D6_PIG]	10		2299.08	623007
IEEVVLEAR	F1S557	Uncharacterized protein OS=Sus scrofa GN=AGL PE=4 SV=1 - [F1S557_PIG]	3		1057.59	557396
VKLEQHVDDLEGSLEQEKK	F1S9D6	Myosin-7 OS=Sus scrofa GN=MYH7 PE=4 SV=1 - [F1S9D6_PIG]	4		2224.15	538094
ELENEVENEQK	Q95249	Myosin heavy chain (Fragment) OS=Sus scrofa PE=2 SV=1 - [Q95249_PIG]	6		1360.62	497170
DSYVGDEAQSK	B6VNT8	Cardiac muscle alpha actin 1 OS=Sus scrofa GN=ACTC1 PE=2 SV=1 - [B6VNT8_PIG]	6		1198.52	496694
IYQDPQVMLAPLISIALK	F1S814	Uncharacterized protein OS=Sus scrofa GN=PGM1 PE=3 SV=2 - [F1S814_PIG]	8		2013.14	492501
LEDEEEMNAELTAK	F1S9D6	Myosin-7 OS=Sus scrofa GN=MYH7 PE=4 SV=1 - [F1S9D6_PIG]	5	M7(Oxidation)	1637.72	485849
GYDLPVDAISVQLAK	F1SHW9	Uncharacterized protein (Fragment) OS=Sus scrofa GN=NEB PE=4 SV=2 - [F1SHW9_PIG]	5		1588.86	472220
VSLDPHAQVAVGILR	F1S557	Uncharacterized protein OS=Sus scrofa GN=AGL PE=4 SV=1 - [F1S557_PIG]	2		1574.9	463903
ILDPAYQVDK	F1SRI8	Uncharacterized protein (Fragment) OS=Sus scrofa GN=MYBPC1 PE=4 SV=2 - [F1SRI8_PIG]	2		1161.61	463763
FVVVENGEVTR	F1RYS9	Uncharacterized protein OS=Sus scrofa GN=FAM47E-STBD1 PE=4 SV=2 - [F1RYS9_PIG]	3		1248.66	444037
FDEILEASDGIMVAR	F1SHL9	Pyruvate kinase (Fragment) OS=Sus scrofa GN=PKM PE=3 SV=2 - [F1SHL9_PIG]	2		1665.83	439839
VPLPSLSPTMQAGTIAR	F1SMB2	Dihydrolipoyllysine-residue acetyltransferase OS=Sus scrofa GN=DLAT PE=2 SV=2 - [F1SMB2_PIG]	3		1738.95	413017
LEEAGGATSAQIEMNK	F1SS62	Myosin-1 (Fragment) OS=Sus scrofa GN=MYH1 PE=4 SV=2 - [F1SS62_PIG]	4	M14(Oxidation)	1664.78	374670
		Myosin-1 OS=Sus scrofa GN=MYH1 PE=4 SV=1 - [F1SS64_PIG]
LQNEVEDLMIDVER	F1SS62	Myosin-1 (Fragment) OS=Sus scrofa GN=MYH1 PE=4 SV=2 - [F1SS62_PIG]	22	M9(Oxidation)	1718.83	358302
		Myosin-1 OS=Sus scrofa GN=MYH1 PE=4 SV=1 - [F1SS64_PIG]
MEAPDLDLDMELR	Q29117	Titin (Fragment) OS=Sus scrofa PE=2 SV=1 - [Q29117_PIG]	4		1547.7	340773
LTQESIMDLENDK	F1S9D6	Myosin-7 OS=Sus scrofa GN=MYH7 PE=4 SV=1 - [F1S9D6_PIG]	4		1535.73	338705
LTLDTIFVPNTGK	I6XPV3	Voltage-dependent anion channel 3 (Fragment) OS=Sus scrofa GN=VDAC3 PE=2 SV=1 - [I6XPV3_PIG]	4		1418.78	312491
GEPGPAGSVGPAGAVGPR	F1SFA7	Uncharacterized protein OS=Sus scrofa GN=COL1A2 PE=4 SV=1 - [F1SFA7_PIG]	2		1532.78	307975
QLEEEQQALQK	F1SG00	Uncharacterized protein OS=Sus scrofa GN=TPM2 PE=3 SV=1 - [F1SG00_PIG]	3		1343.68	304670
GYSFVTTAEREIVR	B6VNT8	Cardiac muscle alpha actin 1 OS=Sus scrofa GN=ACTC1 PE=2 SV=1 - [B6VNT8_PIG]	2		1627.84	302393
YDIMNVR	Q75NH0	Troponin T fast skeletal muscle type OS=Sus scrofa GN=tnnt3 PE=2 SV=1 - [Q75NH0_PIG]	2		910.445	302137
SPFEVQVSPEAGMQK	F1SMN5	Uncharacterized protein OS=Sus scrofa GN=FLNC PE=4 SV=1 - [F1SMN5_PIG]	5		1633.79	290730
KLAEQELIETSER	F1S9D6	Myosin-7 OS=Sus scrofa GN=MYH7 PE=4 SV=1 - [F1S9D6_PIG]	3		1545.81	285812
QAEEAEEQSNVNLSK	F1SS62	Myosin-1 (Fragment) OS=Sus scrofa GN=MYH1 PE=4 SV=2 - [F1SS62_PIG]	9		1675.78	259564
ELEGEVESEQK	F1SS62	Myosin-1 (Fragment) OS=Sus scrofa GN=MYH1 PE=4 SV=2 - [F1SS62_PIG]	3		1276.59	234347
LTEIINTQHENVK	D2XN65	Glycerol-3-phosphate dehydrogenase 1 OS=Sus scrofa PE=3 SV=1 - [D2XN65_PIG]	3		1538.82	229288
LAQESIMDIENEKQQLDEK	F1SS64	Myosin-1 OS=Sus scrofa GN=MYH1 PE=4 SV=1 - [F1SS64_PIG]	3		2261.1	225684
VEIIANDQGNR	A5A8V6	Heat shock 70kDa protein 1A OS=Sus scrofa GN=HSPA1A PE=3 SV=1 - [A5A8V6_PIG]	4		1228.63	214266
VVDLMVHMASK	A0SNU7	Glyceraldehyde-3-phosphate dehydrogenase (Fragment) OS=Sus scrofa PE=2 SV=1 - [A0SNU7_PIG]	3	M5(Oxidation)	1245.63	211478
LQDAEEHVEAVNAK	F1SS62	Myosin-1 (Fragment) OS=Sus scrofa GN=MYH1 PE=4 SV=2 - [F1SS62_PIG]	3		1552.76	181213
RPIPISTAVPPIQSPLPVIPHQK	F1SEN8	Uncharacterized protein OS=Sus scrofa GN=LDB3 PE=4 SV=2 - [F1SEN8_PIG]	5		2485.46	177704
AVLEEAEFQR	F1RVL5	Uncharacterized protein (Fragment) OS=Sus scrofa GN=MYOM2 PE=4 SV=2 - [F1RVL5_PIG]	6		1191.6	148683
NISNGGPAPEAITDKIF	F1S814	Uncharacterized protein OS=Sus scrofa GN=PGM1 PE=3 SV=2 - [F1S814_PIG]	3		1743.89	145784
DGEAGAQGPPGPAGPAGER	I3LJX2	Uncharacterized protein OS=Sus scrofa PE=4 SV=1 - [I3LJX2_PIG]	5		1690.78	129801
LQHELEEAEER	F1SS62	Myosin-1 (Fragment) OS=Sus scrofa GN=MYH1 PE=4 SV=2 - [F1SS62_PIG]	3		1382.65	128380
	Q95249	Myosin heavy chain (Fragment) OS=Sus scrofa PE=2 SV=1 - [Q95249_PIG]
	F1SS64	Myosin-1 OS=Sus scrofa GN=MYH1 PE=4 SV=1 - [F1SS64_PIG]
VDVGQVGVNVPIPVPLPMF	F1S3H1	Uncharacterized protein OS=Sus scrofa GN=ALDH6A1 PE=3 SV=2 - [F1S3H1_PIG]	3		1977.09	102203
HVLLGTVGVPEHSYR	K7GL43	Uncharacterized protein (Fragment) OS=Sus scrofa GN=THY1 PE=4 SV=1 - [K7GL43_PIG]	3		1663.89	92478.6
LSGTGSAGATIR	F1S814	Uncharacterized protein OS=Sus scrofa GN=PGM1 PE=3 SV=2 - [F1S814_PIG]	3		1090.58	85041.2
LTGAIMHFGNMK	F1S9D6	Myosin-7 OS=Sus scrofa GN=MYH7 PE=4 SV=1 - [F1S9D6_PIG]	4		1319.66	69506.6
VTAEVVLAHAGSSSSPR	F1SPG2	Dolichyl-diphosphooligosaccharide--protein glycosyltransferase subunit 1 OS=Sus scrofa GN=RPN1 PE=4 SV=1 - [F1SPG2_PIG]	6		1667.87	43830.4
GAPAYTPPLQGPQVSPLAR	F1SEN8	Uncharacterized protein OS=Sus scrofa GN=LDB3 PE=4 SV=2 - [F1SEN8_PIG]	3		1920.04	17411.9
NGLHLPSYSPYPR	Q9S9D0	Glycinin G4 subunit OS=Glycine max PE=4 SV=1 - [Q9S9D0_SOYBN]	23		1500.76	3.79069e+08
MILPVGASSF	K7MIR3	Enolase OS=Glycine max PE=3 SV=1 - [K7MIR3_SOYBN]	6		1021.54	3.04284e+08
ISTLNSLTLPALR	C6T7B0	Putative uncharacterized protein (Fragment) OS=Glycine max PE=2 SV=1 - [C6T7B0_SOYBN]	8		1398.83	1.68796e+08
	Q9S9D0	Glycinin G4 subunit OS=Glycine max PE=4 SV=1 - [Q9S9D0_SOYBN]
TVIFDTGSSNL	K7M2X4	Uncharacterized protein (Fragment) OS=Glycine max PE=3 SV=1 - [K7M2X4_SOYBN]	2		1153.57	1.66306e+08
LQESVIVEISK	O22120	Alpha subunit of beta conglycinin (Fragment) OS=Glycine max PE=2 SV=2 - [O22120_SOYBN]	118		1244.71	1.59151e+08
	Q9FZP9	Alpha' subunit of beta-conglycinin (Fragment) OS=Glycine max PE=2 SV=1 - [Q9FZP9_SOYBN]
LSAEFGSLR	P04776	Glycinin G1 OS=Glycine max GN=GY1 PE=1 SV=2 - [GLYG1_SOYBN]	3		979.521	1.48803e+08
VLIVPQNFVVAAR	P04776	Glycinin G1 OS=Glycine max GN=GY1 PE=1 SV=2 - [GLYG1_SOYBN]	7		1425.86	1.41709e+08
IETWNPNNKPF	P04776	Glycinin G1 OS=Glycine max GN=GY1 PE=1 SV=2 - [GLYG1_SOYBN]	5		1359.67	1.35463e+08
	P04405	Glycinin G2 OS=Glycine max GN=Gy2 PE=1 SV=2 - [GLYG2_SOYBN]
	P11828	Glycinin G3 OS=Glycine max GN=GY3 PE=3 SV=1 - [GLYG3_SOYBN]
IGGSILASLSTF	C6TGZ9	Putative uncharacterized protein OS=Glycine max PE=2 SV=1 - [C6TGZ9_SOYBN]	6		1165.65	1.16199e+08
FEITPEKNPQL	O22120	Alpha subunit of beta conglycinin (Fragment) OS=Glycine max PE=2 SV=2 - [O22120_SOYBN]	4		1315.69	6.89909e+07
	Q9FZP9	Alpha' subunit of beta-conglycinin (Fragment) OS=Glycine max PE=2 SV=1 - [Q9FZP9_SOYBN]
	F7J077	Beta-conglycinin beta subunit OS=Glycine max GN=CG-beta-2 PE=4 SV=1 - [F7J077_SOYBN]
	O22121	Beta subunit of beta conglycinin (Fragment) OS=Glycine max PE=2 SV=2 - [O22121_SOYBN]
KTNDTPMIGTLAGANSLL	P04776	Glycinin G1 OS=Glycine max GN=GY1 PE=1 SV=2 - [GLYG1_SOYBN]	7		1816.95	6.35196e+07
AVLGLVSESETEK	I1L862	Uncharacterized protein OS=Glycine max PE=4 SV=1 - [I1L862_SOYBN]	4		1361.71	5.07403e+07
VGGASLKPEF	C6TKJ5	Triosephosphate isomerase OS=Glycine max PE=2 SV=1 - [C6TKJ5_SOYBN]	4		1004.54	4.74797e+07
EEDEGEQPRPFPFPRPR	Q9FZP9	Alpha' subunit of beta-conglycinin (Fragment) OS=Glycine max PE=2 SV=1 - [Q9FZP9_SOYBN]	4		2083	4.34529e+07
LLQGIENFR	I1L862	Uncharacterized protein OS=Glycine max PE=4 SV=1 - [I1L862_SOYBN]	7		1089.61	3.72679e+07
	Q84V19	Sucrose-binding protein 2 OS=Glycine max GN=SBP2 PE=2 SV=1 - [Q84V19_SOYBN]
IGIVGLPNVGK	C6TI33	Obg-like ATPase 1 OS=Glycine max PE=2 SV=1 - [C6TI33_SOYBN]	3		1066.66	3.68931e+07
SIVDMNEGALLLPHF	O22120	Alpha subunit of beta conglycinin (Fragment) OS=Glycine max PE=2 SV=2 - [O22120_SOYBN]	2		1655.85	3.51555e+07
LQESVIVEISKEQIR	O22120	Alpha subunit of beta conglycinin (Fragment) OS=Glycine max PE=2 SV=2 - [O22120_SOYBN]	17		1771	3.03728e+07
KIMQEQVQELVEAEVHF	K7MAZ7	Uncharacterized protein OS=Glycine max PE=4 SV=1 - [K7MAZ7_SOYBN]	3	M3(Oxidation)	2073.03	2.99888e+07
DKGIGTIISSPY	Q9ATY0	Truncated Kunitz trypsin inhibitor OS=Glycine max PE=4 SV=1 - [Q9ATY0_SOYBN]	5		1250.66	2.94883e+07
LQESVIVEISKK	Q9FZP9	Alpha' subunit of beta-conglycinin (Fragment) OS=Glycine max PE=2 SV=1 - [Q9FZP9_SOYBN]	14		1372.81	2.78587e+07
QIVTVEGGLSVISPK	C6T7B0	Putative uncharacterized protein (Fragment) OS=Glycine max PE=2 SV=1 - [C6T7B0_SOYBN]	8		1526.88	2.65877e+07
	Q9S9D0	Glycinin G4 subunit OS=Glycine max PE=4 SV=1 - [Q9S9D0_SOYBN]
SQSDNFEYVSFK	P04776	Glycinin G1 OS=Glycine max GN=GY1 PE=1 SV=2 - [GLYG1_SOYBN]	7		1450.65	2.50097e+07
	P04405	Glycinin G2 OS=Glycine max GN=Gy2 PE=1 SV=2 - [GLYG2_SOYBN]
	P11828	Glycinin G3 OS=Glycine max GN=GY3 PE=3 SV=1 - [GLYG3_SOYBN]
LARPVLGGSSTFPYPR	I1M597	Lipoxygenase OS=Glycine max PE=3 SV=2 - [I1M597_SOYBN]	4		1717.94	2.43336e+07
	I1JPW5	Uncharacterized protein OS=Glycine max PE=3 SV=1 - [I1JPW5_SOYBN]
	P04776	Glycinin G1 OS=Glycine max GN=GY1 PE=1 SV=2 - [GLYG1_SOYBN]
NILEASYDTK	O22120	Alpha subunit of beta conglycinin (Fragment) OS=Glycine max PE=2 SV=2 - [O22120_SOYBN]	2		1153.57	2.20804e+07
	Q9FZP9	Alpha' subunit of beta-conglycinin (Fragment) OS=Glycine max PE=2 SV=1 - [Q9FZP9_SOYBN]
KTNDRPSIGNLAGANSLL	P04405	Glycinin G2 OS=Glycine max GN=Gy2 PE=1 SV=2 - [GLYG2_SOYBN]	3		1840.99	2.12301e+07
	P11828	Glycinin G3 OS=Glycine max GN=GY3 PE=3 SV=1 - [GLYG3_SOYBN]
VVLPVQNDGSTGLHW	P13917	Basic 7S globulin OS=Glycine max GN=BG PE=1 SV=2 - [7SB1_SOYBN]	2		1621.83	2.02665e+07
AVDSLVPIGR	Q6I8E6	Pseudo-atpA (Fragment) OS=Glycine max PE=3 SV=1 - [Q6I8E6_SOYBN]	2		1026.59	1.79458e+07
EAFGVNMQIVR	P04405	Glycinin G2 OS=Glycine max GN=Gy2 PE=1 SV=2 - [GLYG2_SOYBN]	8		1263.65	1.71431e+07
DVNSVTSVGGIIGQGLDL	B3TDK6	Lipoxygenase OS=Glycine max GN=Lx3 PE=3 SV=1 - [B3TDK6_SOYBN]	4		1743.91	1.68864e+07
VGDADDITSSLAHAHVDWR	Q9XET1	Seed maturation protein PM31 OS=Glycine max GN=PM31 PE=2 SV=1 - [Q9XET1_SOYBN]	9		2064.97	1.58765e+07
IAVPTGVAW	P04776	Glycinin G1 OS=Glycine max GN=GY1 PE=1 SV=2 - [GLYG1_SOYBN]	2		913.514	1.38687e+07
	P04405	Glycinin G2 OS=Glycine max GN=Gy2 PE=1 SV=2 - [GLYG2_SOYBN]
AIHATQGSTQQLGPLVTVPQF	P13917	Basic 7S globulin OS=Glycine max GN=BG PE=1 SV=2 - [7SB1_SOYBN]	12		2193.17	1.35876e+07
VLITTDLLAR	C6T8X3	Putative uncharacterized protein OS=Glycine max PE=2 SV=1 - [C6T8X3_SOYBN]	3		1114.68	1.35515e+07
LVGGASLKPEF	C6TKJ5	Triosephosphate isomerase OS=Glycine max PE=2 SV=1 - [C6TKJ5_SOYBN]	8		1117.63	1.33745e+07
IALVIDGR	I1L862	Uncharacterized protein OS=Glycine max PE=4 SV=1 - [I1L862_SOYBN]	4		856.525	1.32115e+07
VFDGELQEGR	P04776	Glycinin G1 OS=Glycine max GN=GY1 PE=1 SV=2 - [GLYG1_SOYBN]	5		1149.55	1.28898e+07
NILEASYDTKFEEINK	O22120	Alpha subunit of beta conglycinin (Fragment) OS=Glycine max PE=2 SV=2 - [O22120_SOYBN]	10		1913.95	8.05801e+06
	Q9FZP9	Alpha' subunit of beta-conglycinin (Fragment) OS=Glycine max PE=2 SV=1 - [Q9FZP9_SOYBN]
SLVNNDDRDSY	O22120	Alpha subunit of beta conglycinin (Fragment) OS=Glycine max PE=2 SV=2 - [O22120_SOYBN]	2		1297.56	7.83824e+06
FTGQVLHPNGGMVVNA	C6TKH0	Uncharacterized protein OS=Glycine max PE=2 SV=1 - [C6TKH0_SOYBN]	3		1640.82	7.64429e+06
FLSSTEAQQSY	O22120	Alpha subunit of beta conglycinin (Fragment) OS=Glycine max PE=2 SV=2 - [O22120_SOYBN]	3		1260.57	6.72689e+06
IDAIDGALR	K7LPG8	Uncharacterized protein OS=Glycine max PE=3 SV=1 - [K7LPG8_SOYBN]	2		943.521	6.56341e+06
NLQGENEGEDKGAIVTVK	P04776	Glycinin G1 OS=Glycine max GN=GY1 PE=1 SV=2 - [GLYG1_SOYBN]	9		1900.96	6.51698e+06
VVAEQAGEQGFEY	Q9S9D0	Glycinin G4 subunit OS=Glycine max PE=4 SV=1 - [Q9S9D0_SOYBN]	3		1426.65	6.30938e+06
NTGDEPVVAISLLDTSNF	C6T7B0	Putative uncharacterized protein (Fragment) OS=Glycine max PE=2 SV=1 - [C6T7B0_SOYBN]	2		1891.93	5.64654e+06
	Q9S9D0	Glycinin G4 subunit OS=Glycine max PE=4 SV=1 - [Q9S9D0_SOYBN]
SLTLEAISNQGTIR	I1M597	Lipoxygenase OS=Glycine max PE=3 SV=2 - [I1M597_SOYBN]	4		1502.82	5.3105e+06
YTNALGLELDLTDK	I1L4K5	Uncharacterized protein OS=Glycine max PE=4 SV=1 - [I1L4K5_SOYBN]	3		1565.8	5.08019e+06
VLLGEEEEQRQQEGVIVELSK	F7J077	Beta-conglycinin beta subunit OS=Glycine max GN=CG-beta-2 PE=4 SV=1 - [F7J077_SOYBN]	6		2412.26	5.06902e+06
KTNDTPMIGTLAGANSL	P04776	Glycinin G1 OS=Glycine max GN=GY1 PE=1 SV=2 - [GLYG1_SOYBN]	4		1703.86	4.93865e+06
VPTVDVSVVDLTVR	I1KC69	Uncharacterized protein OS=Glycine max PE=3 SV=1 - [I1KC69_SOYBN]	6		1498.85	4.29495e+06
ILGHEASGIVESVGK	I1LXD1	Uncharacterized protein OS=Glycine max PE=3 SV=1 - [I1LXD1_SOYBN]	2		1495.81	3.87951e+06
LFEITPEKNPQLR	Q9FZP9	Alpha' subunit of beta-conglycinin (Fragment) OS=Glycine max PE=2 SV=1 - [Q9FZP9_SOYBN]	3		1584.87	3.59347e+06
MITLAIPVNKPGR	Q9FZP9	Alpha' subunit of beta-conglycinin (Fragment) OS=Glycine max PE=2 SV=1 - [Q9FZP9_SOYBN]	2		1409.83	3.36063e+06
NVLDFNSVADLTK	B3TDK5	Lipoxygenase OS=Glycine max PE=3 SV=1 - [B3TDK5_SOYBN]	5		1435.74	3.24779e+06
FALLVEDLK	I1L4K5	Uncharacterized protein OS=Glycine max PE=4 SV=1 - [I1L4K5_SOYBN]	2		1047.61	3.23711e+06
NLQGENEEEDSGAIVTVK	P04405	Glycinin G2 OS=Glycine max GN=Gy2 PE=1 SV=2 - [GLYG2_SOYBN]	10		1931.92	2.91869e+06
DAISANSIPAFR	K7KJZ4	Uncharacterized protein OS=Glycine max PE=4 SV=1 - [K7KJZ4_SOYBN]	2		1261.65	2.81107e+06
IETWNSQHPEL	C6T7B0	Putative uncharacterized protein (Fragment) OS=Glycine max PE=2 SV=1 - [C6T7B0_SOYBN]	4		1353.64	2.76595e+06
DLINILEDAIR	I1KU96	Uncharacterized protein OS=Glycine max PE=3 SV=1 - [I1KU96_SOYBN]	5		1284.72	2.60516e+06
LQLWDTAGQER	K7N2N0	Uncharacterized protein OS=Glycine max PE=4 SV=1 - [K7N2N0_SOYBN]	6		1316.66	2.55192e+06
NALEPDHRVESEGGL	C6T7B0	Putative uncharacterized protein (Fragment) OS=Glycine max PE=2 SV=1 - [C6T7B0_SOYBN]	5		1622.78	2.491e+06
	Q9S9D0	Glycinin G4 subunit OS=Glycine max PE=4 SV=1 - [Q9S9D0_SOYBN]
AMLHIPVSVSTPGKF	I1L862	Uncharacterized protein OS=Glycine max PE=4 SV=1 - [I1L862_SOYBN]	4	M2(Oxidation)	1599.85	2.46703e+06
SYELPDGQVITIGDER	C6TGZ9	Putative uncharacterized protein OS=Glycine max PE=2 SV=1 - [C6TGZ9_SOYBN]	8		1791.89	2.19084e+06
KTNDTPMIGTLAGANSLL	P04776	Glycinin G1 OS=Glycine max GN=GY1 PE=1 SV=2 - [GLYG1_SOYBN]	3	M7(Oxidation)	1832.94	2.04398e+06
STLTDSLVAAAGIIAQEVAGDVR	I1KU21	Uncharacterized protein OS=Glycine max PE=4 SV=1 - [I1KU21_SOYBN]	2		2257.21	1.6538e+06
EQQQEQQQEEQPLEVR	O22120	Alpha subunit of beta conglycinin (Fragment) OS=Glycine max PE=2 SV=2 - [O22120_SOYBN]	9		2025.95	1.60309e+06
TEVGPDDDEKSWL	I1L862	Uncharacterized protein OS=Glycine max PE=4 SV=1 - [I1L862_SOYBN]	2		1490.66	1.58272e+06
VVLPVQNDGSTGLHWANL	P13917	Basic 7S globulin OS=Glycine max GN=BG PE=1 SV=2 - [7SB1_SOYBN]	4		1919.99	1.32161e+06
TLVNNDDRDSY	Q9FZP9	Alpha' subunit of beta-conglycinin (Fragment) OS=Glycine max PE=2 SV=1 - [Q9FZP9_SOYBN]	2		1311.58	1.3039e+06
	F7J077	Beta-conglycinin beta subunit OS=Glycine max GN=CG-beta-2 PE=4 SV=1 - [F7J077_SOYBN]
	O22121	Beta subunit of beta conglycinin (Fragment) OS=Glycine max PE=2 SV=2 - [O22121_SOYBN]
VLLGEEEEQR	F7J077	Beta-conglycinin beta subunit OS=Glycine max GN=CG-beta-2 PE=4 SV=1 - [F7J077_SOYBN]	4		1201.61	1.26882e+06
DVNSVTSVGGIIGQGLDLVGSTL	B3TDK6	Lipoxygenase OS=Glycine max GN=Lx3 PE=3 SV=1 - [B3TDK6_SOYBN]	5		2201.17	1.2609e+06
KQIVTVEGGLSVISPK	C6T7B0	Putative uncharacterized protein (Fragment) OS=Glycine max PE=2 SV=1 - [C6T7B0_SOYBN]	2		1654.97	1.07346e+06
	Q9S9D0	Glycinin G4 subunit OS=Glycine max PE=4 SV=1 - [Q9S9D0_SOYBN]
NSKPNTLLLPNHADADY	O22120	Alpha subunit of beta conglycinin (Fragment) OS=Glycine max PE=2 SV=2 - [O22120_SOYBN]	4		1882.93	999798
IMENQSEELEEK	C6SYA7	Putative uncharacterized protein OS=Glycine max PE=2 SV=1 - [C6SYA7_SOYBN]	4		1478.67	931116
VAVVAGYGDVGK	C6T8D6	Putative uncharacterized protein OS=Glycine max PE=2 SV=1 - [C6T8D6_SOYBN]	2		1134.61	872371
IMDNQSEQLEGK	C6T1Q7	Putative uncharacterized protein OS=Glycine max PE=2 SV=1 - [C6T1Q7_SOYBN]	5		1391.65	512269
LGFIYDDELAER	B2YDQ6	Gly m Bd 28K allergen (Fragment) OS=Glycine max PE=4 SV=1 - [B2YDQ6_SOYBN]	2		1440.7	412591
AEFVDIINAATVK	Q38IW8	Triosephosphate isomerase OS=Glycine max PE=2 SV=1 - [Q38IW8_SOYBN]	2		1390.76	343497
DYASDATDAAK	C6TKW9	Putative uncharacterized protein OS=Glycine max PE=2 SV=1 - [C6TKW9_SOYBN]	2		1127.49	199872
LNIQVSDVK	I1L7H7	Malate dehydrogenase OS=Glycine max PE=3 SV=1 - [I1L7H7_SOYBN]	2		1015.58	124289

## Sheet: cooked emulsion sausage
Sequence	Protein Group Accessions	Description	# PSMs	Modifications	MH+ [Da]	average intensities
LVIIEGDLER	Q2XQY5	Tropomyosin 3 OS=Sus scrofa GN=tpm3 PE=2 SV=1 - [Q2XQY5_PIG]	19		1156.66	1.33965e+09
IITHPNFNGNTLDNDIMLIK	C5IWV5	Trypsinogen OS=Sus scrofa PE=2 SV=1 - [C5IWV5_PIG]	50		2283.18	9.00886e+08
LGEHNIDVLEGNEQFINAAK	C5IWV5	Trypsinogen OS=Sus scrofa PE=2 SV=1 - [C5IWV5_PIG]	32		2211.11	7.53387e+08
DIDDLELTLAK	F1SS62	Myosin-1 (Fragment) OS=Sus scrofa GN=MYH1 PE=4 SV=2 - [F1SS62_PIG]	31		1245.66	6.65218e+08
	F1SS64	Myosin-1 OS=Sus scrofa GN=MYH1 PE=4 SV=1 - [F1SS64_PIG]
	F1S9D6	Myosin-7 OS=Sus scrofa GN=MYH7 PE=4 SV=1 - [F1S9D6_PIG]
	F1SS66	Uncharacterized protein OS=Sus scrofa GN=MYH13 PE=4 SV=2 - [F1SS66_PIG]
VNWIQQTIAAN	C5IWV5	Trypsinogen OS=Sus scrofa PE=2 SV=1 - [C5IWV5_PIG]	8		1257.66	4.62909e+08
IGMESAGIHETTY	B6VNT8	Cardiac muscle alpha actin 1 OS=Sus scrofa GN=ACTC1 PE=2 SV=1 - [B6VNT8_PIG]	10		1408.64	2.64211e+08
ITLSQVGDVLR	A1XQT6	MLC1f OS=Sus scrofa GN=MYL1 PE=2 SV=1 - [A1XQT6_PIG]	19		1200.7	2.61358e+08
MEIQEIQLK	F2Z5B6	Tropomyosin alpha-1 chain OS=Sus scrofa GN=TPM1 PE=3 SV=1 - [F2Z5B6_PIG]	30		1131.61	2.43888e+08
	Q2XQY5	Tropomyosin 3 OS=Sus scrofa GN=tpm3 PE=2 SV=1 - [Q2XQY5_PIG]
GTIGIGTPAQDF	A1YM35	Pepsinogen A OS=Sus scrofa PE=2 SV=1 - [A1YM35_PIG]	4		1176.59	2.03143e+08
SYELPDGQVITIGNER	B6VNT8	Cardiac muscle alpha actin 1 OS=Sus scrofa GN=ACTC1 PE=2 SV=1 - [B6VNT8_PIG]	61		1790.9	1.60527e+08
	I3LVD5	Actin, cytoplasmic 1 OS=Sus scrofa GN=ACTB PE=2 SV=1 - [I3LVD5_PIG]
IQLVEEELDR	F2Z5B6	Tropomyosin alpha-1 chain OS=Sus scrofa GN=TPM1 PE=3 SV=1 - [F2Z5B6_PIG]	7		1243.65	1.57761e+08
	Q2XQY5	Tropomyosin 3 OS=Sus scrofa GN=tpm3 PE=2 SV=1 - [Q2XQY5_PIG]
	F1SG00	Uncharacterized protein OS=Sus scrofa GN=TPM2 PE=3 SV=1 - [F1SG00_PIG]
TVIFDTGSSNL	A1YM35	Pepsinogen A OS=Sus scrofa PE=2 SV=1 - [A1YM35_PIG]	3		1153.57	1.22375e+08
DTVQVGGISDTNQIF	A1YM35	Pepsinogen A OS=Sus scrofa PE=2 SV=1 - [A1YM35_PIG]	4		1593.78	1.11121e+08
EDQIISANPLL	F1SS64	Myosin-1 OS=Sus scrofa GN=MYH1 PE=4 SV=1 - [F1SS64_PIG]	6		1212.65	1.0653e+08
TGSLNWVPVSVEGY	A1YM35	Pepsinogen A OS=Sus scrofa PE=2 SV=1 - [A1YM35_PIG]	3		1507.75	9.63139e+07
IQLELNQVK	F1SS62	Myosin-1 (Fragment) OS=Sus scrofa GN=MYH1 PE=4 SV=2 - [F1SS62_PIG]	13		1084.63	9.03052e+07
	F1SS64	Myosin-1 OS=Sus scrofa GN=MYH1 PE=4 SV=1 - [F1SS64_PIG]
IITHPNFNGNTLDNDIMLIK	C5IWV5	Trypsinogen OS=Sus scrofa PE=2 SV=1 - [C5IWV5_PIG]	28	M17(Oxidation)	2299.18	7.18942e+07
AGLLGLLEEMR	F1SS62	Myosin-1 (Fragment) OS=Sus scrofa GN=MYH1 PE=4 SV=2 - [F1SS62_PIG]	10		1201.66	6.84655e+07
	F1SS64	Myosin-1 OS=Sus scrofa GN=MYH1 PE=4 SV=1 - [F1SS64_PIG]
	F1S9D6	Myosin-7 OS=Sus scrofa GN=MYH7 PE=4 SV=1 - [F1S9D6_PIG]
	F1SS66	Uncharacterized protein OS=Sus scrofa GN=MYH13 PE=4 SV=2 - [F1SS66_PIG]
GYEEWLLNEIR	F1RHL9	Uncharacterized protein OS=Sus scrofa GN=ACTN2 PE=4 SV=1 - [F1RHL9_PIG]	9		1421.71	6.41556e+07
SLVHYAGTVDY	F1SS66	Uncharacterized protein OS=Sus scrofa GN=MYH13 PE=4 SV=2 - [F1SS66_PIG]	2		1224.59	6.41088e+07
LVGGASLKPEF	D0G7F6	Triosephosphate isomerase OS=Sus scrofa GN=TPI1 PE=2 SV=1 - [D0G7F6_PIG]	11		1117.63	5.20396e+07
QEYDEAGPSIVHR	B6VNT8	Cardiac muscle alpha actin 1 OS=Sus scrofa GN=ACTC1 PE=2 SV=1 - [B6VNT8_PIG]	19		1500.71	4.86954e+07
AISEELDHALNDMTSI	F2Z5B6	Tropomyosin alpha-1 chain OS=Sus scrofa GN=TPM1 PE=3 SV=1 - [F2Z5B6_PIG]	10		1758.82	4.53772e+07
		Tropomyosin 3 OS=Sus scrofa GN=tpm3 PE=2 SV=1 - [Q2XQY5_PIG]
IGGSILASLSTF	B6VNT8	Cardiac muscle alpha actin 1 OS=Sus scrofa GN=ACTC1 PE=2 SV=1 - [B6VNT8_PIG]	2		1165.65	4.32759e+07
		Actin, cytoplasmic 1 OS=Sus scrofa GN=ACTB PE=2 SV=1 - [I3LVD5_PIG]
KMEIDDL	F1SS66	Uncharacterized protein OS=Sus scrofa GN=MYH13 PE=4 SV=2 - [F1SS66_PIG]	2		863.418	3.80201e+07
MVSDIAGAWQR	F1RHL9	Uncharacterized protein OS=Sus scrofa GN=ACTN2 PE=4 SV=1 - [F1RHL9_PIG]	8		1233.61	3.48912e+07
LAVNMVPFPR	F2Z5K5	Uncharacterized protein OS=Sus scrofa GN=TUBB4A PE=3 SV=1 - [F2Z5K5_PIG]	3		1143.63	3.38302e+07
FQPSFIGMESAGIHETTY	B6VNT8	Cardiac muscle alpha actin 1 OS=Sus scrofa GN=ACTC1 PE=2 SV=1 - [B6VNT8_PIG]	13		2014.93	3.11564e+07
VVDLMVHMASKE	F1SLR8	Glyceraldehyde-3-phosphate dehydrogenase (Fragment) OS=Sus scrofa GN=GAPDH PE=3 SV=1 - [F1SLR8_PIG]	8		1358.68	2.84804e+07
VALDFENEMATAASSSSL	B6VNT8	Cardiac muscle alpha actin 1 OS=Sus scrofa GN=ACTC1 PE=2 SV=1 - [B6VNT8_PIG]	3		1842.85	2.80443e+07
ANLLQAEIEELR	F1SS62	Myosin-1 (Fragment) OS=Sus scrofa GN=MYH1 PE=4 SV=2 - [F1SS62_PIG]	13		1398.76	2.68401e+07
	F1SS64	Myosin-1 OS=Sus scrofa GN=MYH1 PE=4 SV=1 - [F1SS64_PIG]
ALPFWNEEIVPQIK	F1S8Y5	Uncharacterized protein OS=Sus scrofa GN=PGAM1 PE=3 SV=2 - [F1S8Y5_PIG]	7		1683.91	2.57149e+07
KLVIIEGDLER	Q2XQY5	Tropomyosin 3 OS=Sus scrofa GN=tpm3 PE=2 SV=1 - [Q2XQY5_PIG]	10		1284.75	2.15702e+07
IDAMHGVVGPYVK	F1S814	Uncharacterized protein OS=Sus scrofa GN=PGM1 PE=3 SV=2 - [F1S814_PIG]	15		1385.72	2.07999e+07
NLQQEISDLTEQIAEGGK	F1SS62	Myosin-1 (Fragment) OS=Sus scrofa GN=MYH1 PE=4 SV=2 - [F1SS62_PIG]	18		1972.98	1.98953e+07
	F1SS64	Myosin-1 OS=Sus scrofa GN=MYH1 PE=4 SV=1 - [F1SS64_PIG]
MELQEMQLK	F1SG00	Uncharacterized protein OS=Sus scrofa GN=TPM2 PE=3 SV=1 - [F1SG00_PIG]	12		1149.56	1.95883e+07
VVLAYEPVWAIGTGK	D0G7F6	Triosephosphate isomerase OS=Sus scrofa GN=TPI1 PE=2 SV=1 - [D0G7F6_PIG]	8		1602.89	1.83271e+07
NDLQLQVQAEADSLADAEER	F1SS62	Myosin-1 (Fragment) OS=Sus scrofa GN=MYH1 PE=4 SV=2 - [F1SS62_PIG]	24		2215.05	1.60657e+07
DAGAGIALNDHF	F1SLR8	Glyceraldehyde-3-phosphate dehydrogenase (Fragment) OS=Sus scrofa GN=GAPDH PE=3 SV=1 - [F1SLR8_PIG]	6		1200.56	1.50962e+07
VTQMNHIVMEIDREPY	D2D0E4	Fatty acid desaturase 2 OS=Sus scrofa GN=FADS2 PE=4 SV=1 - [D2D0E4_PIG]	3		1974.93	1.44117e+07
TKLEQQVDDLEGSLEQEKK	F1SS62	Myosin-1 (Fragment) OS=Sus scrofa GN=MYH1 PE=4 SV=2 - [F1SS62_PIG]	7		2217.12	1.39877e+07
	F1SS64	Myosin-1 OS=Sus scrofa GN=MYH1 PE=4 SV=1 - [F1SS64_PIG]
GTIGIGTPAQDFTVIF	A1YM35	Pepsinogen A OS=Sus scrofa PE=2 SV=1 - [A1YM35_PIG]	2		1636.86	1.38777e+07
AAHHPDDFNPSVHASL	K7GM56	Uncharacterized protein (Fragment) OS=Sus scrofa GN=LOC100737768 PE=3 SV=1 - [K7GM56_PIG]	9		1714.79	1.3687e+07
LASELLEWIR	F1RHL9	Uncharacterized protein OS=Sus scrofa GN=ACTN2 PE=4 SV=1 - [F1RHL9_PIG]	8		1229.69	1.3597e+07
	F1RU49	Uncharacterized protein OS=Sus scrofa GN=LOC100519531 PE=4 SV=1 - [F1RU49_PIG]
VGGASLKPEF	D0G7F6	Triosephosphate isomerase OS=Sus scrofa GN=TPI1 PE=2 SV=1 - [D0G7F6_PIG]	5		1004.54	1.23855e+07
TPGAMEHELVLHQLR	F1SS62	Myosin-1 (Fragment) OS=Sus scrofa GN=MYH1 PE=4 SV=2 - [F1SS62_PIG]	10		1730.9	1.2355e+07
	F1SS64	Myosin-1 OS=Sus scrofa GN=MYH1 PE=4 SV=1 - [F1SS64_PIG]
EITALAPSTMK	B6VNT8	Cardiac muscle alpha actin 1 OS=Sus scrofa GN=ACTC1 PE=2 SV=1 - [B6VNT8_PIG]	4		1161.62	1.22354e+07
	I3LVD5	Actin, cytoplasmic 1 OS=Sus scrofa GN=ACTB PE=2 SV=1 - [I3LVD5_PIG]
ALQEAHQQTLDDLQAEEDKVNTLTK	F1SS62	Myosin-1 (Fragment) OS=Sus scrofa GN=MYH1 PE=4 SV=2 - [F1SS62_PIG]	20		2838.42	1.17027e+07
	F1SS64	Myosin-1 OS=Sus scrofa GN=MYH1 PE=4 SV=1 - [F1SS64_PIG]
AGLLGLLEEMR	F1SS62	Myosin-1 (Fragment) OS=Sus scrofa GN=MYH1 PE=4 SV=2 - [F1SS62_PIG]	4	M10(Oxidation)	1217.66	1.1534e+07
	F1SS64	Myosin-1 OS=Sus scrofa GN=MYH1 PE=4 SV=1 - [F1SS64_PIG]
	F1S9D6	Myosin-7 OS=Sus scrofa GN=MYH7 PE=4 SV=1 - [F1S9D6_PIG]
	F1SS66	Uncharacterized protein OS=Sus scrofa GN=MYH13 PE=4 SV=2 - [F1SS66_PIG]
DTQLHLDDALR	F1SS62	Myosin-1 (Fragment) OS=Sus scrofa GN=MYH1 PE=4 SV=2 - [F1SS62_PIG]	30		1296.66	1.14761e+07
	F1SS64	Myosin-1 OS=Sus scrofa GN=MYH1 PE=4 SV=1 - [F1SS64_PIG]
IGIVGLPNVGK	K9IVP8	Obg-like ATPase 1 OS=Sus scrofa GN=OLA1 PE=2 SV=1 - [K9IVP8_PIG]	3		1066.66	1.07913e+07
NLTEEMAGLDETIAK	F1SS62	Myosin-1 (Fragment) OS=Sus scrofa GN=MYH1 PE=4 SV=2 - [F1SS62_PIG]	6		1634.8	1.0374e+07
	F1SS64	Myosin-1 OS=Sus scrofa GN=MYH1 PE=4 SV=1 - [F1SS64_PIG]
GYDTVQVGGISDTNQIF	A1YM35	Pepsinogen A OS=Sus scrofa PE=2 SV=1 - [A1YM35_PIG]	3		1813.86	1.03731e+07
IEELEEEIEAER	F1SS62	Myosin-1 (Fragment) OS=Sus scrofa GN=MYH1 PE=4 SV=2 - [F1SS62_PIG]	22		1488.71	1.01182e+07
	F1SS64	Myosin-1 OS=Sus scrofa GN=MYH1 PE=4 SV=1 - [F1SS64_PIG]
	F1S9D6	Myosin-7 OS=Sus scrofa GN=MYH7 PE=4 SV=1 - [F1S9D6_PIG]
VVDLMVHMASK	F1SLR8	Glyceraldehyde-3-phosphate dehydrogenase (Fragment) OS=Sus scrofa GN=GAPDH PE=3 SV=1 - [F1SLR8_PIG]	9		1229.64	1.01049e+07
VDQSILTGESVSVIK	F1RFH9	Uncharacterized protein OS=Sus scrofa GN=ATP2A1 PE=3 SV=1 - [F1RFH9_PIG]	5		1574.87	9.76865e+06
LQNEVEDLMLDVER	F1SS62	Myosin-1 (Fragment) OS=Sus scrofa GN=MYH1 PE=4 SV=2 - [F1SS62_PIG]	32		1702.83	9.75217e+06
	F1SS64	Myosin-1 OS=Sus scrofa GN=MYH1 PE=4 SV=1 - [F1SS64_PIG]
MEGDLNEMEIQLSHANR	F1S9D6	Myosin-7 OS=Sus scrofa GN=MYH7 PE=4 SV=1 - [F1S9D6_PIG]	7		1986.9	9.47113e+06
NKDDPIGNINL	F1RHL9	Uncharacterized protein OS=Sus scrofa GN=ACTN2 PE=4 SV=1 - [F1RHL9_PIG]	4		1212.62	9.40712e+06
VLITTDLLAR	A6M929	Eukaryotic translation initiation factor 4A isoform 2 OS=Sus scrofa GN=EIF4A2 PE=3 SV=1 - [A6M929_PIG]	4		1114.68	9.09477e+06
AEIGIAMGSGTAVAK	F1RFH9	Uncharacterized protein OS=Sus scrofa GN=ATP2A1 PE=3 SV=1 - [F1RFH9_PIG]	7		1375.73	9.09245e+06
MQGTLEDQIISANPLLEAFGNAK	F1SS64	Myosin-1 OS=Sus scrofa GN=MYH1 PE=4 SV=1 - [F1SS64_PIG]	6		2460.25	9.02382e+06
IGNGVVIHLPGL	I3LDE2	Adenylosuccinate synthetase OS=Sus scrofa GN=LOC100739645 PE=3 SV=1 - [I3LDE2_PIG]	4		1188.71	9.01393e+06
NQSSLVLIGDAFK	F1RVL5	Uncharacterized protein (Fragment) OS=Sus scrofa GN=MYOM2 PE=4 SV=2 - [F1RVL5_PIG]	5		1391.76	8.96334e+06
LVILEGELER	F1SG00	Uncharacterized protein OS=Sus scrofa GN=TPM2 PE=3 SV=1 - [F1SG00_PIG]	6		1170.67	8.67266e+06
ISLPLPNF	Q6EEI0	Vimentin (Fragment) OS=Sus scrofa PE=3 SV=1 - [Q6EEI0_PIG]	2		900.519	8.35904e+06
VQLLHTQNTSLINTK	F1SS62	Myosin-1 (Fragment) OS=Sus scrofa GN=MYH1 PE=4 SV=2 - [F1SS62_PIG]	11		1709.95	7.6164e+06
	F1SS64	Myosin-1 OS=Sus scrofa GN=MYH1 PE=4 SV=1 - [F1SS64_PIG]
TINEVETQILTR	F1RHL9	Uncharacterized protein OS=Sus scrofa GN=ACTN2 PE=4 SV=1 - [F1RHL9_PIG]	2		1416.77	7.43183e+06
GTGSMTGILGYDTVQVGGISDTNQIF	A1YM35	Pepsinogen A OS=Sus scrofa PE=2 SV=1 - [A1YM35_PIG]	9		2631.27	6.78907e+06
IRIHFGATGKL	F1S9D6	Myosin-7 OS=Sus scrofa GN=MYH7 PE=4 SV=1 - [F1S9D6_PIG]	3		1212.72	6.57217e+06
	F1SS66	Uncharacterized protein OS=Sus scrofa GN=MYH13 PE=4 SV=2 - [F1SS66_PIG]
EAFTVIDQNR	A1XQT5	HUMMLC2B OS=Sus scrofa GN=HUMMLC2B PE=2 SV=1 - [A1XQT5_PIG]	8		1192.6	6.56037e+06
GLAYPSISASGATPVF	A1YM35	Pepsinogen A OS=Sus scrofa PE=2 SV=1 - [A1YM35_PIG]	2		1537.79	6.45966e+06
MNVFNTDVR	F1RFH9	Uncharacterized protein OS=Sus scrofa GN=ATP2A1 PE=3 SV=1 - [F1RFH9_PIG]	7		1095.52	6.17122e+06
VIFLENYR	Q19PY1	Phosphorylase (Fragment) OS=Sus scrofa GN=PYGM PE=2 SV=1 - [Q19PY1_PIG]	3		1053.57	5.9675e+06
	F1RQQ7	Phosphorylase (Fragment) OS=Sus scrofa GN=PYGB PE=3 SV=2 - [F1RQQ7_PIG]
MELQEIQLK	F2Z5B6	Tropomyosin alpha-1 chain OS=Sus scrofa GN=TPM1 PE=3 SV=1 - [F2Z5B6_PIG]	6	M1(Oxidation)	1147.6	5.73002e+06
	Q2XQY5	Tropomyosin 3 OS=Sus scrofa GN=tpm3 PE=2 SV=1 - [Q2XQY5_PIG]
TKLEQQVDDLEGSLEQEK	F1SS62	Myosin-1 (Fragment) OS=Sus scrofa GN=MYH1 PE=4 SV=2 - [F1SS62_PIG]	17		2089.03	5.6652e+06
	F1SS64	Myosin-1 OS=Sus scrofa GN=MYH1 PE=4 SV=1 - [F1SS64_PIG]
	F1SS62	Myosin-1 (Fragment) OS=Sus scrofa GN=MYH1 PE=4 SV=2 - [F1SS62_PIG]
	F1SS64	Myosin-1 OS=Sus scrofa GN=MYH1 PE=4 SV=1 - [F1SS64_PIG]
IQTQQLHAAMADTF	F1SHL9	Pyruvate kinase (Fragment) OS=Sus scrofa GN=PKM PE=3 SV=2 - [F1SHL9_PIG]	4		1574.76	5.50859e+06
AGLLGLLEEMRDDK	F1SS64	Myosin-1 OS=Sus scrofa GN=MYH1 PE=4 SV=1 - [F1SS64_PIG]	8		1559.81	5.50636e+06
LEQQVDDLEGSLEQEK	F1SS62	Myosin-1 (Fragment) OS=Sus scrofa GN=MYH1 PE=4 SV=2 - [F1SS62_PIG]	19		1859.89	5.03659e+06
	F1SS64	Myosin-1 OS=Sus scrofa GN=MYH1 PE=4 SV=1 - [F1SS64_PIG]
TDKVVIGMDVAASEF	I3LK59	Enolase OS=Sus scrofa GN=ENO1 PE=3 SV=1 - [I3LK59_PIG]	17		1581.78	4.85183e+06
GSSFQTVSALFR	F1SS62	Myosin-1 (Fragment) OS=Sus scrofa GN=MYH1 PE=4 SV=2 - [F1SS62_PIG]	6		1299.67	4.7583e+06
	F1SS64	Myosin-1 OS=Sus scrofa GN=MYH1 PE=4 SV=1 - [F1SS64_PIG]
ENQSILITGESGAGK	F1SS64	Myosin-1 OS=Sus scrofa GN=MYH1 PE=4 SV=1 - [F1SS64_PIG]	7		1503.76	4.38766e+06
	F1S9D6	Myosin-7 OS=Sus scrofa GN=MYH7 PE=4 SV=1 - [F1S9D6_PIG]
IGMESAGIHETTY	B6VNT8	Cardiac muscle alpha actin 1 OS=Sus scrofa GN=ACTC1 PE=2 SV=1 - [B6VNT8_PIG]	5	M3(Oxidation)	1424.64	4.20997e+06
AIGGWNFGTAPF	I3LL32	Uncharacterized protein OS=Sus scrofa GN=CHIA PE=3 SV=1 - [I3LL32_PIG]	2		1237.6	3.8817e+06
AEDEEEINAELTAK	F1SS62	Myosin-1 (Fragment) OS=Sus scrofa GN=MYH1 PE=4 SV=2 - [F1SS62_PIG]	6		1561.73	3.55749e+06
	F1SS64	Myosin-1 OS=Sus scrofa GN=MYH1 PE=4 SV=1 - [F1SS64_PIG]
VLNASAIPEGQFIDSK	F1SS62	Myosin-1 (Fragment) OS=Sus scrofa GN=MYH1 PE=4 SV=2 - [F1SS62_PIG]	8		1688.89	3.51779e+06
VAEQELLDASER	F1SS62	Myosin-1 (Fragment) OS=Sus scrofa GN=MYH1 PE=4 SV=2 - [F1SS62_PIG]	3		1359.68	3.36011e+06
	F1SS64	Myosin-1 OS=Sus scrofa GN=MYH1 PE=4 SV=1 - [F1SS64_PIG]
LGDVYVNDAFGTAHR	K7GNI9	Phosphoglycerate kinase (Fragment) OS=Sus scrofa GN=PGK1 PE=3 SV=1 - [K7GNI9_PIG]	2		1634.79	3.30396e+06
LGLMEMIAFAK	O02855	Cytosolic glycerol-3-phosphate dehydrogenase (Fragment) OS=Sus scrofa GN=cGPD PE=3 SV=1 - [O02855_PIG]	2	M6(Oxidation)	1239.65	3.23199e+06
LAQIPIAMSPL	B5SYT8	Adenosine monophosphate deaminase 1 (Fragment) OS=Sus scrofa GN=AMPD1 PE=4 SV=1 - [B5SYT8_PIG]	3		1153.67	3.19283e+06
IITHPNFNGNTLDNDIMLIKLSSPATLNSR	C5IWV5	Trypsinogen OS=Sus scrofa PE=2 SV=1 - [C5IWV5_PIG]	3		3309.73	3.00505e+06
ARPEYTLPVHFYGR	F1RQQ7	Phosphorylase (Fragment) OS=Sus scrofa GN=PYGB PE=3 SV=2 - [F1RQQ7_PIG]	2		1705.88	2.95568e+06
LINDLTAQR	F1SS62	Myosin-1 (Fragment) OS=Sus scrofa GN=MYH1 PE=4 SV=2 - [F1SS62_PIG]	4		1043.58	2.93255e+06
	F1SS64	Myosin-1 OS=Sus scrofa GN=MYH1 PE=4 SV=1 - [F1SS64_PIG]
AQKDEEKMEIQEIQLK	F2Z5B6	Tropomyosin alpha-1 chain OS=Sus scrofa GN=TPM1 PE=3 SV=1 - [F2Z5B6_PIG]	3		1960.01	2.91716e+06
IAFQYGITDLR	F1RH20	Uncharacterized protein OS=Sus scrofa GN=MYBPC2 PE=4 SV=2 - [F1RH20_PIG]	5		1296.7	2.86971e+06
LEQQVDDLEGSLEQEKK	F1SS62	Myosin-1 (Fragment) OS=Sus scrofa GN=MYH1 PE=4 SV=2 - [F1SS62_PIG]	4		1987.98	2.7633e+06
	F1SS64	Myosin-1 OS=Sus scrofa GN=MYH1 PE=4 SV=1 - [F1SS64_PIG]
WEVISDEHGIDPTGTY	F2Z5K5	Uncharacterized protein OS=Sus scrofa GN=TUBB4A PE=3 SV=1 - [F2Z5K5_PIG]	11		1818.82	2.75094e+06
LMIEMDGTENK	I3LK59	Enolase OS=Sus scrofa GN=ENO1 PE=3 SV=1 - [I3LK59_PIG]	3		1280.59	2.59077e+06
RVPTPNVSVVDL	F1SLR8	Glyceraldehyde-3-phosphate dehydrogenase (Fragment) OS=Sus scrofa GN=GAPDH PE=3 SV=1 - [F1SLR8_PIG]	4		1295.73	2.59073e+06
LIGIEVPHK	F1RK48	Uncharacterized protein (Fragment) OS=Sus scrofa GN=SRL PE=4 SV=2 - [F1RK48_PIG]	4		1005.61	2.44178e+06
NLTEEMAGLDEIIAK	F1S9D6	Myosin-7 OS=Sus scrofa GN=MYH7 PE=4 SV=1 - [F1S9D6_PIG]	5		1646.83	2.42892e+06
TITLEVEPSDTIENVK	A4US66	Ubiquitin B OS=Sus scrofa GN=UBB PE=4 SV=1 - [A4US66_PIG]	12		1787.93	2.37159e+06
HVFGESDELIGQK	D0G7F6	Triosephosphate isomerase OS=Sus scrofa GN=TPI1 PE=2 SV=1 - [D0G7F6_PIG]	13		1458.72	2.36515e+06
FAFQAEVNR	F1SRK6	Endoplasmin OS=Sus scrofa GN=HSP90B1 PE=3 SV=2 - [F1SRK6_PIG]	2		1081.54	2.18001e+06
KDIDDLELTLAK	F1SS62	Myosin-1 (Fragment) OS=Sus scrofa GN=MYH1 PE=4 SV=2 - [F1SS62_PIG]	3		1373.75	2.11801e+06
	F1SS64	Myosin-1 OS=Sus scrofa GN=MYH1 PE=4 SV=1 - [F1SS64_PIG]
GTGSMTGILGYDTVQVGGISDTNQIF	A1YM35	Pepsinogen A OS=Sus scrofa PE=2 SV=1 - [A1YM35_PIG]	3	M5(Oxidation)	2647.26	2.0629e+06
GVGAGVPGFGVGAGVPGF	I3LP72	Uncharacterized protein (Fragment) OS=Sus scrofa PE=4 SV=1 - [I3LP72_PIG]	2		1501.79	2.05557e+06
ETADTDTAEQVIASFR	F1RHL9	Uncharacterized protein OS=Sus scrofa GN=ACTN2 PE=4 SV=1 - [F1RHL9_PIG]	9		1753.83	2.04535e+06
KMEGDLNEMEIQLSHANR	F1S9D6	Myosin-7 OS=Sus scrofa GN=MYH7 PE=4 SV=1 - [F1S9D6_PIG]	8		2115	1.98632e+06
QLEDELVSLQK	F2Z5B6	Tropomyosin alpha-1 chain OS=Sus scrofa GN=TPM1 PE=3 SV=1 - [F2Z5B6_PIG]	4		1301.69	1.9856e+06
LVSIGAEEIVDGNVK	F1RHL9	Uncharacterized protein OS=Sus scrofa GN=ACTN2 PE=4 SV=1 - [F1RHL9_PIG]	9		1542.84	1.931e+06
NAYEESLDQLETLK	F1SS62	Myosin-1 (Fragment) OS=Sus scrofa GN=MYH1 PE=4 SV=2 - [F1SS62_PIG]	7		1652.81	1.90321e+06
	F1SS64	Myosin-1 OS=Sus scrofa GN=MYH1 PE=4 SV=1 - [F1SS64_PIG]
IAEKDEEIDQLK	F1SS62	Myosin-1 (Fragment) OS=Sus scrofa GN=MYH1 PE=4 SV=2 - [F1SS62_PIG]	9		1430.74	1.89665e+06
	F1SS64	Myosin-1 OS=Sus scrofa GN=MYH1 PE=4 SV=1 - [F1SS64_PIG]
AITDAAMMAEELK	F1SS62	Myosin-1 (Fragment) OS=Sus scrofa GN=MYH1 PE=4 SV=2 - [F1SS62_PIG]	10		1393.67	1.89517e+06
	F1SS64	Myosin-1 OS=Sus scrofa GN=MYH1 PE=4 SV=1 - [F1SS64_PIG]
	Q95249	Myosin heavy chain (Fragment) OS=Sus scrofa PE=2 SV=1 - [Q95249_PIG]
	F1S9D6	Myosin-7 OS=Sus scrofa GN=MYH7 PE=4 SV=1 - [F1S9D6_PIG]
	F1SS66	Uncharacterized protein OS=Sus scrofa GN=MYH13 PE=4 SV=2 - [F1SS66_PIG]
AITDAAMMAEELKK	F1SS62	Myosin-1 (Fragment) OS=Sus scrofa GN=MYH1 PE=4 SV=2 - [F1SS62_PIG]	6		1521.76	1.85334e+06
	F1SS64	Myosin-1 OS=Sus scrofa GN=MYH1 PE=4 SV=1 - [F1SS64_PIG]
	Q95249	Myosin heavy chain (Fragment) OS=Sus scrofa PE=2 SV=1 - [Q95249_PIG]
	F1S9D6	Myosin-7 OS=Sus scrofa GN=MYH7 PE=4 SV=1 - [F1S9D6_PIG]
	F1SS66	Uncharacterized protein OS=Sus scrofa GN=MYH13 PE=4 SV=2 - [F1SS66_PIG]
MEAPDLDLDMELR	Q29117	Titin (Fragment) OS=Sus scrofa PE=2 SV=1 - [Q29117_PIG]	3		1547.71	1.78834e+06
DEEKMEIQEIQLK	F2Z5B6	Tropomyosin alpha-1 chain OS=Sus scrofa GN=TPM1 PE=3 SV=1 - [F2Z5B6_PIG]	20		1632.82	1.77449e+06
	Q2XQY5	Tropomyosin 3 OS=Sus scrofa GN=tpm3 PE=2 SV=1 - [Q2XQY5_PIG]
LLETIDQLHLEFAK	F1RHL9	Uncharacterized protein OS=Sus scrofa GN=ACTN2 PE=4 SV=1 - [F1RHL9_PIG]	9		1669.92	1.73965e+06
DFNVGGYIQAVLDR	Q19PY1	Phosphorylase (Fragment) OS=Sus scrofa GN=PYGM PE=2 SV=1 - [Q19PY1_PIG]	4		1566.79	1.70436e+06
LQIWDTAGQER	Q674R1	RAB6B (Fragment) OS=Sus scrofa PE=4 SV=1 - [Q674R1_PIG]	16		1316.66	1.69661e+06
GNPTVEVDLHTAK	I3LK59	Enolase OS=Sus scrofa GN=ENO1 PE=3 SV=1 - [I3LK59_PIG]	3		1380.71	1.68826e+06
	B1A3A0	Beta-enolase 3 transcript variant 1 OS=Sus scrofa GN=ENO3 PE=2 SV=1 - [B1A3A0_PIG]
NFLANQVPFPSR	K7GPJ0	Uncharacterized protein OS=Sus scrofa GN=HSD17B10 PE=3 SV=1 - [K7GPJ0_PIG]	2		1389.73	1.68332e+06
MSLVEEGAVK	Q19PY1	Phosphorylase (Fragment) OS=Sus scrofa GN=PYGM PE=2 SV=1 - [Q19PY1_PIG]	3		1062.55	1.67833e+06
GYDELVPHQISVVSEER	F1S557	Uncharacterized protein OS=Sus scrofa GN=AGL PE=4 SV=1 - [F1S557_PIG]	2		1956.96	1.64565e+06
FAIQDISVEETSAK	F1RHL9	Uncharacterized protein OS=Sus scrofa GN=ACTN2 PE=4 SV=1 - [F1RHL9_PIG]	7		1537.77	1.63866e+06
	F1RU49	Uncharacterized protein OS=Sus scrofa GN=LOC100519531 PE=4 SV=1 - [F1RU49_PIG]
VFDKEGNGTVMGAELR	A1XQT6	MLC1f OS=Sus scrofa GN=MYL1 PE=2 SV=1 - [A1XQT6_PIG]	9		1722.85	1.60648e+06
SIDDLEDELYAQK	F2Z5B6	Tropomyosin alpha-1 chain OS=Sus scrofa GN=TPM1 PE=3 SV=1 - [F2Z5B6_PIG]	3		1538.72	1.59403e+06
ILMVGLDAAGK	Q95289	ADP-ribosylation factor 4 (Fragment) OS=Sus scrofa PE=2 SV=1 - [Q95289_PIG]	3		1087.62	1.50886e+06
TVIFDTGSSNLW	A1YM35	Pepsinogen A OS=Sus scrofa PE=2 SV=1 - [A1YM35_PIG]	3		1339.65	1.43506e+06
DLFDPIIQDR	I3LBJ8	Creatine kinase M-type OS=Sus scrofa GN=CKM PE=3 SV=1 - [I3LBJ8_PIG]	3		1231.63	1.40205e+06
IEDEQALGSQLQK	F1S9D6	Myosin-7 OS=Sus scrofa GN=MYH7 PE=4 SV=1 - [F1S9D6_PIG]	2		1458.74	1.36781e+06
KAITDAAMMAEELKK	F1SS62	Myosin-1 (Fragment) OS=Sus scrofa GN=MYH1 PE=4 SV=2 - [F1SS62_PIG]	2		1649.86	1.35841e+06
	F1SS64	Myosin-1 OS=Sus scrofa GN=MYH1 PE=4 SV=1 - [F1SS64_PIG]
	Q95249	Myosin heavy chain (Fragment) OS=Sus scrofa PE=2 SV=1 - [Q95249_PIG]
	F1S9D6	Myosin-7 OS=Sus scrofa GN=MYH7 PE=4 SV=1 - [F1S9D6_PIG]
	F1SS66	Uncharacterized protein OS=Sus scrofa GN=MYH13 PE=4 SV=2 - [F1SS66_PIG]
AIAELGIYPAVDPLDSTSR	Q0QEM6	ATP synthase subunit beta (Fragment) OS=Sus scrofa GN=ATP5B PE=2 SV=1 - [Q0QEM6_PIG]	4		1988.03	1.34745e+06
TVKEDQVFPMNPPKF	F1SS64	Myosin-1 OS=Sus scrofa GN=MYH1 PE=4 SV=1 - [F1SS64_PIG]	6		1776.9	1.33615e+06
VGWELLLTTIAR	F1RHL9	Uncharacterized protein OS=Sus scrofa GN=ACTN2 PE=4 SV=1 - [F1RHL9_PIG]	2		1371.8	1.33539e+06
LQVAGEITTGPR	F1S086	Uncharacterized protein (Fragment) OS=Sus scrofa GN=SLC25A12 PE=2 SV=2 - [F1S086_PIG]	4		1241.68	1.32218e+06
MSHLGRPDGIPMPDKY	K7GNI9	Phosphoglycerate kinase (Fragment) OS=Sus scrofa GN=PGK1 PE=3 SV=1 - [K7GNI9_PIG]	2		1813.87	1.1755e+06
NNLLQAELEELR	F1S9D6	Myosin-7 OS=Sus scrofa GN=MYH7 PE=4 SV=1 - [F1S9D6_PIG]	6		1441.77	1.16145e+06
ELENELEAEQK	F1S9D6	Myosin-7 OS=Sus scrofa GN=MYH7 PE=4 SV=1 - [F1S9D6_PIG]	2		1331.63	1.09829e+06
SYLSEEMIAEFK	A1XQV5	Fast skeletal muscle troponin C OS=Sus scrofa GN=TNNC2 PE=2 SV=2 - [A1XQV5_PIG]	4		1446.68	1.09318e+06
DYGVLLEGPGLALR	F1S418	Uncharacterized protein OS=Sus scrofa GN=PRDX3 PE=4 SV=1 - [F1S418_PIG]	3		1472.81	1.08028e+06
NWVPVSVEGYW	A1YM35	Pepsinogen A OS=Sus scrofa PE=2 SV=1 - [A1YM35_PIG]	3		1335.64	1.05467e+06
DGEAGAQGPPGPAGPAGER	I3LJX2	Uncharacterized protein OS=Sus scrofa PE=4 SV=1 - [I3LJX2_PIG]	7		1690.78	920287
LQDLVDKLQAK	F1SS62	Myosin-1 (Fragment) OS=Sus scrofa GN=MYH1 PE=4 SV=2 - [F1SS62_PIG]	2		1270.73	881371
	F1SS64	Myosin-1 OS=Sus scrofa GN=MYH1 PE=4 SV=1 - [F1SS64_PIG]
	F1SS66	Uncharacterized protein OS=Sus scrofa GN=MYH13 PE=4 SV=2 - [F1SS66_PIG]
VTALIPWVQQILANN	I3LJ52	Uncharacterized protein OS=Sus scrofa GN=LOC100621642 PE=3 SV=1 - [I3LJ52_PIG]	4		1679.95	877029
GQSIDDMIPAQK	I3LBJ8	Creatine kinase M-type OS=Sus scrofa GN=CKM PE=3 SV=1 - [I3LBJ8_PIG]	2	M7(Oxidation)	1318.63	865701
DSDIKIIEIPYK	Q8V3F1	SPV145 putative serpin OS=Swinepox virus (strain Swine/Nebraska/17077-99/1999) GN=SPV145 PE=3 SV=1 - [Q8V3F1_SWPV1]	2		1433.79	820771
GYSFVTTAEREIVR	B6VNT8	Cardiac muscle alpha actin 1 OS=Sus scrofa GN=ACTC1 PE=2 SV=1 - [B6VNT8_PIG]	2		1627.84	744253
IMEVIDAITTTAQSHQR	I3LFQ5	Uncharacterized protein OS=Sus scrofa GN=PFKL PE=3 SV=1 - [I3LFQ5_PIG]	3		1913.98	643441
TPGAMEHELVLHQLR	F1SS62	Myosin-1 (Fragment) OS=Sus scrofa GN=MYH1 PE=4 SV=2 - [F1SS62_PIG]	5	M5(Oxidation)	1746.89	606587
	F1SS64	Myosin-1 OS=Sus scrofa GN=MYH1 PE=4 SV=1 - [F1SS64_PIG]
KEFTLEFSR	F1RFH9	Uncharacterized protein OS=Sus scrofa GN=ATP2A1 PE=3 SV=1 - [F1RFH9_PIG]	3		1156.6	584595
LVSDIANAWR	F1RU49	Uncharacterized protein OS=Sus scrofa GN=LOC100519531 PE=4 SV=1 - [F1RU49_PIG]	3		1144.61	486858
LEEAGGATSAQIEMNK	F1SS62	Myosin-1 (Fragment) OS=Sus scrofa GN=MYH1 PE=4 SV=2 - [F1SS62_PIG]	2		1648.79	457567
	F1SS64	Myosin-1 OS=Sus scrofa GN=MYH1 PE=4 SV=1 - [F1SS64_PIG]
VAIQLNDTHPSLAIPELMR	Q19PY1	Phosphorylase (Fragment) OS=Sus scrofa GN=PYGM PE=2 SV=1 - [Q19PY1_PIG]	2		2118.14	439934
LNFLEIK	F1RH20	Uncharacterized protein OS=Sus scrofa GN=MYBPC2 PE=4 SV=2 - [F1RH20_PIG]	3		876.518	435763
YSPEEIAMATVTALR	F1RJ25	Fructose-bisphosphate aldolase OS=Sus scrofa GN=ALDOC PE=3 SV=2 - [F1RJ25_PIG]	5		1651.84	430333
DSYVGDEAQSK	B6VNT8	Cardiac muscle alpha actin 1 OS=Sus scrofa GN=ACTC1 PE=2 SV=1 - [B6VNT8_PIG]	4		1198.52	423387
	I3LVD5	Actin, cytoplasmic 1 OS=Sus scrofa GN=ACTB PE=2 SV=1 - [I3LVD5_PIG]
STITLDGGALVQVQK	Q0ZHI1	Adipocyte fatty acid binding protein (Fragment) OS=Sus scrofa GN=aP2 PE=2 SV=1 - [Q0ZHI1_PIG]	5		1529.86	390773
VVDLMVHMASKE	F1SLR8	Glyceraldehyde-3-phosphate dehydrogenase (Fragment) OS=Sus scrofa GN=GAPDH PE=3 SV=1 - [F1SLR8_PIG]	8	M8(Oxidation)	1374.67	389977
RIQLVEEELDRAQER	F2Z5B6	Tropomyosin alpha-1 chain OS=Sus scrofa GN=TPM1 PE=3 SV=1 - [F2Z5B6_PIG]	3		1883.99	350957
	Q2XQY5	Tropomyosin 3 OS=Sus scrofa GN=tpm3 PE=2 SV=1 - [Q2XQY5_PIG]
	F1SG00	Uncharacterized protein OS=Sus scrofa GN=TPM2 PE=3 SV=1 - [F1SG00_PIG]
LTLSALIDGK	F1SE27	Uncharacterized protein OS=Sus scrofa PE=4 SV=2 - [F1SE27_PIG]	3		1030.61	348807
NDLQLQVQAEAEGLADAEER	F1SS64	Myosin-1 OS=Sus scrofa GN=MYH1 PE=4 SV=1 - [F1SS64_PIG]	2		2199.06	329969
KVAEQELLDASER	F1SS62	Myosin-1 (Fragment) OS=Sus scrofa GN=MYH1 PE=4 SV=2 - [F1SS62_PIG]	2		1487.77	290303
	F1SS64	Myosin-1 OS=Sus scrofa GN=MYH1 PE=4 SV=1 - [F1SS64_PIG]
SMFDQTQIQEFKEAF	A1XQT5	HUMMLC2B OS=Sus scrofa GN=HUMMLC2B PE=2 SV=1 - [A1XQT5_PIG]	2		1848.85	286405
VEIIANDQGNR	Q9BDE9	Heat shock protein 70.2 (Fragment) OS=Sus scrofa GN=HSP70.2 PE=3 SV=1 - [Q9BDE9_PIG]	3		1228.63	261075
KPAAAAAPAPAPAPAPAPAPAPPKEEK	A1XQT6	MLC1f OS=Sus scrofa GN=MYL1 PE=2 SV=1 - [A1XQT6_PIG]	4		2484.36	219516
LQAEAPHIVVGTPGR	A6M929	Eukaryotic translation initiation factor 4A isoform 2 OS=Sus scrofa GN=EIF4A2 PE=3 SV=1 - [A6M929_PIG]	2		1544.86	161813
LMEEYER	F1RHL9	Uncharacterized protein OS=Sus scrofa GN=ACTN2 PE=4 SV=1 - [F1RHL9_PIG]	2		969.434	131283
LGSSEVEQVQLVVDGVK	I3LBJ8	Creatine kinase M-type OS=Sus scrofa GN=CKM PE=3 SV=1 - [I3LBJ8_PIG]	5		1785.96	127014
IGEEYIADLDQLR	Q19PY1	Phosphorylase (Fragment) OS=Sus scrofa GN=PYGM PE=2 SV=1 - [Q19PY1_PIG]	3		1534.77	120818
MFVLDEADEMLSR	A6M929	Eukaryotic translation initiation factor 4A isoform 2 OS=Sus scrofa GN=EIF4A2 PE=3 SV=1 - [A6M929_PIG]	2		1555.72	105873
AGLLGLLEEMRDEK	F1SS62	Myosin-1 (Fragment) OS=Sus scrofa GN=MYH1 PE=4 SV=2 - [F1SS62_PIG]	3		1573.83	65801.3
	F1SS66	Uncharacterized protein OS=Sus scrofa GN=MYH13 PE=4 SV=2 - [F1SS66_PIG]
IGVLDIAGFEIF	F1SS64	Myosin-1 OS=Sus scrofa GN=MYH1 PE=4 SV=1 - [F1SS64_PIG]	2		1293.71	52242.7
	F1S9D6	Myosin-7 OS=Sus scrofa GN=MYH7 PE=4 SV=1 - [F1S9D6_PIG]
	F1SS66	Uncharacterized protein OS=Sus scrofa GN=MYH13 PE=4 SV=2 - [F1SS66_PIG]
LAQESTMDIENDK	F1SS62	Myosin-1 (Fragment) OS=Sus scrofa GN=MYH1 PE=4 SV=2 - [F1SS62_PIG]	3		1493.68	32858.9
MEIDDLASNMETVSK	F1SS62	Myosin-1 (Fragment) OS=Sus scrofa GN=MYH1 PE=4 SV=2 - [F1SS62_PIG]	2		1682.76	6630.25
	F1SS64	Myosin-1 OS=Sus scrofa GN=MYH1 PE=4 SV=1 - [F1SS64_PIG]
	F1SS66	Uncharacterized protein OS=Sus scrofa GN=MYH13 PE=4 SV=2 - [F1SS66_PIG]
IETWNPNNKPF	P04776	Glycinin G1 OS=Glycine max GN=GY1 PE=1 SV=2 - [GLYG1_SOYBN]	20		1359.67	1.55796e+09
	P04405	Glycinin G2 OS=Glycine max GN=Gy2 PE=1 SV=2 - [GLYG2_SOYBN]
	P11828	Glycinin G3 OS=Glycine max GN=GY3 PE=3 SV=1 - [GLYG3_SOYBN]
NGLHLPSYSPYPR	Q9SB11	Glycinin OS=Glycine max GN=A5A4B3 PE=2 SV=1 - [Q9SB11_SOYBN]	17		1500.76	7.39042e+08
GALLLPHF	K7N3H7	Uncharacterized protein OS=Glycine max PE=4 SV=1 - [K7N3H7_SOYBN]	3		867.509	4.77588e+08
FEITPEKNPQL	I1NGH2	Uncharacterized protein OS=Glycine max PE=4 SV=1 - [I1NGH2_SOYBN]	7		1315.69	3.28758e+08
	O22121	Beta subunit of beta conglycinin (Fragment) OS=Glycine max PE=2 SV=2 - [O22121_SOYBN]
	F7J077	Beta-conglycinin beta subunit OS=Glycine max GN=CG-beta-2 PE=4 SV=1 - [F7J077_SOYBN]
	Q84UB3	Beta-conglycinin alpha' subunit (Fragment) OS=Glycine max GN=GM7S PE=2 SV=1 - [Q84UB3_SOYBN]
	K7N3H7	Uncharacterized protein OS=Glycine max PE=4 SV=1 - [K7N3H7_SOYBN]
LSAEFGSLR	P04776	Glycinin G1 OS=Glycine max GN=GY1 PE=1 SV=2 - [GLYG1_SOYBN]	3		979.521	1.88776e+08
LQESVIVEISK	I1NGH2	Uncharacterized protein OS=Glycine max PE=4 SV=1 - [I1NGH2_SOYBN]	115		1244.71	1.70974e+08
	Q84UB3	Beta-conglycinin alpha' subunit (Fragment) OS=Glycine max GN=GM7S PE=2 SV=1 - [Q84UB3_SOYBN]
IAVPTGVAW	P04776	Glycinin G1 OS=Glycine max GN=GY1 PE=1 SV=2 - [GLYG1_SOYBN]	8		913.514	1.56997e+08
	P04405	Glycinin G2 OS=Glycine max GN=Gy2 PE=1 SV=2 - [GLYG2_SOYBN]
LLQGIENFR	I1L860	Uncharacterized protein OS=Glycine max PE=4 SV=1 - [I1L860_SOYBN]	5		1089.61	1.30914e+08
	Q84V19	Sucrose-binding protein 2 OS=Glycine max GN=SBP2 PE=2 SV=1 - [Q84V19_SOYBN]
IALVIDGR	I1L860	Uncharacterized protein OS=Glycine max PE=4 SV=1 - [I1L860_SOYBN]	2		856.525	1.2481e+08
AVLGLVSESETEK	I1L860	Uncharacterized protein OS=Glycine max PE=4 SV=1 - [I1L860_SOYBN]	4		1361.72	1.23799e+08
NILEASYDTK	I1NGH2	Uncharacterized protein OS=Glycine max PE=4 SV=1 - [I1NGH2_SOYBN]	3		1153.57	9.69231e+07
	Q84UB3	Beta-conglycinin alpha' subunit (Fragment) OS=Glycine max GN=GM7S PE=2 SV=1 - [Q84UB3_SOYBN]
NALPEEVIQHTF	P04776	Glycinin G1 OS=Glycine max GN=GY1 PE=1 SV=2 - [GLYG1_SOYBN]	5		1397.71	9.01855e+07
	P04405	Glycinin G2 OS=Glycine max GN=Gy2 PE=1 SV=2 - [GLYG2_SOYBN]
SQSDNFEYVSFK	P04776	Glycinin G1 OS=Glycine max GN=GY1 PE=1 SV=2 - [GLYG1_SOYBN]	5		1450.65	7.59012e+07
	P04405	Glycinin G2 OS=Glycine max GN=Gy2 PE=1 SV=2 - [GLYG2_SOYBN]
	P11828	Glycinin G3 OS=Glycine max GN=GY3 PE=3 SV=1 - [GLYG3_SOYBN]
FDQQNEGSIF	I1L860	Uncharacterized protein OS=Glycine max PE=4 SV=1 - [I1L860_SOYBN]	6		1184.52	6.69086e+07
KYEGNWGPL	Q9SB11	Glycinin OS=Glycine max GN=A5A4B3 PE=2 SV=1 - [Q9SB11_SOYBN]	2		1063.52	6.36535e+07
LQESVIVEISKEQIR	I1NGH2	Uncharacterized protein OS=Glycine max PE=4 SV=1 - [I1NGH2_SOYBN]	18		1771	5.97318e+07
LQESVIVEISKK	Q84UB3	Beta-conglycinin alpha' subunit (Fragment) OS=Glycine max GN=GM7S PE=2 SV=1 - [Q84UB3_SOYBN]	17		1372.81	5.24591e+07
VMDKPNGPVW	P13917	Basic 7S globulin OS=Glycine max GN=BG PE=1 SV=2 - [7SB1_SOYBN]	4		1142.57	5.24173e+07
	Q8RVH5	Basic 7S globulin 2 OS=Glycine max PE=1 SV=1 - [7SBG2_SOYBN]
LVGGASLKPEF	C6TKJ5	Triosephosphate isomerase OS=Glycine max PE=2 SV=1 - [C6TKJ5_SOYBN]	10		1117.63	5.20396e+07
VFDGELQEGR	P04776	Glycinin G1 OS=Glycine max GN=GY1 PE=1 SV=2 - [GLYG1_SOYBN]	6		1149.55	4.65582e+07
IETWNSQHPEL	K7LZA4	Uncharacterized protein OS=Glycine max PE=4 SV=1 - [K7LZA4_SOYBN]	3		1353.64	4.52579e+07
VIPPGVPY	Q9SB11	Glycinin OS=Glycine max GN=A5A4B3 PE=2 SV=1 - [Q9SB11_SOYBN]	4		841.482	3.75458e+07
	K7LZA4	Uncharacterized protein OS=Glycine max PE=4 SV=1 - [K7LZA4_SOYBN]
VLIVPQNFVVAAR	P04776	Glycinin G1 OS=Glycine max GN=GY1 PE=1 SV=2 - [GLYG1_SOYBN]	10		1425.86	3.71821e+07
FLSSTQAQQSY	O22121	Beta subunit of beta conglycinin (Fragment) OS=Glycine max PE=2 SV=2 - [O22121_SOYBN]	4		1259.59	3.62719e+07
	F7J077	Beta-conglycinin beta subunit OS=Glycine max GN=CG-beta-2 PE=4 SV=1 - [F7J077_SOYBN]
	Q84UB3	Beta-conglycinin alpha' subunit (Fragment) OS=Glycine max GN=GM7S PE=2 SV=1 - [Q84UB3_SOYBN]
VGGASLKPEF	C6TKJ5	Triosephosphate isomerase OS=Glycine max PE=2 SV=1 - [C6TKJ5_SOYBN]	4		1004.54	3.55468e+07
FNQQNEGSIF	Q84V19	Sucrose-binding protein 2 OS=Glycine max GN=SBP2 PE=2 SV=1 - [Q84V19_SOYBN]	3		1183.54	3.2874e+07
IGGSILASLSTF	Q96445	Actin (Fragment) OS=Glycine max GN=Soy118 PE=3 SV=1 - [Q96445_SOYBN]	3		1165.65	3.13485e+07
EAFGVNMQIVR	P04405	Glycinin G2 OS=Glycine max GN=Gy2 PE=1 SV=2 - [GLYG2_SOYBN]	4		1263.65	3.11111e+07
ISTLNSLTLPALR	Q9SB11	Glycinin OS=Glycine max GN=A5A4B3 PE=2 SV=1 - [Q9SB11_SOYBN]	8		1398.83	3.03081e+07
	K7LZA4	Uncharacterized protein OS=Glycine max PE=4 SV=1 - [K7LZA4_SOYBN]
KTNDRPSIGNLAGANSLL	P04405	Glycinin G2 OS=Glycine max GN=Gy2 PE=1 SV=2 - [GLYG2_SOYBN]	3		1840.99	2.78511e+07
	P11828	Glycinin G3 OS=Glycine max GN=GY3 PE=3 SV=1 - [GLYG3_SOYBN]
LSVVDMNEGALF	Q84UB3	Beta-conglycinin alpha' subunit (Fragment) OS=Glycine max GN=GM7S PE=2 SV=1 - [Q84UB3_SOYBN]	2		1294.64	2.39688e+07
VVAEQAGEQGFEYIVF	Q9SB11	Glycinin OS=Glycine max GN=A5A4B3 PE=2 SV=1 - [Q9SB11_SOYBN]	4		1785.87	2.07843e+07
SLVNNDDRDSY	I1NGH2	Uncharacterized protein OS=Glycine max PE=4 SV=1 - [I1NGH2_SOYBN]	10		1297.57	2.02624e+07
VLEHGGIATDDDYPY	O64458	34 kDa maturing seed protein OS=Glycine max GN=P34 PE=2 SV=1 - [O64458_SOYBN]	7		1664.75	1.85146e+07
GIGTIISSPYR	Q9ATY0	Truncated Kunitz trypsin inhibitor OS=Glycine max PE=4 SV=1 - [Q9ATY0_SOYBN]	2		1163.64	1.79506e+07
YLAGNQEQEF	P04776	Glycinin G1 OS=Glycine max GN=GY1 PE=1 SV=2 - [GLYG1_SOYBN]	3		1198.54	1.77781e+07
	P04405	Glycinin G2 OS=Glycine max GN=Gy2 PE=1 SV=2 - [GLYG2_SOYBN]
	P11828	Glycinin G3 OS=Glycine max GN=GY3 PE=3 SV=1 - [GLYG3_SOYBN]
DAISANSIPAFR	K7KJZ4	Uncharacterized protein OS=Glycine max PE=4 SV=1 - [K7KJZ4_SOYBN]	2		1261.65	1.70044e+07
IAVPTGVAWW	P04776	Glycinin G1 OS=Glycine max GN=GY1 PE=1 SV=2 - [GLYG1_SOYBN]	2		1099.59	1.68819e+07
	P04405	Glycinin G2 OS=Glycine max GN=Gy2 PE=1 SV=2 - [GLYG2_SOYBN]
KTNDTPMIGTLAGANSL	P04776	Glycinin G1 OS=Glycine max GN=GY1 PE=1 SV=2 - [GLYG1_SOYBN]	6		1703.87	1.63828e+07
EWVLEHGGIATDDDYPY	O64458	34 kDa maturing seed protein OS=Glycine max GN=P34 PE=2 SV=1 - [O64458_SOYBN]	8		1979.87	1.52694e+07
VLITTDLLAR	C6T8X3	Putative uncharacterized protein OS=Glycine max PE=2 SV=1 - [C6T8X3_SOYBN]	2		1114.68	1.36214e+07
LIVSNPVDILTY	I1MUZ7	L-lactate dehydrogenase OS=Glycine max PE=3 SV=1 - [I1MUZ7_SOYBN]	4		1346.76	1.27204e+07
LNALPEEVIQHTF	P04776	Glycinin G1 OS=Glycine max GN=GY1 PE=1 SV=2 - [GLYG1_SOYBN]	6		1510.79	1.19325e+07
	P04405	Glycinin G2 OS=Glycine max GN=Gy2 PE=1 SV=2 - [GLYG2_SOYBN]
NVLDFNSVADLTK	B3TDK5	Lipoxygenase OS=Glycine max PE=3 SV=1 - [B3TDK5_SOYBN]	6		1435.74	1.12493e+07
ASNLPHASSNIDPLDL	P05046	Lectin OS=Glycine max GN=LE1 PE=1 SV=1 - [LEC_SOYBN]	4		1663.83	1.05933e+07
NSWGEDWGEDGYIWIQR	O64458	34 kDa maturing seed protein OS=Glycine max GN=P34 PE=2 SV=1 - [O64458_SOYBN]	7		2110.93	9.94282e+06
IGIVGLPNVGK	C6TI33	Obg-like ATPase 1 OS=Glycine max PE=2 SV=1 - [C6TI33_SOYBN]	2		1066.66	9.80314e+06
QIVTVEGGLSVISPK	Q9SB11	Glycinin OS=Glycine max GN=A5A4B3 PE=2 SV=1 - [Q9SB11_SOYBN]	2		1526.88	9.21876e+06
	K7LZA4	Uncharacterized protein OS=Glycine max PE=4 SV=1 - [K7LZA4_SOYBN]
SIVDMNEGALLLPHF	I1NGH2	Uncharacterized protein OS=Glycine max PE=4 SV=1 - [I1NGH2_SOYBN]	4		1655.85	9.01638e+06
FLSSTEAQQSY	I1NGH2	Uncharacterized protein OS=Glycine max PE=4 SV=1 - [I1NGH2_SOYBN]	4		1260.57	8.71295e+06
VFDGELQEGGVLIVPQNFAVAAK	P04405	Glycinin G2 OS=Glycine max GN=Gy2 PE=1 SV=2 - [GLYG2_SOYBN]	4		2401.28	8.56719e+06
KTNDTPMIGTLAGANSLL	P04776	Glycinin G1 OS=Glycine max GN=GY1 PE=1 SV=2 - [GLYG1_SOYBN]	4		1816.95	8.51355e+06
SVSLQLISATK	I1M597	Lipoxygenase OS=Glycine max PE=3 SV=2 - [I1M597_SOYBN]	3		1146.67	8.4811e+06
	B3TDK6	Lipoxygenase OS=Glycine max GN=Lx3 PE=3 SV=1 - [B3TDK6_SOYBN]
TVIFDTGSSNLW	K7M2X4	Uncharacterized protein (Fragment) OS=Glycine max PE=3 SV=1 - [K7M2X4_SOYBN]	3		1339.65	8.36338e+06
NVVGSTLDNLTAF	B3TDK5	Lipoxygenase OS=Glycine max PE=3 SV=1 - [B3TDK5_SOYBN]	5		1350.69	8.1969e+06
NILEASYDTKFEEINK	I1NGH2	Uncharacterized protein OS=Glycine max PE=4 SV=1 - [I1NGH2_SOYBN]	12		1913.95	7.91339e+06
	Q84UB3	Beta-conglycinin alpha' subunit (Fragment) OS=Glycine max GN=GM7S PE=2 SV=1 - [Q84UB3_SOYBN]
MSTNPITQQTGL	P13917	Basic 7S globulin OS=Glycine max GN=BG PE=1 SV=2 - [7SB1_SOYBN]	2		1290.64	7.38039e+06
	Q8RVH5	Basic 7S globulin 2 OS=Glycine max PE=1 SV=1 - [7SBG2_SOYBN]
EEFFGPGGRDPESVL	I1L860	Uncharacterized protein OS=Glycine max PE=4 SV=1 - [I1L860_SOYBN]	2		1635.76	7.1164e+06
	Q84V19	Sucrose-binding protein 2 OS=Glycine max GN=SBP2 PE=2 SV=1 - [Q84V19_SOYBN]
LNIQVSDVK	H2D5S3	Malate dehydrogenase OS=Glycine max PE=2 SV=1 - [H2D5S3_SOYBN]	2		1015.58	6.73901e+06
AIHATQGSTQQLGPLVTVPQF	P13917	Basic 7S globulin OS=Glycine max GN=BG PE=1 SV=2 - [7SB1_SOYBN]	11		2193.17	6.73393e+06
	Q8RVH5	Basic 7S globulin 2 OS=Glycine max PE=1 SV=1 - [7SBG2_SOYBN]
IDTNSFQNQL	P11828	Glycinin G3 OS=Glycine max GN=GY3 PE=3 SV=1 - [GLYG3_SOYBN]	2		1179.56	5.85328e+06
VLLGEEEEQRQQEGVIVELSK	F7J077	Beta-conglycinin beta subunit OS=Glycine max GN=CG-beta-2 PE=4 SV=1 - [F7J077_SOYBN]	5		2412.26	5.55933e+06
EPQQPGEKEEDEDEQPRPIPFPRPQPR	I1NGH2	Uncharacterized protein OS=Glycine max PE=4 SV=1 - [I1NGH2_SOYBN]	3		3225.56	5.49603e+06
HFIVPELGPDVNF	I1MKZ0	Uncharacterized protein OS=Glycine max PE=4 SV=1 - [I1MKZ0_SOYBN]	4		1483.76	5.21568e+06
DNEGNPLENGGTY	Q9ATY0	Truncated Kunitz trypsin inhibitor OS=Glycine max PE=4 SV=1 - [Q9ATY0_SOYBN]	2		1379.57	5.17083e+06
VPTVDVSVVDLTVR	I1KC69	Uncharacterized protein OS=Glycine max PE=3 SV=1 - [I1KC69_SOYBN]	12		1498.85	4.94189e+06
SKLLQGIENFR	I1L860	Uncharacterized protein OS=Glycine max PE=4 SV=1 - [I1L860_SOYBN]	5		1304.73	4.86956e+06
	Q84V19	Sucrose-binding protein 2 OS=Glycine max GN=SBP2 PE=2 SV=1 - [Q84V19_SOYBN]
DVNSVTSVGGIIGQGLDL	B3TDK6	Lipoxygenase OS=Glycine max GN=Lx3 PE=3 SV=1 - [B3TDK6_SOYBN]	4		1743.91	4.67001e+06
AIHATQGSTQQLGPL	P13917	Basic 7S globulin OS=Glycine max GN=BG PE=1 SV=2 - [7SB1_SOYBN]	3		1521.8	4.63705e+06
	Q8RVH5	Basic 7S globulin 2 OS=Glycine max PE=1 SV=1 - [7SBG2_SOYBN]
KTNDRPSIGNLAGANSL	P04405	Glycinin G2 OS=Glycine max GN=Gy2 PE=1 SV=2 - [GLYG2_SOYBN]	4		1727.9	4.44823e+06
	P11828	Glycinin G3 OS=Glycine max GN=GY3 PE=3 SV=1 - [GLYG3_SOYBN]
MSIVEEGAVK	K7M1G8	Uncharacterized protein OS=Glycine max PE=3 SV=1 - [K7M1G8_SOYBN]	4		1062.55	4.44562e+06
SLTLEAISNQGTIR	I1M597	Lipoxygenase OS=Glycine max PE=3 SV=2 - [I1M597_SOYBN]	7		1502.82	4.31855e+06
REGDLIAVPTGVAW	P04776	Glycinin G1 OS=Glycine max GN=GY1 PE=1 SV=2 - [GLYG1_SOYBN]	7		1483.79	4.17821e+06
	P04405	Glycinin G2 OS=Glycine max GN=Gy2 PE=1 SV=2 - [GLYG2_SOYBN]
RPSYTNGPQEIYIQQGK	P04776	Glycinin G1 OS=Glycine max GN=GY1 PE=1 SV=2 - [GLYG1_SOYBN]	6		1979	4.15892e+06
VLFGEEEEQR	O22121	Beta subunit of beta conglycinin (Fragment) OS=Glycine max PE=2 SV=2 - [O22121_SOYBN]	2		1235.59	3.87891e+06
VVAEQAGEQGFEY	Q9SB11	Glycinin OS=Glycine max GN=A5A4B3 PE=2 SV=1 - [Q9SB11_SOYBN]	5		1426.65	3.80535e+06
NSKPNTLLLPNHADADY	I1NGH2	Uncharacterized protein OS=Glycine max PE=4 SV=1 - [I1NGH2_SOYBN]	3		1882.93	3.72414e+06
NDSELQHWWK	I1M597	Lipoxygenase OS=Glycine max PE=3 SV=2 - [I1M597_SOYBN]	2		1342.62	3.53564e+06
TEVGPDDDEKSWL	I1L860	Uncharacterized protein OS=Glycine max PE=4 SV=1 - [I1L860_SOYBN]	8		1490.66	3.42485e+06
TSNILSDVVDLK	P05046	Lectin OS=Glycine max GN=LE1 PE=1 SV=1 - [LEC_SOYBN]	8		1303.71	3.28907e+06
VVLPVQNDGSTGLHW	P13917	Basic 7S globulin OS=Glycine max GN=BG PE=1 SV=2 - [7SB1_SOYBN]	8		1621.84	3.25089e+06
DVNSVTSVGGIIGQGL	B3TDK6	Lipoxygenase OS=Glycine max GN=Lx3 PE=3 SV=1 - [B3TDK6_SOYBN]	5		1515.8	3.17663e+06
VVNPDNNENLRL	I1NGH2	Uncharacterized protein OS=Glycine max PE=4 SV=1 - [I1NGH2_SOYBN]	2		1396.72	3.11589e+06
AEFVDIINAATVK	Q38IW8	Triosephosphate isomerase OS=Glycine max PE=1 SV=1 - [Q38IW8_SOYBN]	5		1390.76	3.10905e+06
LSIVDMNEGALL	I1NGH2	Uncharacterized protein OS=Glycine max PE=4 SV=1 - [I1NGH2_SOYBN]	2		1274.67	2.93062e+06
YTNALGLELDLTDK	I1L4K5	Uncharacterized protein OS=Glycine max PE=4 SV=1 - [I1L4K5_SOYBN]	4		1565.81	2.87707e+06
NALPEEVIQQTF	P11828	Glycinin G3 OS=Glycine max GN=GY3 PE=3 SV=1 - [GLYG3_SOYBN]	2		1388.71	2.60296e+06
AVVAGLPVGGIL	P29531	P24 oleosin isoform B OS=Glycine max PE=2 SV=1 - [OLEO2_SOYBN]	2		1065.67	2.30601e+06
SFTSEFPHVER	C6TN38	Putative uncharacterized protein OS=Glycine max PE=2 SV=1 - [C6TN38_SOYBN]	2		1335.63	2.30471e+06
ILGHEASGIVESVGK	I1LXD1	Uncharacterized protein OS=Glycine max PE=3 SV=1 - [I1LXD1_SOYBN]	2		1495.81	2.24034e+06
LQLWDTAGQER	K7N2N0	Uncharacterized protein OS=Glycine max PE=4 SV=1 - [K7N2N0_SOYBN]	6		1316.66	2.22343e+06
AFSATGAIEAAHAIATGDL	O64458	34 kDa maturing seed protein OS=Glycine max GN=P34 PE=2 SV=1 - [O64458_SOYBN]	2		1786.9	2.21402e+06
TLVNNDDRDSY	O22121	Beta subunit of beta conglycinin (Fragment) OS=Glycine max PE=2 SV=2 - [O22121_SOYBN]	6		1311.58	1.96388e+06
	F7J077	Beta-conglycinin beta subunit OS=Glycine max GN=CG-beta-2 PE=4 SV=1 - [F7J077_SOYBN]
	Q84UB3	Beta-conglycinin alpha' subunit (Fragment) OS=Glycine max GN=GM7S PE=2 SV=1 - [Q84UB3_SOYBN]
YEGNWGPLVNPESQQGSPR	Q9SB11	Glycinin OS=Glycine max GN=A5A4B3 PE=2 SV=1 - [Q9SB11_SOYBN]	3		2114.99	1.90058e+06
SSNSFQTLFENQNGR	O22121	Beta subunit of beta conglycinin (Fragment) OS=Glycine max PE=2 SV=2 - [O22121_SOYBN]	10		1728.79	1.85718e+06
	F7J077	Beta-conglycinin beta subunit OS=Glycine max GN=CG-beta-2 PE=4 SV=1 - [F7J077_SOYBN]
KDWVFTDQALPADL	B3TDK6	Lipoxygenase OS=Glycine max GN=Lx3 PE=3 SV=1 - [B3TDK6_SOYBN]	3		1618.81	1.77651e+06
AGITVIQIDEAALR	I1MKZ0	Uncharacterized protein OS=Glycine max PE=4 SV=1 - [I1MKZ0_SOYBN]	2		1469.83	1.74634e+06
	I1JWK3	Uncharacterized protein OS=Glycine max PE=3 SV=1 - [I1JWK3_SOYBN]
NALEPDHRVESEGGL	Q9SB11	Glycinin OS=Glycine max GN=A5A4B3 PE=2 SV=1 - [Q9SB11_SOYBN]	4		1622.78	1.72006e+06
	K7LZA4	Uncharacterized protein OS=Glycine max PE=4 SV=1 - [K7LZA4_SOYBN]
NLQGENEEEDSGAIVTVK	P04405	Glycinin G2 OS=Glycine max GN=Gy2 PE=1 SV=2 - [GLYG2_SOYBN]	10		1931.92	1.64609e+06
FALLVEDLK	I1L4K5	Uncharacterized protein OS=Glycine max PE=4 SV=1 - [I1L4K5_SOYBN]	3		1047.61	1.64547e+06
FLAPIDTKPQTHAGY	P05046	Lectin OS=Glycine max GN=LE1 PE=1 SV=1 - [LEC_SOYBN]	3		1658.85	1.58175e+06
QSQVSELKYEGNWGPLVNPESQQGSPR	Q9SB11	Glycinin OS=Glycine max GN=A5A4B3 PE=2 SV=1 - [Q9SB11_SOYBN]	12		3014.47	1.57901e+06
NLQGENEGEDKGAIVTVK	P04776	Glycinin G1 OS=Glycine max GN=GY1 PE=1 SV=2 - [GLYG1_SOYBN]	7		1900.96	1.51698e+06
AGANSLLNALPEEVIQHTF	P04776	Glycinin G1 OS=Glycine max GN=GY1 PE=1 SV=2 - [GLYG1_SOYBN]	3		2024.05	1.36753e+06
	P04405	Glycinin G2 OS=Glycine max GN=Gy2 PE=1 SV=2 - [GLYG2_SOYBN]
LITLAIPVNKPGR	I1NGH2	Uncharacterized protein OS=Glycine max PE=4 SV=1 - [I1NGH2_SOYBN]	2		1391.87	1.32242e+06
REGDLIAVPTGVAWW	P04776	Glycinin G1 OS=Glycine max GN=GY1 PE=1 SV=2 - [GLYG1_SOYBN]	3		1669.87	1.1647e+06
	P04405	Glycinin G2 OS=Glycine max GN=Gy2 PE=1 SV=2 - [GLYG2_SOYBN]
VLLGEEEEQR	F7J077	Beta-conglycinin beta subunit OS=Glycine max GN=CG-beta-2 PE=4 SV=1 - [F7J077_SOYBN]	6		1201.61	1.12562e+06
SYELPDGQVITIGDER	Q96445	Actin (Fragment) OS=Glycine max GN=Soy118 PE=3 SV=1 - [Q96445_SOYBN]	3		1791.88	1.11749e+06
EHAMTPVPQFTSPDYKPSNK	C6TAX1	Putative uncharacterized protein OS=Glycine max PE=2 SV=1 - [C6TAX1_SOYBN]	2		2274.09	1.0432e+06
KNVLDFNSVADLTK	B3TDK5	Lipoxygenase OS=Glycine max PE=3 SV=1 - [B3TDK5_SOYBN]	4		1563.84	994257
DLINILEDAIR	I1KU96	Uncharacterized protein OS=Glycine max PE=3 SV=1 - [I1KU96_SOYBN]	4		1284.72	986173
IVPELGPDVNF	I1MKZ0	Uncharacterized protein OS=Glycine max PE=4 SV=1 - [I1MKZ0_SOYBN]	2		1199.63	964234
IIGATNPAQSEPGTIR	I1JMQ0	Nucleoside diphosphate kinase OS=Glycine max PE=3 SV=1 - [I1JMQ0_SOYBN]	4		1624.87	952678
IMDNQSEQLEGK	C6T1Q7	Putative uncharacterized protein OS=Glycine max PE=2 SV=1 - [C6T1Q7_SOYBN]	8		1391.65	945822
MELVDAAFPLLK	H2D5S3	Malate dehydrogenase OS=Glycine max PE=2 SV=1 - [H2D5S3_SOYBN]	5		1346.74	944720
QLEENLVVFDLAR	P13917	Basic 7S globulin OS=Glycine max GN=BG PE=1 SV=2 - [7SB1_SOYBN]	2		1545.83	865902
NTGDEPVVAISLLDTSNF	Q9SB11	Glycinin OS=Glycine max GN=A5A4B3 PE=2 SV=1 - [Q9SB11_SOYBN]	2		1891.93	812585
	K7LZA4	Uncharacterized protein OS=Glycine max PE=4 SV=1 - [K7LZA4_SOYBN]
ITGQVLHPNGGTVVNG	C6TAX1	Putative uncharacterized protein OS=Glycine max PE=2 SV=1 - [C6TAX1_SOYBN]	2		1562.83	808274
VLEQLSGQTPVFSK	I1KZN9	Uncharacterized protein OS=Glycine max PE=3 SV=1 - [I1KZN9_SOYBN]	4		1532.83	805677
EKLFDQQNEGSIF	I1L860	Uncharacterized protein OS=Glycine max PE=4 SV=1 - [I1L860_SOYBN]	2		1554.74	785862
LIVEFENAR	G3E7M5	Putative rubisco subunit binding-protein alpha subunit OS=Glycine max PE=2 SV=1 - [G3E7M5_SOYBN]	2		1090.59	784949
LEATKPTLPFPW	P10538	Beta-amylase OS=Glycine max GN=BMY1 PE=1 SV=3 - [AMYB_SOYBN]	2		1399.76	778344
SLESLQANVQR	C6SYD1	60S ribosomal protein L13 OS=Glycine max PE=2 SV=1 - [C6SYD1_SOYBN]	3		1244.66	635275
SAATGLDIPGESHDVL	P05046	Lectin OS=Glycine max GN=LE1 PE=1 SV=1 - [LEC_SOYBN]	3		1581.78	588723
EQQQEQQQEEQPLEVR	I1NGH2	Uncharacterized protein OS=Glycine max PE=4 SV=1 - [I1NGH2_SOYBN]	10		2025.95	584805
IMENQSEELEEK	C6SYA7	Putative uncharacterized protein OS=Glycine max PE=2 SV=1 - [C6SYA7_SOYBN]	2		1478.67	539526
QQEGVIVELSK	O22121	Beta subunit of beta conglycinin (Fragment) OS=Glycine max PE=2 SV=2 - [O22121_SOYBN]	2		1229.68	400507
	F7J077	Beta-conglycinin beta subunit OS=Glycine max GN=CG-beta-2 PE=4 SV=1 - [F7J077_SOYBN]
ILMVGLDAAGK	I1K1H6	Uncharacterized protein OS=Glycine max PE=3 SV=1 - [I1K1H6_SOYBN]	2		1087.62	329715
FALPGLPDKVEF	I1L932	Uncharacterized protein OS=Glycine max PE=3 SV=1 - [I1L932_SOYBN]	2		1332.72	194384
MFVLDEADEMLSR	C6T8X3	Putative uncharacterized protein OS=Glycine max PE=2 SV=1 - [C6T8X3_SOYBN]	2		1555.72	148885
DYASDATDAAK	C6TKW9	Putative uncharacterized protein OS=Glycine max PE=2 SV=1 - [C6TKW9_SOYBN]	2		1127.48	131607
NFLAGEKDNVVR	O22121	Beta subunit of beta conglycinin (Fragment) OS=Glycine max PE=2 SV=2 - [O22121_SOYBN]	3		1361.72	35050.7
	F7J077	Beta-conglycinin beta subunit OS=Glycine max GN=CG-beta-2 PE=4 SV=1 - [F7J077_SOYBN]

## Sheet: dry cured sausage
Sequence	Protein Group Accessions	Description	# PSMs	Modifications	MH+ [Da]	average intensities
DIDDLELTLAK	F1SS62	Myosin-1 (Fragment) OS=Sus scrofa GN=MYH1 PE=4 SV=2 - [F1SS62_PIG]	63		1245.66	3.02099e+09
	F1S9D6	Myosin-7 OS=Sus scrofa GN=MYH7 PE=4 SV=1 - [F1S9D6_PIG]
	F1SS64	Myosin-1 OS=Sus scrofa GN=MYH1 PE=4 SV=1 - [F1SS64_PIG]
	F1SS61	Uncharacterized protein OS=Sus scrofa GN=MYH3 PE=4 SV=1 - [F1SS61_PIG]
	F1SS66	Uncharacterized protein OS=Sus scrofa GN=MYH13 PE=4 SV=2 - [F1SS66_PIG]
ANLLQAEIEELR	F1SS62	Myosin-1 (Fragment) OS=Sus scrofa GN=MYH1 PE=4 SV=2 - [F1SS62_PIG]	30		1398.76	2.10531e+09
	F1SS64	Myosin-1 OS=Sus scrofa GN=MYH1 PE=4 SV=1 - [F1SS64_PIG]
LVIIESDLER	F2Z5B6	Tropomyosin alpha-1 chain OS=Sus scrofa GN=TPM1 PE=3 SV=1 - [F2Z5B6_PIG]	17		1186.67	2.0508e+09
IITHPNFNGNTLDNDIMLIK	C5IWV5	Trypsinogen OS=Sus scrofa PE=2 SV=1 - [C5IWV5_PIG]	28		2283.19	1.94779e+09
IQLELNQVK	F1SS62	Myosin-1 (Fragment) OS=Sus scrofa GN=MYH1 PE=4 SV=2 - [F1SS62_PIG]	35		1084.64	1.89801e+09
	F1SS64	Myosin-1 OS=Sus scrofa GN=MYH1 PE=4 SV=1 - [F1SS64_PIG]
LVILEGELER	F1SG00	Uncharacterized protein OS=Sus scrofa GN=TPM2 PE=3 SV=1 - [F1SG00_PIG]	60		1170.67	1.57946e+09
FIIPNIVK	D2SW96	L-lactate dehydrogenase OS=Sus scrofa PE=2 SV=1 - [D2SW96_PIG]	3		943.598	1.27587e+09
	D4N875	L-lactate dehydrogenase (Fragment) OS=Sus scrofa PE=3 SV=1 - [D4N875_PIG]
LVIIEGDLER	Q2XQY5	Tropomyosin 3 OS=Sus scrofa GN=tpm3 PE=2 SV=1 - [Q2XQY5_PIG]	18		1156.66	9.0851e+08
NNLLQAELEELR	F1S9D6	Myosin-7 OS=Sus scrofa GN=MYH7 PE=4 SV=1 - [F1S9D6_PIG]	31		1441.77	8.80473e+08
DLTDYLMK	B6VNT8	Cardiac muscle alpha actin 1 OS=Sus scrofa GN=ACTC1 PE=2 SV=1 - [B6VNT8_PIG]	4		998.487	8.183e+08
	I3LVD5	Actin, cytoplasmic 1 OS=Sus scrofa GN=ACTB PE=2 SV=1 - [I3LVD5_PIG]
IGMESAGIHETTY	B6VNT8	Cardiac muscle alpha actin 1 OS=Sus scrofa GN=ACTC1 PE=2 SV=1 - [B6VNT8_PIG]	21		1408.64	7.93938e+08
VVESMQSMLDAEIR	F1SS62	Myosin-1 (Fragment) OS=Sus scrofa GN=MYH1 PE=4 SV=2 - [F1SS62_PIG]	18		1607.78	7.51378e+08
	F1SS64	Myosin-1 OS=Sus scrofa GN=MYH1 PE=4 SV=1 - [F1SS64_PIG]
NLTEEMAGLDETIAK	F1SS62	Myosin-1 (Fragment) OS=Sus scrofa GN=MYH1 PE=4 SV=2 - [F1SS62_PIG]	35		1634.8	7.43605e+08
	F1SS64	Myosin-1 OS=Sus scrofa GN=MYH1 PE=4 SV=1 - [F1SS64_PIG]
NLTEEMAGLDEIIAK	F1S9D6	Myosin-7 OS=Sus scrofa GN=MYH7 PE=4 SV=1 - [F1S9D6_PIG]	31		1646.83	7.1087e+08
DTQLHLDDALR	F1SS62	Myosin-1 (Fragment) OS=Sus scrofa GN=MYH1 PE=4 SV=2 - [F1SS62_PIG]	46		1296.66	6.40222e+08
	F1SS64	Myosin-1 OS=Sus scrofa GN=MYH1 PE=4 SV=1 - [F1SS64_PIG]				6.40222e+08
	F1SS61	Uncharacterized protein OS=Sus scrofa GN=MYH3 PE=4 SV=1 - [F1SS61_PIG]				6.40222e+08
NLQQEISDLTEQIAEGGKR	F1SS62	Myosin-1 (Fragment) OS=Sus scrofa GN=MYH1 PE=4 SV=2 - [F1SS62_PIG]	25		2129.09	5.51532e+08
	F1SS64	Myosin-1 OS=Sus scrofa GN=MYH1 PE=4 SV=1 - [F1SS64_PIG]
MWNEHLGY	I3LBJ8	Creatine kinase M-type OS=Sus scrofa GN=CKM PE=3 SV=1 - [I3LBJ8_PIG]	6		1049.45	4.69379e+08
DFELNALNAR	F1S9D6	Myosin-7 OS=Sus scrofa GN=MYH7 PE=4 SV=1 - [F1S9D6_PIG]	17		1162.59	4.4281e+08
MELQEIQLK	F2Z5B6	Tropomyosin alpha-1 chain OS=Sus scrofa GN=TPM1 PE=3 SV=1 - [F2Z5B6_PIG]	58		1131.61	4.42102e+08
	Q2XQY5	Tropomyosin 3 OS=Sus scrofa GN=tpm3 PE=2 SV=1 - [Q2XQY5_PIG]
NLQQEISDLTEQIAEGGK	F1SS62	Myosin-1 (Fragment) OS=Sus scrofa GN=MYH1 PE=4 SV=2 - [F1SS62_PIG]	22		1972.99	3.86467e+08
	F1SS64	Myosin-1 OS=Sus scrofa GN=MYH1 PE=4 SV=1 - [F1SS64_PIG]
NLQEEISDLTEQLGSSGK	F1S9D6	Myosin-7 OS=Sus scrofa GN=MYH7 PE=4 SV=1 - [F1S9D6_PIG]	14		1947.95	3.66755e+08
MILPVGASSF	B1A3A0	Beta-enolase 3 transcript variant 1 OS=Sus scrofa GN=ENO3 PE=2 SV=1 - [B1A3A0_PIG]	7		1021.54	3.65949e+08
LVGGASLKPEF	D0G7F6	Triosephosphate isomerase OS=Sus scrofa GN=TPI1 PE=2 SV=1 - [D0G7F6_PIG]	13		1117.63	3.65064e+08
ITLSQVGDVLR	A1XQT6	MLC1f OS=Sus scrofa GN=MYL1 PE=2 SV=1 - [A1XQT6_PIG]	21		1200.7	3.45404e+08
VNWIQQTIAAN	C5IWV5	Trypsinogen OS=Sus scrofa PE=2 SV=1 - [C5IWV5_PIG]	7		1257.66	3.39238e+08
LQDLVDKLQLK	F1S9D6	Myosin-7 OS=Sus scrofa GN=MYH7 PE=4 SV=1 - [F1S9D6_PIG]	6		1312.78	3.33567e+08
IQLVEEELDR	F2Z5B6	Tropomyosin alpha-1 chain OS=Sus scrofa GN=TPM1 PE=3 SV=1 - [F2Z5B6_PIG]	7		1243.65	3.27493e+08
	Q2XQY5	Tropomyosin 3 OS=Sus scrofa GN=tpm3 PE=2 SV=1 - [Q2XQY5_PIG]
	F1SG00	Uncharacterized protein OS=Sus scrofa GN=TPM2 PE=3 SV=1 - [F1SG00_PIG]
DAFPDKVAIQL	F1RQQ8	Phosphorylase OS=Sus scrofa GN=PYGM PE=3 SV=2 - [F1RQQ8_PIG]	4		1216.66	2.98738e+08
TIPWLENR	F1RHL9	Uncharacterized protein OS=Sus scrofa GN=ACTN2 PE=4 SV=1 - [F1RHL9_PIG]	2		1028.55	2.89209e+08
LGEHNIDVLEGNEQFINAAK	C5IWV5	Trypsinogen OS=Sus scrofa PE=2 SV=1 - [C5IWV5_PIG]	16		2211.11	2.62812e+08
QLEDELVSLQK	F2Z5B6	Tropomyosin alpha-1 chain OS=Sus scrofa GN=TPM1 PE=3 SV=1 - [F2Z5B6_PIG]	10		1301.69	2.56025e+08
SYELPDGQVITIGNER	B6VNT8	Cardiac muscle alpha actin 1 OS=Sus scrofa GN=ACTC1 PE=2 SV=1 - [B6VNT8_PIG]	33		1790.89	2.45123e+08
	I3LVD5	Actin, cytoplasmic 1 OS=Sus scrofa GN=ACTB PE=2 SV=1 - [I3LVD5_PIG]
LQNEIEDLMVDVER	F1S9D6	Myosin-7 OS=Sus scrofa GN=MYH7 PE=4 SV=1 - [F1S9D6_PIG]	11		1702.83	2.18193e+08
EDQIISANPLL	F1SS64	Myosin-1 OS=Sus scrofa GN=MYH1 PE=4 SV=1 - [F1SS64_PIG]	2		1212.65	2.08448e+08
	F1SS61	Uncharacterized protein OS=Sus scrofa GN=MYH3 PE=4 SV=1 - [F1SS61_PIG]
KDQLIHNLL	D2SW96	L-lactate dehydrogenase OS=Sus scrofa PE=2 SV=1 - [D2SW96_PIG]	5		1093.64	2.04012e+08
AGLLGLLEEMR	H6SHX6	Myosin, heavy chain 7, cardiac muscle, beta (Fragment) OS=Sus scrofa GN=MYH7 PE=4 SV=1 - [H6SHX6_PIG]	6		1201.66	2.03777e+08
	F1SS62	Myosin-1 (Fragment) OS=Sus scrofa GN=MYH1 PE=4 SV=2 - [F1SS62_PIG]
	F1S9D6	Myosin-7 OS=Sus scrofa GN=MYH7 PE=4 SV=1 - [F1S9D6_PIG]
	F1SS64	Myosin-1 OS=Sus scrofa GN=MYH1 PE=4 SV=1 - [F1SS64_PIG]
	F1SS66	Uncharacterized protein OS=Sus scrofa GN=MYH13 PE=4 SV=2 - [F1SS66_PIG]
LQDLVDKLQAK	F1SS62	Myosin-1 (Fragment) OS=Sus scrofa GN=MYH1 PE=4 SV=2 - [F1SS62_PIG]	13		1270.74	1.91648e+08
	F1SS64	Myosin-1 OS=Sus scrofa GN=MYH1 PE=4 SV=1 - [F1SS64_PIG]
	F1SS61	Uncharacterized protein OS=Sus scrofa GN=MYH3 PE=4 SV=1 - [F1SS61_PIG]
	F1SS66	Uncharacterized protein OS=Sus scrofa GN=MYH13 PE=4 SV=2 - [F1SS66_PIG]
GQSIDDMIPAQK	I3LBJ8	Creatine kinase M-type OS=Sus scrofa GN=CKM PE=3 SV=1 - [I3LBJ8_PIG]	19		1302.64	1.79925e+08
RANLLQAEIEELR	F1SS62	Myosin-1 (Fragment) OS=Sus scrofa GN=MYH1 PE=4 SV=2 - [F1SS62_PIG]	17		1554.86	1.79112e+08
	F1SS64	Myosin-1 OS=Sus scrofa GN=MYH1 PE=4 SV=1 - [F1SS64_PIG]
IDLSAIK	A1XQT6	MLC1f OS=Sus scrofa GN=MYL1 PE=2 SV=1 - [A1XQT6_PIG]	6		759.461	1.747e+08
AISEELDHALNDMTSI	F2Z5B6	Tropomyosin alpha-1 chain OS=Sus scrofa GN=TPM1 PE=3 SV=1 - [F2Z5B6_PIG]	12		1758.82	1.65593e+08
	Q2XQY5	Tropomyosin 3 OS=Sus scrofa GN=tpm3 PE=2 SV=1 - [Q2XQY5_PIG]
SLSTELFK	F1SS62	Myosin-1 (Fragment) OS=Sus scrofa GN=MYH1 PE=4 SV=2 - [F1SS62_PIG]	10		924.503	1.64867e+08
	F1S9D6	Myosin-7 OS=Sus scrofa GN=MYH7 PE=4 SV=1 - [F1S9D6_PIG]
	F1SS61	Uncharacterized protein OS=Sus scrofa GN=MYH3 PE=4 SV=1 - [F1SS61_PIG]
	F1SS66	Uncharacterized protein OS=Sus scrofa GN=MYH13 PE=4 SV=2 - [F1SS66_PIG]
QEYDEAGPSIVHR	B6VNT8	Cardiac muscle alpha actin 1 OS=Sus scrofa GN=ACTC1 PE=2 SV=1 - [B6VNT8_PIG]	20		1500.71	1.60914e+08
LQNEVEDLMIDVER	F1SS62	Myosin-1 (Fragment) OS=Sus scrofa GN=MYH1 PE=4 SV=2 - [F1SS62_PIG]	50		1702.83	1.60738e+08
	F1SS64	Myosin-1 OS=Sus scrofa GN=MYH1 PE=4 SV=1 - [F1SS64_PIG]
NAYEESLDQLETLKR	F1SS62	Myosin-1 (Fragment) OS=Sus scrofa GN=MYH1 PE=4 SV=2 - [F1SS62_PIG]	15		1808.9	1.54126e+08
	F1SS64	Myosin-1 OS=Sus scrofa GN=MYH1 PE=4 SV=1 - [F1SS64_PIG]
MELQEMQLK	F1SG00	Uncharacterized protein OS=Sus scrofa GN=TPM2 PE=3 SV=1 - [F1SG00_PIG]	8		1149.56	1.37486e+08
EVLSALK			2		759.461	1.35972e+08
DTQIQLDDAVR	F1S9D6	Myosin-7 OS=Sus scrofa GN=MYH7 PE=4 SV=1 - [F1S9D6_PIG]	7		1273.64	1.3377e+08
NAYEESLDQLETLK	F1SS62	Myosin-1 (Fragment) OS=Sus scrofa GN=MYH1 PE=4 SV=2 - [F1SS62_PIG]	15		1652.8	1.29898e+08
	F1SS64	Myosin-1 OS=Sus scrofa GN=MYH1 PE=4 SV=1 - [F1SS64_PIG]
GTIGIGTPAQDF	A1YM35	Pepsinogen A OS=Sus scrofa PE=2 SV=1 - [A1YM35_PIG]	6		1176.59	1.21619e+08
GYEEWLLNEIR	F1RHL9	Uncharacterized protein OS=Sus scrofa GN=ACTN2 PE=4 SV=1 - [F1RHL9_PIG]	10		1421.71	1.18335e+08
IEDEQALALQLQK	F1SS64	Myosin-1 OS=Sus scrofa GN=MYH1 PE=4 SV=1 - [F1SS64_PIG]	26		1498.81	1.16668e+08
MEGDLNEMEIQLNHANR	F1SS62	Myosin-1 (Fragment) OS=Sus scrofa GN=MYH1 PE=4 SV=2 - [F1SS62_PIG]	26		2013.92	1.15346e+08
	F1SS64	Myosin-1 OS=Sus scrofa GN=MYH1 PE=4 SV=1 - [F1SS64_PIG]
SEIQAALEEAEASLEHEEGK	F1SS62	Myosin-1 (Fragment) OS=Sus scrofa GN=MYH1 PE=4 SV=2 - [F1SS62_PIG]	25		2170.02	1.14565e+08
	F1SS64	Myosin-1 OS=Sus scrofa GN=MYH1 PE=4 SV=1 - [F1SS64_PIG]
AAHHPDDFNPSVHASL	K7GM56	Uncharacterized protein (Fragment) OS=Sus scrofa GN=LOC100737768 PE=3 SV=1 - [K7GM56_PIG]	19		1714.79	1.13527e+08
LELQSALEEAEASLEHEEGK	F1S9D6	Myosin-7 OS=Sus scrofa GN=MYH7 PE=4 SV=1 - [F1S9D6_PIG]	16		2212.07	9.98995e+07
EFEMSNLQSK	F1SS62	Myosin-1 (Fragment) OS=Sus scrofa GN=MYH1 PE=4 SV=2 - [F1SS62_PIG]	4		1212.56	9.87105e+07
ALQEAHQQTLDDLQAEEDKVNTLTK	F1SS62	Myosin-1 (Fragment) OS=Sus scrofa GN=MYH1 PE=4 SV=2 - [F1SS62_PIG]	14		2838.41	9.79951e+07
	F1SS64	Myosin-1 OS=Sus scrofa GN=MYH1 PE=4 SV=1 - [F1SS64_PIG]
VWVNEEDHL	I3LBJ8	Creatine kinase M-type OS=Sus scrofa GN=CKM PE=3 SV=1 - [I3LBJ8_PIG]	2		1140.53	9.38836e+07
LASELLEWIR	F1RHL9	Uncharacterized protein OS=Sus scrofa GN=ACTN2 PE=4 SV=1 - [F1RHL9_PIG]	12		1229.69	9.0122e+07
	F1RU49	Uncharacterized protein OS=Sus scrofa GN=LOC100519531 PE=4 SV=1 - [F1RU49_PIG]
VLQSFSDGLK	A7YB43	Beta-globin (Fragment) OS=Sus scrofa PE=2 SV=1 - [A7YB43_PIG]	2		1093.59	8.86492e+07
GYEDWLLSEIR	F1RU49	Uncharacterized protein OS=Sus scrofa GN=LOC100519531 PE=4 SV=1 - [F1RU49_PIG]	9		1380.68	8.54336e+07
VGGASLKPEF	D0G7F6	Triosephosphate isomerase OS=Sus scrofa GN=TPI1 PE=2 SV=1 - [D0G7F6_PIG]	7		1004.54	8.39076e+07
LSVEALNSLTGEFK	I3LBJ8	Creatine kinase M-type OS=Sus scrofa GN=CKM PE=3 SV=1 - [I3LBJ8_PIG]	7		1507.8	8.08201e+07
TVKEDQVFPMNPPKF	F1SS64	Myosin-1 OS=Sus scrofa GN=MYH1 PE=4 SV=1 - [F1SS64_PIG]	34		1776.9	7.81488e+07
MEGDLNEMEIQLSHANR	F1S9D6	Myosin-7 OS=Sus scrofa GN=MYH7 PE=4 SV=1 - [F1S9D6_PIG]	17		1986.91	7.68516e+07
DLFDPIIQDR	I3LBJ8	Creatine kinase M-type OS=Sus scrofa GN=CKM PE=3 SV=1 - [I3LBJ8_PIG]	18		1231.63	7.48202e+07
DRFSVNLDVK	B1Q039	CRYAB OS=Sus scrofa GN=CRYAB PE=3 SV=1 - [B1Q039_PIG]	2		1192.63	7.46211e+07
FPASTSLSPFY	B1Q039	CRYAB OS=Sus scrofa GN=CRYAB PE=3 SV=1 - [B1Q039_PIG]	13		1216.59	7.22647e+07
AQLEFNQIK	F1S9D6	Myosin-7 OS=Sus scrofa GN=MYH7 PE=4 SV=1 - [F1S9D6_PIG]	4		1090.59	7.10452e+07
ATDAEADVASLNR	F2Z5B6	Tropomyosin alpha-1 chain OS=Sus scrofa GN=TPM1 PE=3 SV=1 - [F2Z5B6_PIG]	7		1332.64	7.0742e+07
	F1SG00	Uncharacterized protein OS=Sus scrofa GN=TPM2 PE=3 SV=1 - [F1SG00_PIG]
QVIGTGSFFPK	K7GLZ4	Uncharacterized protein OS=Sus scrofa GN=FHL1C PE=4 SV=1 - [K7GLZ4_PIG]	3		1180.64	6.72017e+07
LETDISQIQGEMEDIIQEAR	F1SS62	Myosin-1 (Fragment) OS=Sus scrofa GN=MYH1 PE=4 SV=2 - [F1SS62_PIG]	14		2318.12	6.5167e+07
NDLQLQVQAEADSLADAEER	F1SS62	Myosin-1 (Fragment) OS=Sus scrofa GN=MYH1 PE=4 SV=2 - [F1SS62_PIG]	110		2215.05	6.37703e+07
VALDFENEMATAASSSSL	B6VNT8	Cardiac muscle alpha actin 1 OS=Sus scrofa GN=ACTC1 PE=2 SV=1 - [B6VNT8_PIG]	5		1842.85	6.13917e+07
EFEISNLQSK	F1SS64	Myosin-1 OS=Sus scrofa GN=MYH1 PE=4 SV=1 - [F1SS64_PIG]	5		1194.6	6.11015e+07
NKDDPIGNINL	F1RHL9	Uncharacterized protein OS=Sus scrofa GN=ACTN2 PE=4 SV=1 - [F1RHL9_PIG]	5		1212.62	6.04081e+07
KLETDISQMQGEMEDILQEAR	F1SS64	Myosin-1 OS=Sus scrofa GN=MYH1 PE=4 SV=1 - [F1SS64_PIG]	12		2464.17	5.90188e+07
LGSSEVEQVQLVVDGVK	I3LBJ8	Creatine kinase M-type OS=Sus scrofa GN=CKM PE=3 SV=1 - [I3LBJ8_PIG]	24		1785.96	5.61732e+07
KLETDISQIQGEMEDIVQEAR	Q95249	Myosin heavy chain (Fragment) OS=Sus scrofa PE=2 SV=1 - [Q95249_PIG]	14		2432.21	5.57677e+07
LAEQELIETSER	F1S9D6	Myosin-7 OS=Sus scrofa GN=MYH7 PE=4 SV=1 - [F1S9D6_PIG]	7		1417.72	5.55035e+07
KAITDAAMMAEELK	F1SS62	Myosin-1 (Fragment) OS=Sus scrofa GN=MYH1 PE=4 SV=2 - [F1SS62_PIG]	3		1521.76	5.53565e+07
	Q95249	Myosin heavy chain (Fragment) OS=Sus scrofa PE=2 SV=1 - [Q95249_PIG]
	F1S9D6	Myosin-7 OS=Sus scrofa GN=MYH7 PE=4 SV=1 - [F1S9D6_PIG]
	F1SS64	Myosin-1 OS=Sus scrofa GN=MYH1 PE=4 SV=1 - [F1SS64_PIG]
	F1SS66	Uncharacterized protein OS=Sus scrofa GN=MYH13 PE=4 SV=2 - [F1SS66_PIG]
	F1S4X7	Uncharacterized protein OS=Sus scrofa GN=MYH7B PE=4 SV=2 - [F1S4X7_PIG]
AITDAAMMAEELK	F1SS62	Myosin-1 (Fragment) OS=Sus scrofa GN=MYH1 PE=4 SV=2 - [F1SS62_PIG]	9		1393.67	5.51236e+07
	Q95249	Myosin heavy chain (Fragment) OS=Sus scrofa PE=2 SV=1 - [Q95249_PIG]
	F1S9D6	Myosin-7 OS=Sus scrofa GN=MYH7 PE=4 SV=1 - [F1S9D6_PIG]
	F1SS64	Myosin-1 OS=Sus scrofa GN=MYH1 PE=4 SV=1 - [F1SS64_PIG]
	F1SS66	Uncharacterized protein OS=Sus scrofa GN=MYH13 PE=4 SV=2 - [F1SS66_PIG]
	F1S4X7	Uncharacterized protein OS=Sus scrofa GN=MYH7B PE=4 SV=2 - [F1S4X7_PIG]
IGMESAGIHETTY	B6VNT8	Cardiac muscle alpha actin 1 OS=Sus scrofa GN=ACTC1 PE=2 SV=1 - [B6VNT8_PIG]	7	M3(Oxidation)	1424.63	5.39118e+07
ITAIGDVVNHDPVVGDRL	F1RQQ8	Phosphorylase OS=Sus scrofa GN=PYGM PE=3 SV=2 - [F1RQQ8_PIG]	9		1890.01	5.31672e+07
KLETDISQIQGEMEDIIQEAR	F1SS62	Myosin-1 (Fragment) OS=Sus scrofa GN=MYH1 PE=4 SV=2 - [F1SS62_PIG]	13		2446.22	5.23714e+07
LINDLTAQR	F1SS62	Myosin-1 (Fragment) OS=Sus scrofa GN=MYH1 PE=4 SV=2 - [F1SS62_PIG]	11		1043.58	5.1873e+07
	F1SS64	Myosin-1 OS=Sus scrofa GN=MYH1 PE=4 SV=1 - [F1SS64_PIG]
LEIPISGEPPPK	F1SRI8	Uncharacterized protein (Fragment) OS=Sus scrofa GN=MYBPC1 PE=4 SV=2 - [F1SRI8_PIG]	15		1276.71	4.98137e+07
IGEEYIADLDQLR	F1RQQ8	Phosphorylase OS=Sus scrofa GN=PYGM PE=3 SV=2 - [F1RQQ8_PIG]	20		1534.78	4.91956e+07
MVSDIAGAWQR	F1RHL9	Uncharacterized protein OS=Sus scrofa GN=ACTN2 PE=4 SV=1 - [F1RHL9_PIG]	6		1233.6	4.86976e+07
FQPSFIGMESAGIHETTY	B6VNT8	Cardiac muscle alpha actin 1 OS=Sus scrofa GN=ACTC1 PE=2 SV=1 - [B6VNT8_PIG]	15		2014.93	4.86191e+07
KMEGDLNEMEIQLNHANR	F1SS62	Myosin-1 (Fragment) OS=Sus scrofa GN=MYH1 PE=4 SV=2 - [F1SS62_PIG]	15		2142.01	4.77216e+07
	F1SS64	Myosin-1 OS=Sus scrofa GN=MYH1 PE=4 SV=1 - [F1SS64_PIG]
TLEDQLSELK	F1SS62	Myosin-1 (Fragment) OS=Sus scrofa GN=MYH1 PE=4 SV=2 - [F1SS62_PIG]	5		1175.62	4.76352e+07
	F1SS64	Myosin-1 OS=Sus scrofa GN=MYH1 PE=4 SV=1 - [F1SS64_PIG]
SYLSEEMIAEFK	A1XQV5	Fast skeletal muscle troponin C OS=Sus scrofa GN=TNNC2 PE=2 SV=2 - [A1XQV5_PIG]	7		1446.68	4.75505e+07
KLVILEGELER	F1SG00	Uncharacterized protein OS=Sus scrofa GN=TPM2 PE=3 SV=1 - [F1SG00_PIG]	9		1298.77	4.60136e+07
IIEIVDAITTTAQSHQR	Q1HL06	6-phosphofructokinase (Fragment) OS=Sus scrofa GN=PFMK PE=3 SV=1 - [Q1HL06_PIG]	2		1896.02	4.4968e+07
ELADEIALVDVMEDK	D2SW96	L-lactate dehydrogenase OS=Sus scrofa PE=2 SV=1 - [D2SW96_PIG]	7		1689.83	4.46656e+07
TKLEQQVDDLEGSLEQEK	F1SS62	Myosin-1 (Fragment) OS=Sus scrofa GN=MYH1 PE=4 SV=2 - [F1SS62_PIG]	17		2089.04	4.40276e+07
	F1SS64	Myosin-1 OS=Sus scrofa GN=MYH1 PE=4 SV=1 - [F1SS64_PIG]
ALMDEVVK	K7GKJ8	Phosphoglycerate kinase (Fragment) OS=Sus scrofa GN=PGK1 PE=3 SV=1 - [K7GKJ8_PIG]	6		904.481	4.2265e+07
EITALAPSTMK	B6VNT8	Cardiac muscle alpha actin 1 OS=Sus scrofa GN=ACTC1 PE=2 SV=1 - [B6VNT8_PIG]	5		1161.62	4.18077e+07
	I3LVD5	Actin, cytoplasmic 1 OS=Sus scrofa GN=ACTB PE=2 SV=1 - [I3LVD5_PIG]
SPGVIDNPLVMHQLR	F1S9D6	Myosin-7 OS=Sus scrofa GN=MYH7 PE=4 SV=1 - [F1S9D6_PIG]	15		1675.9	4.16877e+07
KAEEEYPDL	I3LBJ8	Creatine kinase M-type OS=Sus scrofa GN=CKM PE=3 SV=1 - [I3LBJ8_PIG]	6		1093.5	4.13614e+07
NDLQLQVQAEQDNLADAEER	F1S9D6	Myosin-7 OS=Sus scrofa GN=MYH7 PE=4 SV=1 - [F1S9D6_PIG]	21		2299.09	4.04426e+07
ALQEAHQQALDDLQAEEDKVNTLTK	F1S9D6	Myosin-7 OS=Sus scrofa GN=MYH7 PE=4 SV=1 - [F1S9D6_PIG]	11		2808.4	3.94527e+07
LVSDIANAWR	F1RU49	Uncharacterized protein OS=Sus scrofa GN=LOC100519531 PE=4 SV=1 - [F1RU49_PIG]	18		1144.61	3.92884e+07
KLVIIEGDLER	Q2XQY5	Tropomyosin 3 OS=Sus scrofa GN=tpm3 PE=2 SV=1 - [Q2XQY5_PIG]	12		1284.75	3.92569e+07
AAFDMFDADGGGDISVK	A1XQV5	Fast skeletal muscle troponin C OS=Sus scrofa GN=TNNC2 PE=2 SV=2 - [A1XQV5_PIG]	9		1715.76	3.91094e+07
TINGVQYPLSPSAY	A1YM35	Pepsinogen A OS=Sus scrofa PE=2 SV=1 - [A1YM35_PIG]	2		1509.76	3.8994e+07
MSHLGRPDGIPMPDKY	K7GKJ8	Phosphoglycerate kinase (Fragment) OS=Sus scrofa GN=PGK1 PE=3 SV=1 - [K7GKJ8_PIG]	14		1813.88	3.88574e+07
IEELEEELEAER	F1SS62	Myosin-1 (Fragment) OS=Sus scrofa GN=MYH1 PE=4 SV=2 - [F1SS62_PIG]	48		1488.71	3.86997e+07
	F1S9D6	Myosin-7 OS=Sus scrofa GN=MYH7 PE=4 SV=1 - [F1S9D6_PIG]
	F1SS64	Myosin-1 OS=Sus scrofa GN=MYH1 PE=4 SV=1 - [F1SS64_PIG]
	F1SS61	Uncharacterized protein OS=Sus scrofa GN=MYH3 PE=4 SV=1 - [F1SS61_PIG]
GAILGIQGEIQK	F1RU49	Uncharacterized protein OS=Sus scrofa GN=LOC100519531 PE=4 SV=1 - [F1RU49_PIG]	4		1226.71	3.62424e+07
VVDLMVHMASK	A0SNU7	Glyceraldehyde-3-phosphate dehydrogenase (Fragment) OS=Sus scrofa PE=2 SV=1 - [A0SNU7_PIG]	7		1229.64	3.35171e+07
IGGSILASLSTF	B6VNT8	Cardiac muscle alpha actin 1 OS=Sus scrofa GN=ACTC1 PE=2 SV=1 - [B6VNT8_PIG]	6		1165.65	3.33736e+07
	I3LVD5	Actin, cytoplasmic 1 OS=Sus scrofa GN=ACTB PE=2 SV=1 - [I3LVD5_PIG]
TSGVHTFPSVLQPSGL	L8B165	IgG heavy chain OS=Sus scrofa GN=IGHG PE=2 SV=1 - [L8B165_PIG]	6		1626.85	3.30939e+07
LITAIGDVVNHDPVVGDR	F1RQQ8	Phosphorylase OS=Sus scrofa GN=PYGM PE=3 SV=2 - [F1RQQ8_PIG]	6		1890.01	3.29024e+07
SQEDLKEQLAMVER	F1SS62	Myosin-1 (Fragment) OS=Sus scrofa GN=MYH1 PE=4 SV=2 - [F1SS62_PIG]	22		1675.83	3.27335e+07
EIWGVEPSR	F1RQQ8	Phosphorylase OS=Sus scrofa GN=PYGM PE=3 SV=2 - [F1RQQ8_PIG]	2		1072.54	3.22809e+07
LEQQVDDLEGSLEQEKK	F1SS62	Myosin-1 (Fragment) OS=Sus scrofa GN=MYH1 PE=4 SV=2 - [F1SS62_PIG]	12		1987.98	3.22393e+07
	F1SS64	Myosin-1 OS=Sus scrofa GN=MYH1 PE=4 SV=1 - [F1SS64_PIG]
SVMLQIAATELEK	B3VI70	Troponin I OS=Sus scrofa GN=TnI-F4 PE=2 SV=1 - [B3VI70_PIG]	7		1432.77	3.18525e+07
IEDEQALGSQLQK	F1S9D6	Myosin-7 OS=Sus scrofa GN=MYH7 PE=4 SV=1 - [F1S9D6_PIG]	10		1458.74	3.11981e+07
LTLSALVDGK	F1S2F6	Voltage-dependent anion-selective channel protein 2 OS=Sus scrofa GN=VDAC2 PE=4 SV=2 - [F1S2F6_PIG]	5		1016.6	2.98088e+07
VIGGLPDVVTIMEGK	F1RVL5	Uncharacterized protein (Fragment) OS=Sus scrofa GN=MYOM2 PE=4 SV=2 - [F1RVL5_PIG]	7		1527.85	2.94498e+07
QAFTQQIEELKR	F1SS62	Myosin-1 (Fragment) OS=Sus scrofa GN=MYH1 PE=4 SV=2 - [F1SS62_PIG]	4		1490.8	2.89791e+07
	F1SS61	Uncharacterized protein OS=Sus scrofa GN=MYH3 PE=4 SV=1 - [F1SS61_PIG]
IDFDEFLK	A1XQV5	Fast skeletal muscle troponin C OS=Sus scrofa GN=TNNC2 PE=2 SV=2 - [A1XQV5_PIG]	2		1026.51	2.8487e+07
MEIDDLASNMETVSK	F1SS62	Myosin-1 (Fragment) OS=Sus scrofa GN=MYH1 PE=4 SV=2 - [F1SS62_PIG]	9		1682.76	2.82314e+07
	F1SS64	Myosin-1 OS=Sus scrofa GN=MYH1 PE=4 SV=1 - [F1SS64_PIG]
	F1SS66	Uncharacterized protein OS=Sus scrofa GN=MYH13 PE=4 SV=2 - [F1SS66_PIG]
DQGSYEDFVEGLR	A1XQT6	MLC1f OS=Sus scrofa GN=MYL1 PE=2 SV=1 - [A1XQT6_PIG]	7		1514.68	2.80736e+07
QITVNDLPVGR	F1SDX9	Peroxiredoxin-2 OS=Sus scrofa GN=PRDX2 PE=4 SV=2 - [F1SDX9_PIG]	7		1211.67	2.80173e+07
ANDDLKENIAIVER	F1S9D6	Myosin-7 OS=Sus scrofa GN=MYH7 PE=4 SV=1 - [F1S9D6_PIG]	16		1599.83	2.7941e+07
AITDAAMMAEELKK	F1SS62	Myosin-1 (Fragment) OS=Sus scrofa GN=MYH1 PE=4 SV=2 - [F1SS62_PIG]	3		1521.77	2.65346e+07
	Q95249	Myosin heavy chain (Fragment) OS=Sus scrofa PE=2 SV=1 - [Q95249_PIG]
	F1S9D6	Myosin-7 OS=Sus scrofa GN=MYH7 PE=4 SV=1 - [F1S9D6_PIG]
	F1SS64	Myosin-1 OS=Sus scrofa GN=MYH1 PE=4 SV=1 - [F1SS64_PIG]
	F1SS66	Uncharacterized protein OS=Sus scrofa GN=MYH13 PE=4 SV=2 - [F1SS66_PIG]
	F1S4X7	Uncharacterized protein OS=Sus scrofa GN=MYH7B PE=4 SV=2 - [F1S4X7_PIG]
ALPFWNDEIAPQIK	B5KJG2	Phosphoglycerate mutase 2 OS=Sus scrofa GN=PGAM2 PE=2 SV=1 - [B5KJG2_PIG]	9		1641.86	2.62099e+07
VAEQELLDASER	F1SS62	Myosin-1 (Fragment) OS=Sus scrofa GN=MYH1 PE=4 SV=2 - [F1SS62_PIG]	7		1359.68	2.5196e+07
	F1SS64	Myosin-1 OS=Sus scrofa GN=MYH1 PE=4 SV=1 - [F1SS64_PIG]
FPASTSLSPF	B1Q039	CRYAB OS=Sus scrofa GN=CRYAB PE=3 SV=1 - [B1Q039_PIG]	4		1053.53	2.5104e+07
EDQVFPMNPPK	F1SS64	Myosin-1 OS=Sus scrofa GN=MYH1 PE=4 SV=1 - [F1SS64_PIG]	7		1301.62	2.34065e+07
AEDEEEINAELTAK	F1SS62	Myosin-1 (Fragment) OS=Sus scrofa GN=MYH1 PE=4 SV=2 - [F1SS62_PIG]	10		1561.72	2.3274e+07
	F1SS64	Myosin-1 OS=Sus scrofa GN=MYH1 PE=4 SV=1 - [F1SS64_PIG]
	F1SS61	Uncharacterized protein OS=Sus scrofa GN=MYH3 PE=4 SV=1 - [F1SS61_PIG]
GQTVEQVTNAVGALAK	F1SS64	Myosin-1 OS=Sus scrofa GN=MYH1 PE=4 SV=1 - [F1SS64_PIG]	13		1585.85	2.30304e+07
NLVHIITHGEEKD	F6PSL2	Uncharacterized protein (Fragment) OS=Sus scrofa GN=MLC2V PE=4 SV=1 - [F6PSL2_PIG]	17		1504.78	2.29612e+07
LEQQVDDLEGSLEQEK	F1SS62	Myosin-1 (Fragment) OS=Sus scrofa GN=MYH1 PE=4 SV=2 - [F1SS62_PIG]	17		1859.89	2.28585e+07
	F1SS64	Myosin-1 OS=Sus scrofa GN=MYH1 PE=4 SV=1 - [F1SS64_PIG]
WALGVIGAQAGR	K7GN52	Uncharacterized protein OS=Sus scrofa GN=TRIM72 PE=4 SV=1 - [K7GN52_PIG]	11		1198.67	2.27951e+07
NQSSLVLIGDAFK	F1RVL5	Uncharacterized protein (Fragment) OS=Sus scrofa GN=MYOM2 PE=4 SV=2 - [F1RVL5_PIG]	8		1391.75	2.19055e+07
EAFTVIDQNR	A1XQT5	HUMMLC2B OS=Sus scrofa GN=HUMMLC2B PE=2 SV=1 - [A1XQT5_PIG]	10		1192.6	2.17549e+07
SVTLTGPGPWGF	F1SEN8	Uncharacterized protein OS=Sus scrofa GN=LDB3 PE=4 SV=2 - [F1SEN8_PIG]	2		1218.62	2.17231e+07
ILTPLTDQTVNLGK	F1SRI8	Uncharacterized protein (Fragment) OS=Sus scrofa GN=MYBPC1 PE=4 SV=2 - [F1SRI8_PIG]	4		1512.86	2.12186e+07
ENQSILITGESGAGK	F1S9D6	Myosin-7 OS=Sus scrofa GN=MYH7 PE=4 SV=1 - [F1S9D6_PIG]	8		1503.76	2.09541e+07
	F1SS64	Myosin-1 OS=Sus scrofa GN=MYH1 PE=4 SV=1 - [F1SS64_PIG]
	F1SS61	Uncharacterized protein OS=Sus scrofa GN=MYH3 PE=4 SV=1 - [F1SS61_PIG]
TGSLNWVPVSVEGY	A1YM35	Pepsinogen A OS=Sus scrofa PE=2 SV=1 - [A1YM35_PIG]	2		1507.75	2.01609e+07
NTQGILKDTQIHLDDALR	F1SS62	Myosin-1 (Fragment) OS=Sus scrofa GN=MYH1 PE=4 SV=2 - [F1SS62_PIG]	16		2051.09	1.96014e+07
	F1SS64	Myosin-1 OS=Sus scrofa GN=MYH1 PE=4 SV=1 - [F1SS64_PIG]
TPGAMEHELVLHQLR	F1SS62	Myosin-1 (Fragment) OS=Sus scrofa GN=MYH1 PE=4 SV=2 - [F1SS62_PIG]	12		1730.9	1.93557e+07
	F1SS64	Myosin-1 OS=Sus scrofa GN=MYH1 PE=4 SV=1 - [F1SS64_PIG]
KKLETDISQIQGEMEDIIQEAR	F1SS62	Myosin-1 (Fragment) OS=Sus scrofa GN=MYH1 PE=4 SV=2 - [F1SS62_PIG]	6		2574.31	1.92944e+07
AGLLGTLEEMR	F1SS61	Uncharacterized protein OS=Sus scrofa GN=MYH3 PE=4 SV=1 - [F1SS61_PIG]	8		1189.63	1.91315e+07
STGIVEMVMDR	F1RVL5	Uncharacterized protein (Fragment) OS=Sus scrofa GN=MYOM2 PE=4 SV=2 - [F1RVL5_PIG]	11		1237.59	1.90906e+07
VVDSLQTSLDAETR	F1S9D6	Myosin-7 OS=Sus scrofa GN=MYH7 PE=4 SV=1 - [F1S9D6_PIG]	7		1533.78	1.89338e+07
LLETIDQLQLEFAR	F1RU49	Uncharacterized protein OS=Sus scrofa GN=LOC100519531 PE=4 SV=1 - [F1RU49_PIG]	8		1688.93	1.81076e+07
VLYPNDNFFEGK	F1RQQ8	Phosphorylase OS=Sus scrofa GN=PYGM PE=3 SV=2 - [F1RQQ8_PIG]	2		1442.69	1.77691e+07
SSIQITGALEDQMNQLK	F1RHL9	Uncharacterized protein OS=Sus scrofa GN=ACTN2 PE=4 SV=1 - [F1RHL9_PIG]	9		1875.95	1.76638e+07
LTQESIMDLENDK	F1S9D6	Myosin-7 OS=Sus scrofa GN=MYH7 PE=4 SV=1 - [F1S9D6_PIG]	5		1535.73	1.76152e+07
KALQEAHQQALDDLQAEEDKVNTLTK	F1S9D6	Myosin-7 OS=Sus scrofa GN=MYH7 PE=4 SV=1 - [F1S9D6_PIG]	6		2936.49	1.73265e+07
DLQVNVEHLVQK	Q1HL06	6-phosphofructokinase (Fragment) OS=Sus scrofa GN=PFMK PE=3 SV=1 - [Q1HL06_PIG]	10		1421.77	1.71629e+07
ELQAFENIEDEIK	F1RJW7	Calsequestrin OS=Sus scrofa GN=CASQ1 PE=2 SV=2 - [F1RJW7_PIG]	7		1577.77	1.70332e+07
KDTQIHLDDAL	F1SS62	Myosin-1 (Fragment) OS=Sus scrofa GN=MYH1 PE=4 SV=2 - [F1SS62_PIG]	10		1268.65	1.63724e+07
	F1SS64	Myosin-1 OS=Sus scrofa GN=MYH1 PE=4 SV=1 - [F1SS64_PIG]
	F1SS61	Uncharacterized protein OS=Sus scrofa GN=MYH3 PE=4 SV=1 - [F1SS61_PIG]
ELENELEAEQK	F1S9D6	Myosin-7 OS=Sus scrofa GN=MYH7 PE=4 SV=1 - [F1S9D6_PIG]	6		1331.63	1.62264e+07
IQWVGDPQWK	Q5JZM5	Myelin protein-zero (Fragment) OS=Sus scrofa GN=MPZ PE=4 SV=1 - [Q5JZM5_PIG]	5		1256.64	1.61691e+07
LEDEEEMNAELTAK	F1S9D6	Myosin-7 OS=Sus scrofa GN=MYH7 PE=4 SV=1 - [F1S9D6_PIG]	14		1621.73	1.61238e+07
SFDIPPPPMDEK	B5KJG2	Phosphoglycerate mutase 2 OS=Sus scrofa GN=PGAM2 PE=2 SV=1 - [B5KJG2_PIG]	11		1372.64	1.60787e+07
GEPGPAGSVGPAGAVGPR	F1SFA7	Uncharacterized protein OS=Sus scrofa GN=COL1A2 PE=4 SV=1 - [F1SFA7_PIG]	11		1532.78	1.60014e+07
RFDEILEASDGIMVAR	F1SHL9	Pyruvate kinase (Fragment) OS=Sus scrofa GN=PKM PE=3 SV=2 - [F1SHL9_PIG]	10		1821.92	1.58867e+07
KLVIIESDLER	F2Z5B6	Tropomyosin alpha-1 chain OS=Sus scrofa GN=TPM1 PE=3 SV=1 - [F2Z5B6_PIG]	7		1314.76	1.58826e+07
ASAPLPGLSAPGR	F1RM62	Uncharacterized protein OS=Sus scrofa GN=HSPB6 PE=3 SV=1 - [F1RM62_PIG]	2		1193.66	1.5878e+07
SPFVVNVAPPLDLSK	F1SMN5	Uncharacterized protein OS=Sus scrofa GN=FLNC PE=4 SV=1 - [F1SMN5_PIG]	8		1582.89	1.55513e+07
VKLEQHVDDLEGSLEQEKK	F1S9D6	Myosin-7 OS=Sus scrofa GN=MYH7 PE=4 SV=1 - [F1S9D6_PIG]	11		2224.14	1.54635e+07
LQDAEEAVEAVNAK	F1S9D6	Myosin-7 OS=Sus scrofa GN=MYH7 PE=4 SV=1 - [F1S9D6_PIG]	7		1486.74	1.54346e+07
RPVMEGPHTVHVAF	F1SMN5	Uncharacterized protein OS=Sus scrofa GN=FLNC PE=4 SV=1 - [F1SMN5_PIG]	7		1576.8	1.54146e+07
VLGDVIEVHGK	B1Q039	CRYAB OS=Sus scrofa GN=CRYAB PE=3 SV=1 - [B1Q039_PIG]	15		1165.66	1.5189e+07
LAQESTMDIENDKQQLDEK	F1SS62	Myosin-1 (Fragment) OS=Sus scrofa GN=MYH1 PE=4 SV=2 - [F1SS62_PIG]	7		2235.05	1.50891e+07
EAFMEEPVTIPDKPNSEEEIVHF	F1RJW7	Calsequestrin OS=Sus scrofa GN=CASQ1 PE=2 SV=2 - [F1RJW7_PIG]	7		2687.26	1.4936e+07
DAGAGIALNDHF	A0SNU7	Glyceraldehyde-3-phosphate dehydrogenase (Fragment) OS=Sus scrofa PE=2 SV=1 - [A0SNU7_PIG]	6		1200.56	1.479e+07
GPDFLVTEVENGGFLGSK	F1SHL9	Pyruvate kinase (Fragment) OS=Sus scrofa GN=PKM PE=3 SV=2 - [F1SHL9_PIG]	7		1865.93	1.4635e+07
IDAMHGVVGPYVK	F1S814	Uncharacterized protein OS=Sus scrofa GN=PGM1 PE=3 SV=2 - [F1S814_PIG]	16		1385.72	1.46071e+07
DGIIDKEDLR	A1XQT5	HUMMLC2B OS=Sus scrofa GN=HUMMLC2B PE=2 SV=1 - [A1XQT5_PIG]	5		1173.61	1.45386e+07
LDEAEQIALK	F1SS62	Myosin-1 (Fragment) OS=Sus scrofa GN=MYH1 PE=4 SV=2 - [F1SS62_PIG]	30		1129.61	1.42824e+07
	Q95249	Myosin heavy chain (Fragment) OS=Sus scrofa PE=2 SV=1 - [Q95249_PIG]
	F1S9D6	Myosin-7 OS=Sus scrofa GN=MYH7 PE=4 SV=1 - [F1S9D6_PIG]
	F1SS64	Myosin-1 OS=Sus scrofa GN=MYH1 PE=4 SV=1 - [F1SS64_PIG]
	F1SS61	Uncharacterized protein OS=Sus scrofa GN=MYH3 PE=4 SV=1 - [F1SS61_PIG]
	F1SS66	Uncharacterized protein OS=Sus scrofa GN=MYH13 PE=4 SV=2 - [F1SS66_PIG]
AFGPGLEGGLVNK	F1SMN5	Uncharacterized protein OS=Sus scrofa GN=FLNC PE=4 SV=1 - [F1SMN5_PIG]	8		1258.68	1.41593e+07
KDIDDLELTLAK	F1SS62	Myosin-1 (Fragment) OS=Sus scrofa GN=MYH1 PE=4 SV=2 - [F1SS62_PIG]	7		1373.75	1.40309e+07
	F1SS64	Myosin-1 OS=Sus scrofa GN=MYH1 PE=4 SV=1 - [F1SS64_PIG]
	F1SS61	Uncharacterized protein OS=Sus scrofa GN=MYH3 PE=4 SV=1 - [F1SS61_PIG]
APSWIDTGLSEMR	B1Q039	CRYAB OS=Sus scrofa GN=CRYAB PE=3 SV=1 - [B1Q039_PIG]	7		1462.7	1.39606e+07
QPSFIGMESAGIHETTY	B6VNT8	Cardiac muscle alpha actin 1 OS=Sus scrofa GN=ACTC1 PE=2 SV=1 - [B6VNT8_PIG]	7		1867.86	1.39288e+07
VYVDDGLISLLVK	F1SHL9	Pyruvate kinase (Fragment) OS=Sus scrofa GN=PKM PE=3 SV=2 - [F1SHL9_PIG]	7		1433.83	1.37015e+07
KMEGDLNEMEIQLSHANR	F1S9D6	Myosin-7 OS=Sus scrofa GN=MYH7 PE=4 SV=1 - [F1S9D6_PIG]	9		2115	1.36151e+07
LQDLVDKLQSK	Q95249	Myosin heavy chain (Fragment) OS=Sus scrofa PE=2 SV=1 - [Q95249_PIG]	8		1286.73	1.33258e+07
ITTNPYDYPF	F1SS64	Myosin-1 OS=Sus scrofa GN=MYH1 PE=4 SV=1 - [F1SS64_PIG]	4		1230.57	1.33085e+07
DVSITGEPPPVATW	F1RH20	Uncharacterized protein OS=Sus scrofa GN=MYBPC2 PE=4 SV=2 - [F1RH20_PIG]	3		1468.73	1.31317e+07
IEDEQALAMQLQK	F1SS62	Myosin-1 (Fragment) OS=Sus scrofa GN=MYH1 PE=4 SV=2 - [F1SS62_PIG]	7		1516.77	1.29807e+07
ILNPAAIPEGQFIDSR	H6SHX6	Myosin, heavy chain 7, cardiac muscle, beta (Fragment) OS=Sus scrofa GN=MYH7 PE=4 SV=1 - [H6SHX6_PIG]	6		1740.93	1.28122e+07
	F1S9D6	Myosin-7 OS=Sus scrofa GN=MYH7 PE=4 SV=1 - [F1S9D6_PIG]
TKLEQQVDDLEGSLEQEKK	F1SS62	Myosin-1 (Fragment) OS=Sus scrofa GN=MYH1 PE=4 SV=2 - [F1SS62_PIG]	4		2217.12	1.27697e+07
	F1SS64	Myosin-1 OS=Sus scrofa GN=MYH1 PE=4 SV=1 - [F1SS64_PIG]
IGIFGENEDVADR	F1RFH9	Uncharacterized protein OS=Sus scrofa GN=ATP2A1 PE=3 SV=1 - [F1RFH9_PIG]	6		1434.69	1.27697e+07
LDIDSPPITAR	F1SHL9	Pyruvate kinase (Fragment) OS=Sus scrofa GN=PKM PE=3 SV=2 - [F1SHL9_PIG]	7		1197.65	1.27674e+07
DQLIHNLLK	D2SW96	L-lactate dehydrogenase OS=Sus scrofa PE=2 SV=1 - [D2SW96_PIG]	3		1093.64	1.25863e+07
LTLDTIFVPNTGK	I3LM14	Voltage-dependent anion-selective channel protein 3 OS=Sus scrofa GN=VDAC3 PE=4 SV=1 - [I3LM14_PIG]	5		1418.79	1.25586e+07
NFDKILAEWK	F1SS62	Myosin-1 (Fragment) OS=Sus scrofa GN=MYH1 PE=4 SV=2 - [F1SS62_PIG]	8		1263.67	1.24136e+07
	F1S9D6	Myosin-7 OS=Sus scrofa GN=MYH7 PE=4 SV=1 - [F1S9D6_PIG]
	F1SS64	Myosin-1 OS=Sus scrofa GN=MYH1 PE=4 SV=1 - [F1SS64_PIG]
QLEAEKLELQSALEEAEASLEHEEGK	F1S9D6	Myosin-7 OS=Sus scrofa GN=MYH7 PE=4 SV=1 - [F1S9D6_PIG]	9		2910.43	1.24078e+07
VKNAYEESLDQLETLK	F1SS62	Myosin-1 (Fragment) OS=Sus scrofa GN=MYH1 PE=4 SV=2 - [F1SS62_PIG]	11		1879.96	1.18662e+07
SELAVEILEK	I3LCR9	Uncharacterized protein (Fragment) OS=Sus scrofa GN=MYOM1 PE=4 SV=1 - [I3LCR9_PIG]	4		1130.63	1.17705e+07
VVDIPDPPVAPNVK	F1SRI8	Uncharacterized protein (Fragment) OS=Sus scrofa GN=MYBPC1 PE=4 SV=2 - [F1SRI8_PIG]	4		1459.82	1.17233e+07
NNIQDIPIPML	F1SSY3	Tropomodulin 4 OS=Sus scrofa GN=TMOD4 PE=2 SV=1 - [F1SSY3_PIG]	4		1267.67	1.16547e+07
EVENVAITALEGLK	Q2HYU1	Mitochondrial creatine kinase 2 OS=Sus scrofa GN=CKMT2 PE=2 SV=1 - [Q2HYU1_PIG]	4		1485.82	1.14661e+07
IGIVGLPNVGK	K9IVP8	Obg-like ATPase 1 OS=Sus scrofa GN=OLA1 PE=2 SV=1 - [K9IVP8_PIG]	3		1066.66	1.12983e+07
FMETASIDIQVVDRPGPPQVVK	F1SRI8	Uncharacterized protein (Fragment) OS=Sus scrofa GN=MYBPC1 PE=4 SV=2 - [F1SRI8_PIG]	2		2426.28	1.12949e+07
GTGSMTGILGYDTVQVGGISDTNQIF	A1YM35	Pepsinogen A OS=Sus scrofa PE=2 SV=1 - [A1YM35_PIG]	12		2631.27	1.1185e+07
VQLLHTQNTSLINTK	F1SS62	Myosin-1 (Fragment) OS=Sus scrofa GN=MYH1 PE=4 SV=2 - [F1SS62_PIG]	8		1709.96	1.11572e+07
	F1SS64	Myosin-1 OS=Sus scrofa GN=MYH1 PE=4 SV=1 - [F1SS64_PIG]
MEIQEIQLK	F2Z5B6	Tropomyosin alpha-1 chain OS=Sus scrofa GN=TPM1 PE=3 SV=1 - [F2Z5B6_PIG]	16	M1(Oxidation)	1147.6	1.11028e+07
	Q2XQY5	Tropomyosin 3 OS=Sus scrofa GN=tpm3 PE=2 SV=1 - [Q2XQY5_PIG]
VDLGVLGK	F1S814	Uncharacterized protein OS=Sus scrofa GN=PGM1 PE=3 SV=2 - [F1S814_PIG]	3		800.489	1.09454e+07
NLHPELGTDADKEHWK	D2SW96	L-lactate dehydrogenase OS=Sus scrofa PE=2 SV=1 - [D2SW96_PIG]	10		1889.91	1.08257e+07
LETDISQMQGEMEDILQEAR	F1SS64	Myosin-1 OS=Sus scrofa GN=MYH1 PE=4 SV=1 - [F1SS64_PIG]	14		2336.08	1.01956e+07
AEIGIAMGSGTAVAK	F1RFH9	Uncharacterized protein OS=Sus scrofa GN=ATP2A1 PE=3 SV=1 - [F1RFH9_PIG]	9		1375.73	1.01655e+07
FTITDLPTDAK	F1SRI8	Uncharacterized protein (Fragment) OS=Sus scrofa GN=MYBPC1 PE=4 SV=2 - [F1SRI8_PIG]	3		1221.64	9.99298e+06
LISWYDNEFGYSNR	A0SNU7	Glyceraldehyde-3-phosphate dehydrogenase (Fragment) OS=Sus scrofa PE=2 SV=1 - [A0SNU7_PIG]	11		1763.8	9.68598e+06
MFNWMVTR	F1S9D6	Myosin-7 OS=Sus scrofa GN=MYH7 PE=4 SV=1 - [F1S9D6_PIG]	2		1084.51	9.6352e+06
VVLAYEPVWAIGTGK	D0G7F6	Triosephosphate isomerase OS=Sus scrofa GN=TPI1 PE=2 SV=1 - [D0G7F6_PIG]	7		1602.89	9.53809e+06
LISEVIGER	O02855	Cytosolic glycerol-3-phosphate dehydrogenase (Fragment) OS=Sus scrofa GN=cGPD PE=3 SV=1 - [O02855_PIG]	7		1015.58	9.46568e+06
	D2XN65	Glycerol-3-phosphate dehydrogenase 1 OS=Sus scrofa PE=3 SV=1 - [D2XN65_PIG]
GPGIEPQGNTVLQPAHF	F1SMN5	Uncharacterized protein OS=Sus scrofa GN=FLNC PE=4 SV=1 - [F1SMN5_PIG]	8		1761.89	9.41704e+06
VDQSILTGESVSVIK	F1RFH9	Uncharacterized protein OS=Sus scrofa GN=ATP2A1 PE=3 SV=1 - [F1RFH9_PIG]	8		1574.86	9.39527e+06
VLNASAIPEGQFIDSK	F1SS62	Myosin-1 (Fragment) OS=Sus scrofa GN=MYH1 PE=4 SV=2 - [F1SS62_PIG]	4		1688.89	9.35669e+06
	F1SS61	Uncharacterized protein OS=Sus scrofa GN=MYH3 PE=4 SV=1 - [F1SS61_PIG]
AISEELDHALNDMTSI	F2Z5B6	Tropomyosin alpha-1 chain OS=Sus scrofa GN=TPM1 PE=3 SV=1 - [F2Z5B6_PIG]	3	M13(Oxidation)	1774.82	9.23541e+06
	Q2XQY5	Tropomyosin 3 OS=Sus scrofa GN=tpm3 PE=2 SV=1 - [Q2XQY5_PIG]
AWGPGLETGQVGK	F1SMN5	Uncharacterized protein OS=Sus scrofa GN=FLNC PE=4 SV=1 - [F1SMN5_PIG]	6		1299.67	9.23511e+06
FEEILTR	I3LBJ8	Creatine kinase M-type OS=Sus scrofa GN=CKM PE=3 SV=1 - [I3LBJ8_PIG]	4		907.487	9.14382e+06
VGEATETALTTLVEK	F1RFH9	Uncharacterized protein OS=Sus scrofa GN=ATP2A1 PE=3 SV=1 - [F1RFH9_PIG]	10		1561.83	9.09027e+06
DTLVSQLSR	F1SS62	Myosin-1 (Fragment) OS=Sus scrofa GN=MYH1 PE=4 SV=2 - [F1SS62_PIG]	4		1018.55	9.06149e+06
TSVVVQWDQPK	F1RVL5	Uncharacterized protein (Fragment) OS=Sus scrofa GN=MYOM2 PE=4 SV=2 - [F1RVL5_PIG]	7		1286.67	8.82847e+06
MWNEHLGY	I3LBJ8	Creatine kinase M-type OS=Sus scrofa GN=CKM PE=3 SV=1 - [I3LBJ8_PIG]	6	M1(Oxidation)	1065.45	8.56606e+06
DGSSPVTSHDSSTNGLINF	F1RNU9	Glucose-6-phosphate isomerase OS=Sus scrofa GN=GPI PE=3 SV=2 - [F1RNU9_PIG]	8		1934.88	8.53443e+06
IMNVIGEPIDER	Q0QEM6	ATP synthase subunit beta (Fragment) OS=Sus scrofa GN=ATP5B PE=2 SV=1 - [Q0QEM6_PIG]	6		1385.71	8.47796e+06
EKGEFQLVLDALDK	A7E1S8	Putative uncharacterized protein (Fragment) OS=Sus scrofa PE=2 SV=1 - [A7E1S8_PIG]	15		1604.86	8.40306e+06
	B6A7R3	Carbonic anhydrase IIIb OS=Sus scrofa PE=2 SV=1 - [B6A7R3_PIG]
FMIELDGTENK	B1A3A0	Beta-enolase 3 transcript variant 1 OS=Sus scrofa GN=ENO3 PE=2 SV=1 - [B1A3A0_PIG]	9		1296.61	8.389e+06
TSIAIDTIINQK	F1RPS8	ATP synthase subunit alpha heart isoform, mitochondrial (Fragment) OS=Sus scrofa GN=ATP5A1 PE=2 SV=1 - [F1RPS8_PIG]	4		1316.74	8.33021e+06
VVESMQSMLDAEIR	F1SS62	Myosin-1 (Fragment) OS=Sus scrofa GN=MYH1 PE=4 SV=2 - [F1SS62_PIG]	13	M8(Oxidation)	1623.77	8.23454e+06
	F1SS64	Myosin-1 OS=Sus scrofa GN=MYH1 PE=4 SV=1 - [F1SS64_PIG]
SPFEVQVSPEAGMQK	F1SMN5	Uncharacterized protein OS=Sus scrofa GN=FLNC PE=4 SV=1 - [F1SMN5_PIG]	8		1633.79	8.11365e+06
IAFQYGITDLR	F1SRI8	Uncharacterized protein (Fragment) OS=Sus scrofa GN=MYBPC1 PE=4 SV=2 - [F1SRI8_PIG]	3		1296.7	8.04838e+06
	F1RH20	Uncharacterized protein OS=Sus scrofa GN=MYBPC2 PE=4 SV=2 - [F1RH20_PIG]
KLETDISQIQGEMEDIIQEAR	F1SS62	Myosin-1 (Fragment) OS=Sus scrofa GN=MYH1 PE=4 SV=2 - [F1SS62_PIG]	6	M13(Oxidation)	2462.21	8.02316e+06
IITHPNFNGNTLDNDIMLIK	C5IWV5	Trypsinogen OS=Sus scrofa PE=2 SV=1 - [C5IWV5_PIG]	9	M17(Oxidation)	2299.17	7.61037e+06
RNNLLQAELEELR	F1S9D6	Myosin-7 OS=Sus scrofa GN=MYH7 PE=4 SV=1 - [F1S9D6_PIG]	5		1597.87	7.54264e+06
MIGALSINDDPK	F1SHW9	Uncharacterized protein (Fragment) OS=Sus scrofa GN=NEB PE=4 SV=2 - [F1SHW9_PIG]	2		1273.65	7.53336e+06
IATDSAIDILGF	F1SS64	Myosin-1 OS=Sus scrofa GN=MYH1 PE=4 SV=1 - [F1SS64_PIG]	6		1235.65	7.49551e+06
	F1SS61	Uncharacterized protein OS=Sus scrofa GN=MYH3 PE=4 SV=1 - [F1SS61_PIG]
KKLETDISQIQGEMEDIVQEAR	Q95249	Myosin heavy chain (Fragment) OS=Sus scrofa PE=2 SV=1 - [Q95249_PIG]	3		2560.29	7.42493e+06
GADPEDVITGAFK	A1XQT5	HUMMLC2B OS=Sus scrofa GN=HUMMLC2B PE=2 SV=1 - [A1XQT5_PIG]	11		1319.65	7.38734e+06
SPGVIDNPLVMHQLR	F1S9D6	Myosin-7 OS=Sus scrofa GN=MYH7 PE=4 SV=1 - [F1S9D6_PIG]	3	M11(Oxidation)	1691.89	7.29167e+06
YADDGPHVTY	F1RFH9	Uncharacterized protein OS=Sus scrofa GN=ATP2A1 PE=3 SV=1 - [F1RFH9_PIG]	5		1137.49	7.09606e+06
LLSYVDDEAFIR	F1RQQ8	Phosphorylase OS=Sus scrofa GN=PYGM PE=3 SV=2 - [F1RQQ8_PIG]	7		1440.74	7.07032e+06
MKEEEVEAL	Q9TUJ9	Fast myosin light chain 1F (Fragment) OS=Sus scrofa PE=2 SV=1 - [Q9TUJ9_PIG]	3		1077.51	6.98362e+06
SFLVWVNEEDHLR	I3LBJ8	Creatine kinase M-type OS=Sus scrofa GN=CKM PE=3 SV=1 - [I3LBJ8_PIG]	11		1643.82	6.8487e+06
IQTQQLHAAMADTF	F1SHL9	Pyruvate kinase (Fragment) OS=Sus scrofa GN=PKM PE=3 SV=2 - [F1SHL9_PIG]	8		1574.76	6.69882e+06
AITQDLPGLLGSLGLGK	F1RK48	Uncharacterized protein (Fragment) OS=Sus scrofa GN=SRL PE=4 SV=2 - [F1RK48_PIG]	7		1652.96	6.64124e+06
LTQESIMDLENDKQQLDER	F1S9D6	Myosin-7 OS=Sus scrofa GN=MYH7 PE=4 SV=1 - [F1S9D6_PIG]	22		2305.1	6.44176e+06
GAGTGGLGLAIEGPSEAK	F1SMN5	Uncharacterized protein OS=Sus scrofa GN=FLNC PE=4 SV=1 - [F1SMN5_PIG]	2		1584.82	6.37236e+06
VKNLTEEMAGLDEIIAK	F1S9D6	Myosin-7 OS=Sus scrofa GN=MYH7 PE=4 SV=1 - [F1S9D6_PIG]	13		1874	6.33892e+06
VLVVHDGFEGLAK	Q1HL06	6-phosphofructokinase (Fragment) OS=Sus scrofa GN=PFMK PE=3 SV=1 - [Q1HL06_PIG]	7		1383.76	6.32852e+06
LMVEMEK	I3LBJ8	Creatine kinase M-type OS=Sus scrofa GN=CKM PE=3 SV=1 - [I3LBJ8_PIG]	3		879.432	6.24296e+06
YDIINLR	Q75NG6	Troponin T fast skeletal muscle type OS=Sus scrofa GN=tnnt3 PE=2 SV=1 - [Q75NG6_PIG]	2		906.505	6.16748e+06
EMANMKEEFEK	F1SS62	Myosin-1 (Fragment) OS=Sus scrofa GN=MYH1 PE=4 SV=2 - [F1SS62_PIG]	6		1385.61	6.01299e+06
DSGDGVTHNVPIYEGY	B6VNT8	Cardiac muscle alpha actin 1 OS=Sus scrofa GN=ACTC1 PE=2 SV=1 - [B6VNT8_PIG]	3		1722.76	5.9775e+06
LGEYGFQNALIVR	A2THZ2	Albumin (Fragment) OS=Sus scrofa domesticus PE=2 SV=1 - [A2THZ2_PIG]	3		1479.8	5.90921e+06
SLGTELFR	F1S4X7	Uncharacterized protein OS=Sus scrofa GN=MYH7B PE=4 SV=2 - [F1S4X7_PIG]	2		922.501	5.87178e+06
LSVDLKPLK	F1SRI8	Uncharacterized protein (Fragment) OS=Sus scrofa GN=MYBPC1 PE=4 SV=2 - [F1SRI8_PIG]	5		1012.64	5.86934e+06
SLQSLLKDTQIQLDDAVR	F1S9D6	Myosin-7 OS=Sus scrofa GN=MYH7 PE=4 SV=1 - [F1S9D6_PIG]	2		2043.11	5.83628e+06
NLTEEMAGLDEIIAK	F1S9D6	Myosin-7 OS=Sus scrofa GN=MYH7 PE=4 SV=1 - [F1S9D6_PIG]	14	M6(Oxidation)	1662.82	5.78032e+06
EQQDEFKEAFLLFDR	A1XQT6	MLC1f OS=Sus scrofa GN=MYL1 PE=2 SV=1 - [A1XQT6_PIG]	10		1914.93	5.77731e+06
LETDISQIQGEMEDIVQEAR	Q95249	Myosin heavy chain (Fragment) OS=Sus scrofa PE=2 SV=1 - [Q95249_PIG]	14		2304.11	5.77597e+06
EKLEATINELI	H6TBN0	Thioredoxin OS=Sus scrofa GN=TRX1 PE=3 SV=1 - [H6TBN0_PIG]	3		1272.7	5.72976e+06
VFADYEDYIK	F1RQQ8	Phosphorylase OS=Sus scrofa GN=PYGM PE=3 SV=2 - [F1RQQ8_PIG]	7		1262.59	5.66212e+06
LELDDVTSNMEQIIK	F1S9D6	Myosin-7 OS=Sus scrofa GN=MYH7 PE=4 SV=1 - [F1S9D6_PIG]	7		1747.88	5.56913e+06
FAVELADPK	F1SRI8	Uncharacterized protein (Fragment) OS=Sus scrofa GN=MYBPC1 PE=4 SV=2 - [F1SRI8_PIG]	3		989.531	5.51747e+06
WVNLVTDGLPATAL	F1RFH9	Uncharacterized protein OS=Sus scrofa GN=ATP2A1 PE=3 SV=1 - [F1RFH9_PIG]	5		1469.8	5.46357e+06
VTLTPEEEAHLK	D2SW96	L-lactate dehydrogenase OS=Sus scrofa PE=2 SV=1 - [D2SW96_PIG]	10		1366.72	5.42456e+06
QITINDLPVGR	F1S3U9	Uncharacterized protein OS=Sus scrofa GN=PRDX1 PE=4 SV=2 - [F1S3U9_PIG]	12		1225.69	5.38029e+06
ITGGWQMEEADDWLR	F1RQQ8	Phosphorylase OS=Sus scrofa GN=PYGM PE=3 SV=2 - [F1RQQ8_PIG]	9		1806.81	5.36668e+06
LAAGMAGSLEEQMAGLR	F1RU49	Uncharacterized protein OS=Sus scrofa GN=LOC100519531 PE=4 SV=1 - [F1RU49_PIG]	8		1704.84	5.35156e+06
VANGAFTGEISPGMIK	D0G7F6	Triosephosphate isomerase OS=Sus scrofa GN=TPI1 PE=2 SV=1 - [D0G7F6_PIG]	11		1591.82	5.22799e+06
SKQLEDELVSLQK	F2Z5B6	Tropomyosin alpha-1 chain OS=Sus scrofa GN=TPM1 PE=3 SV=1 - [F2Z5B6_PIG]	7		1516.82	5.20116e+06
HLSVNDLPVGR	F1S418	Uncharacterized protein OS=Sus scrofa GN=PRDX3 PE=4 SV=1 - [F1S418_PIG]	2		1206.66	5.19376e+06
NAYEESLEHLETFK	F1S9D6	Myosin-7 OS=Sus scrofa GN=MYH7 PE=4 SV=1 - [F1S9D6_PIG]	12		1709.8	5.13871e+06
LLVVYPWTQR	A7YB43	Beta-globin (Fragment) OS=Sus scrofa PE=2 SV=1 - [A7YB43_PIG]	4		1274.73	5.04316e+06
HRLQNEIEDLMVDVER	F1S9D6	Myosin-7 OS=Sus scrofa GN=MYH7 PE=4 SV=1 - [F1S9D6_PIG]	12		1995.99	5.03044e+06
LTGAIMHFGNMK	F1S9D6	Myosin-7 OS=Sus scrofa GN=MYH7 PE=4 SV=1 - [F1S9D6_PIG]	2		1319.66	4.99374e+06
IQAIELEDLLR	K7GNH7	Biglycan OS=Sus scrofa GN=BGN PE=2 SV=1 - [K7GNH7_PIG]	2		1312.75	4.86984e+06
FAIQDISVEETSAK	F1RHL9	Uncharacterized protein OS=Sus scrofa GN=ACTN2 PE=4 SV=1 - [F1RHL9_PIG]	5		1537.77	4.86123e+06
	F1RU49	Uncharacterized protein OS=Sus scrofa GN=LOC100519531 PE=4 SV=1 - [F1RU49_PIG]
SLLIAEAYPEDSGTY	I3L8Q0	Uncharacterized protein OS=Sus scrofa PE=4 SV=1 - [I3L8Q0_PIG]	2		1628.77	4.8466e+06
YHEMIESGVINL	Q0QEM6	ATP synthase subunit beta (Fragment) OS=Sus scrofa GN=ATP5B PE=2 SV=1 - [Q0QEM6_PIG]	3		1404.68	4.80601e+06
NSETDSIIFIR	F1SRI8	Uncharacterized protein (Fragment) OS=Sus scrofa GN=MYBPC1 PE=4 SV=2 - [F1SRI8_PIG]	9		1294.66	4.77906e+06
ILDPAYQVDK	F1SRI8	Uncharacterized protein (Fragment) OS=Sus scrofa GN=MYBPC1 PE=4 SV=2 - [F1SRI8_PIG]	6		1161.62	4.74504e+06
VFDKEGNGTVMGAELR	A1XQT6	MLC1f OS=Sus scrofa GN=MYL1 PE=2 SV=1 - [A1XQT6_PIG]	7		1722.85	4.60329e+06
	F1SNW4	MYL3 OS=Sus scrofa GN=MYL3 PE=2 SV=1 - [F1SNW4_PIG]
NSGKVDIVAINDPFIDLHY	Q0Q4G7	Glyceraldehyde-3-phosphate dehydrogenase (Fragment) OS=Sus scrofa GN=GAPDH PE=4 SV=1 - [Q0Q4G7_PIG]	6		2130.09	4.60194e+06
MNVFNTDVR	F1RFH9	Uncharacterized protein OS=Sus scrofa GN=ATP2A1 PE=3 SV=1 - [F1RFH9_PIG]	4		1095.52	4.5921e+06
KVSGLPAPDVSW	F1RH92	Uncharacterized protein OS=Sus scrofa GN=MYOT PE=4 SV=1 - [F1RH92_PIG]	4		1255.67	4.51091e+06
LNVKNEELDAMMK	A1XQT5	HUMMLC2B OS=Sus scrofa GN=HUMMLC2B PE=2 SV=1 - [A1XQT5_PIG]	5		1534.76	4.45113e+06
KFIIPNIVKY	D2SW96	L-lactate dehydrogenase OS=Sus scrofa PE=2 SV=1 - [D2SW96_PIG]	5		1234.76	4.44522e+06
	D4N875	L-lactate dehydrogenase (Fragment) OS=Sus scrofa PE=3 SV=1 - [D4N875_PIG]
SAAVATVVAAVDMAR	I3L8Q0	Uncharacterized protein OS=Sus scrofa PE=4 SV=1 - [I3L8Q0_PIG]	8		1431.76	4.44339e+06
TINEVETQILTR	F1RHL9	Uncharacterized protein OS=Sus scrofa GN=ACTN2 PE=4 SV=1 - [F1RHL9_PIG]	10		1416.77	4.40744e+06
LASADIETYLLEK	F1S9D6	Myosin-7 OS=Sus scrofa GN=MYH7 PE=4 SV=1 - [F1S9D6_PIG]	3		1465.78	4.39309e+06
	F1SS64	Myosin-1 OS=Sus scrofa GN=MYH1 PE=4 SV=1 - [F1SS64_PIG]
	F1SS61	Uncharacterized protein OS=Sus scrofa GN=MYH3 PE=4 SV=1 - [F1SS61_PIG]
	F1SS66	Uncharacterized protein OS=Sus scrofa GN=MYH13 PE=4 SV=2 - [F1SS66_PIG]
NSGALTSGVHTFPSVLQPSGL	L8B165	IgG heavy chain OS=Sus scrofa GN=IGHG PE=2 SV=1 - [L8B165_PIG]	8		2069.07	4.3375e+06
DATNVGDEGGFAPNILENNEALELLK	B1A3A0	Beta-enolase 3 transcript variant 1 OS=Sus scrofa GN=ENO3 PE=2 SV=1 - [B1A3A0_PIG]	3		2743.35	4.28842e+06
ITVVQDTPEILR	F1SHX0	Uncharacterized protein (Fragment) OS=Sus scrofa PE=4 SV=2 - [F1SHX0_PIG]	6		1383.79	4.26701e+06
NLTEEMAGLDETIAK	F1SS62	Myosin-1 (Fragment) OS=Sus scrofa GN=MYH1 PE=4 SV=2 - [F1SS62_PIG]	10	M6(Oxidation)	1650.79	4.22597e+06
	F1SS64	Myosin-1 OS=Sus scrofa GN=MYH1 PE=4 SV=1 - [F1SS64_PIG]
EAFLLFDR	A1XQT6	MLC1f OS=Sus scrofa GN=MYL1 PE=2 SV=1 - [A1XQT6_PIG]	4		1010.53	4.19725e+06
TITLEVEPSDTIENVK	A4US66	Ubiquitin B OS=Sus scrofa GN=UBB PE=4 SV=1 - [A4US66_PIG]	10		1787.93	4.1885e+06
ETWEDDMDGIHIVAF	F1RJW7	Calsequestrin OS=Sus scrofa GN=CASQ1 PE=2 SV=2 - [F1RJW7_PIG]	6		1777.78	4.12749e+06
ISLPVIGLDEILK	F1RFH9	Uncharacterized protein OS=Sus scrofa GN=ATP2A1 PE=3 SV=1 - [F1RFH9_PIG]	4		1409.86	4.05672e+06
VNVDEVGGEALGR	A7YB43	Beta-globin (Fragment) OS=Sus scrofa PE=2 SV=1 - [A7YB43_PIG]	7		1314.67	4.05218e+06
VPAPVEIPVTPPTLVSGLK	I3L8Q0	Uncharacterized protein OS=Sus scrofa PE=4 SV=1 - [I3L8Q0_PIG]	8		1914.13	4.05096e+06
IQGQGTYQDYLEGLR	F1SLZ3	Uncharacterized protein (Fragment) OS=Sus scrofa GN=LOC100520244 PE=4 SV=1 - [F1SLZ3_PIG]	11		1740.86	4.01725e+06
KALQEAHQQTLDDLQAEEDKVNTLTK	F1SS62	Myosin-1 (Fragment) OS=Sus scrofa GN=MYH1 PE=4 SV=2 - [F1SS62_PIG]	22		2966.51	3.97457e+06
	F1SS64	Myosin-1 OS=Sus scrofa GN=MYH1 PE=4 SV=1 - [F1SS64_PIG]
QLEVLQDIADLTVK	F1RH20	Uncharacterized protein OS=Sus scrofa GN=MYBPC2 PE=4 SV=2 - [F1RH20_PIG]	7		1584.89	3.9727e+06
MSLVEEGAVK	F1RQQ8	Phosphorylase OS=Sus scrofa GN=PYGM PE=3 SV=2 - [F1RQQ8_PIG]	7		1062.55	3.94212e+06
LGVEFDETTADDR	C0LSI8	Fatty acid-binding protein 3 (Fragment) OS=Sus scrofa GN=FABP3 PE=2 SV=1 - [C0LSI8_PIG]	13		1467.66	3.93647e+06
AGTQIENIEEDFR	F1RHL9	Uncharacterized protein OS=Sus scrofa GN=ACTN2 PE=4 SV=1 - [F1RHL9_PIG]	10		1521.72	3.88766e+06
	F1RU49	Uncharacterized protein OS=Sus scrofa GN=LOC100519531 PE=4 SV=1 - [F1RU49_PIG]
NMLFSGTNIAAGK	F1RFH9	Uncharacterized protein OS=Sus scrofa GN=ATP2A1 PE=3 SV=1 - [F1RFH9_PIG]	3		1323.67	3.88764e+06
ALIHYAGTVDY	F1S9D6	Myosin-7 OS=Sus scrofa GN=MYH7 PE=4 SV=1 - [F1S9D6_PIG]	6		1222.61	3.88222e+06
SLTDELALVDVLEDK	A7E1S7	Putative uncharacterized protein (Fragment) OS=Sus scrofa PE=2 SV=1 - [A7E1S7_PIG]	3		1659.87	3.84339e+06
KLETDISQMQGEMEDILQEAR	F1SS64	Myosin-1 OS=Sus scrofa GN=MYH1 PE=4 SV=1 - [F1SS64_PIG]	7	M9(Oxidation)	2480.17	3.80259e+06
SSGPDLNWNNLK	B3CL06	Serotransferrin OS=Sus scrofa GN=TF PE=4 SV=1 - [B3CL06_PIG]	4		1344.65	3.80229e+06
IKIEFTPEQIEEFK	F1SNW4	MYL3 OS=Sus scrofa GN=MYL3 PE=2 SV=1 - [F1SNW4_PIG]	8		1750.93	3.80228e+06
KLAEQELIETSER	F1S9D6	Myosin-7 OS=Sus scrofa GN=MYH7 PE=4 SV=1 - [F1S9D6_PIG]	10		1545.81	3.78104e+06
VKLEQHVDDLEGSLEQEK	F1S9D6	Myosin-7 OS=Sus scrofa GN=MYH7 PE=4 SV=1 - [F1S9D6_PIG]	8		2096.05	3.75306e+06
LQNEVEDLMLDVER	F1SS62	Myosin-1 (Fragment) OS=Sus scrofa GN=MYH1 PE=4 SV=2 - [F1SS62_PIG]	86	M9(Oxidation)	1718.83	3.72041e+06
	F1SS64	Myosin-1 OS=Sus scrofa GN=MYH1 PE=4 SV=1 - [F1SS64_PIG]
VTDGLPATALGFNPPDL	F1RFH9	Uncharacterized protein OS=Sus scrofa GN=ATP2A1 PE=3 SV=1 - [F1RFH9_PIG]	5		1697.88	3.67424e+06
LTLSALIDGK	I3LM14	Voltage-dependent anion-selective channel protein 3 OS=Sus scrofa GN=VDAC3 PE=4 SV=1 - [I3LM14_PIG]	6		1030.62	3.67371e+06
TVKEDQVFPMNPPKF	F1SS64	Myosin-1 OS=Sus scrofa GN=MYH1 PE=4 SV=1 - [F1SS64_PIG]	6	M10(Oxidation)	1792.89	3.6378e+06
GQEDLKEQLAMVER	F1SS64	Myosin-1 OS=Sus scrofa GN=MYH1 PE=4 SV=1 - [F1SS64_PIG]	11		1645.82	3.61665e+06
GTIGIGTPAQDFTVIF	A1YM35	Pepsinogen A OS=Sus scrofa PE=2 SV=1 - [A1YM35_PIG]	2		1636.86	3.58637e+06
GQSIDDMIPAQK	I3LBJ8	Creatine kinase M-type OS=Sus scrofa GN=CKM PE=3 SV=1 - [I3LBJ8_PIG]	8	M7(Oxidation)	1318.63	3.5813e+06
AITDAAMMAEELK	F1SS62	Myosin-1 (Fragment) OS=Sus scrofa GN=MYH1 PE=4 SV=2 - [F1SS62_PIG]	10	M7(Oxidation)	1409.66	3.56963e+06
	Q95249	Myosin heavy chain (Fragment) OS=Sus scrofa PE=2 SV=1 - [Q95249_PIG]
	F1S9D6	Myosin-7 OS=Sus scrofa GN=MYH7 PE=4 SV=1 - [F1S9D6_PIG]
	F1SS64	Myosin-1 OS=Sus scrofa GN=MYH1 PE=4 SV=1 - [F1SS64_PIG]
	F1SS66	Uncharacterized protein OS=Sus scrofa GN=MYH13 PE=4 SV=2 - [F1SS66_PIG]
	F1S4X7	Uncharacterized protein OS=Sus scrofa GN=MYH7B PE=4 SV=2 - [F1S4X7_PIG]
KKEGIEWEFIDF	F1SS62	Myosin-1 (Fragment) OS=Sus scrofa GN=MYH1 PE=4 SV=2 - [F1SS62_PIG]	2		1540.77	3.55445e+06
	F1S9D6	Myosin-7 OS=Sus scrofa GN=MYH7 PE=4 SV=1 - [F1S9D6_PIG]
KAITDAAMMAEELKK	F1SS62	Myosin-1 (Fragment) OS=Sus scrofa GN=MYH1 PE=4 SV=2 - [F1SS62_PIG]	6		1649.86	3.54767e+06
	Q95249	Myosin heavy chain (Fragment) OS=Sus scrofa PE=2 SV=1 - [Q95249_PIG]
	F1S9D6	Myosin-7 OS=Sus scrofa GN=MYH7 PE=4 SV=1 - [F1S9D6_PIG]
	F1SS64	Myosin-1 OS=Sus scrofa GN=MYH1 PE=4 SV=1 - [F1SS64_PIG]
	F1SS66	Uncharacterized protein OS=Sus scrofa GN=MYH13 PE=4 SV=2 - [F1SS66_PIG]
	F1S4X7	Uncharacterized protein OS=Sus scrofa GN=MYH7B PE=4 SV=2 - [F1S4X7_PIG]
NYPVVSIEDPFDQDDWK	B1A3A0	Beta-enolase 3 transcript variant 1 OS=Sus scrofa GN=ENO3 PE=2 SV=1 - [B1A3A0_PIG]	7		2066.94	3.48756e+06
NDEHIPDSPF	F1SMN5	Uncharacterized protein OS=Sus scrofa GN=FLNC PE=4 SV=1 - [F1SMN5_PIG]	3		1170.51	3.42971e+06
SDSGEYELSVQIENMK	F1RH20	Uncharacterized protein OS=Sus scrofa GN=MYBPC2 PE=4 SV=2 - [F1RH20_PIG]	10		1828.83	3.39386e+06
GEFQLVLDALDK	A7E1S8	Putative uncharacterized protein (Fragment) OS=Sus scrofa PE=2 SV=1 - [A7E1S8_PIG]	7		1347.72	3.36184e+06
	B6A7R3	Carbonic anhydrase IIIb OS=Sus scrofa PE=2 SV=1 - [B6A7R3_PIG]
LAQESIMDIENEKQQLDEK	F1SS64	Myosin-1 OS=Sus scrofa GN=MYH1 PE=4 SV=1 - [F1SS64_PIG]	3		2261.1	3.32547e+06
REDYQIESSIDF	I3L8Q0	Uncharacterized protein OS=Sus scrofa PE=4 SV=1 - [I3L8Q0_PIG]	8		1501.68	3.27579e+06
HADSVAELGEQIDNLQR	F1SS62	Myosin-1 (Fragment) OS=Sus scrofa GN=MYH1 PE=4 SV=2 - [F1SS62_PIG]	9		1894.93	3.25614e+06
HADSVAELGEQIDNLQR	F1S9D6	Myosin-7 OS=Sus scrofa GN=MYH7 PE=4 SV=1 - [F1S9D6_PIG]	9		1894.93	3.25614e+06
HADSVAELGEQIDNLQR	F1SS64	Myosin-1 OS=Sus scrofa GN=MYH1 PE=4 SV=1 - [F1SS64_PIG]	9		1894.93	3.25614e+06
HADSVAELGEQIDNLQR	F1SS61	Uncharacterized protein OS=Sus scrofa GN=MYH3 PE=4 SV=1 - [F1SS61_PIG]	9		1894.93	3.25614e+06
HADSVAELGEQIDNLQR	F1SS66	Uncharacterized protein OS=Sus scrofa GN=MYH13 PE=4 SV=2 - [F1SS66_PIG]	9		1894.93	3.25614e+06
AVNAIGVSQPSVNTKPF	F1RH20	Uncharacterized protein OS=Sus scrofa GN=MYBPC2 PE=4 SV=2 - [F1RH20_PIG]	10		1728.93	3.1715e+06
LIGIEVPHK	F1RK48	Uncharacterized protein (Fragment) OS=Sus scrofa GN=SRL PE=4 SV=2 - [F1RK48_PIG]	8		1005.61	3.12863e+06
GADPEETILNAFK	F6PSL2	Uncharacterized protein (Fragment) OS=Sus scrofa GN=MLC2V PE=4 SV=1 - [F6PSL2_PIG]	3		1404.7	3.12607e+06
MQGTLEDQIISANPLLEAFGNAK	F1SS64	Myosin-1 OS=Sus scrofa GN=MYH1 PE=4 SV=1 - [F1SS64_PIG]	9		2460.25	3.11922e+06
LENVSVALEFLER	F1SMN5	Uncharacterized protein OS=Sus scrofa GN=FLNC PE=4 SV=1 - [F1SMN5_PIG]	3		1518.82	3.1063e+06
KQLEAEKLELQSALEEAEASLEHEEGK	F1S9D6	Myosin-7 OS=Sus scrofa GN=MYH7 PE=4 SV=1 - [F1S9D6_PIG]	9		3038.52	3.1057e+06
DGEAGAQGPPGPAGPAGER	I3LJX2	Uncharacterized protein OS=Sus scrofa PE=4 SV=1 - [I3LJX2_PIG]	26		1690.78	3.0832e+06
LEVQAFER	F1SAW8	Calsequestrin (Fragment) OS=Sus scrofa GN=CASQ2 PE=3 SV=2 - [F1SAW8_PIG]	3		991.52	3.07997e+06
LTFDTTFSPNTGK	F1S2F6	Voltage-dependent anion-selective channel protein 2 OS=Sus scrofa GN=VDAC2 PE=4 SV=2 - [F1S2F6_PIG]	2		1428.7	3.05553e+06
IIWEDIFPK	F1S557	Uncharacterized protein OS=Sus scrofa GN=AGL PE=4 SV=1 - [F1S557_PIG]	3		1160.64	3.02239e+06
TASHNPGGPNGDFGIKF	F1S814	Uncharacterized protein OS=Sus scrofa GN=PGM1 PE=3 SV=2 - [F1S814_PIG]	5		1715.81	2.97212e+06
DTGTYEDFVEGLR	F1SNW4	MYL3 OS=Sus scrofa GN=MYL3 PE=2 SV=1 - [F1SNW4_PIG]	3		1501.68	2.92425e+06
ILAQITGTEHLK	F1RWW4	Uncharacterized protein OS=Sus scrofa GN=PDLIM5 PE=4 SV=2 - [F1RWW4_PIG]	8		1323.76	2.92318e+06
GTLEDQIIQANPALEAFGNAK	F1S9D6	Myosin-7 OS=Sus scrofa GN=MYH7 PE=4 SV=1 - [F1S9D6_PIG]	6		2200.13	2.91856e+06
LIDDMVAQVLK	F1SK00	Isocitrate dehydrogenase [NADP] (Fragment) OS=Sus scrofa GN=IDH2 PE=3 SV=2 - [F1SK00_PIG]	10		1244.69	2.90661e+06
HVFGESDELIGQK	D0G7F6	Triosephosphate isomerase OS=Sus scrofa GN=TPI1 PE=2 SV=1 - [D0G7F6_PIG]	7		1458.72	2.83806e+06
GLEELLVGGSHLK	I3LS72	Uncharacterized protein OS=Sus scrofa GN=COL6A1 PE=4 SV=1 - [I3LS72_PIG]	2		1351.76	2.83385e+06
DIDDLELTLAKVEK	F1SS62	Myosin-1 (Fragment) OS=Sus scrofa GN=MYH1 PE=4 SV=2 - [F1SS62_PIG]	8		1601.86	2.77308e+06
	F1S9D6	Myosin-7 OS=Sus scrofa GN=MYH7 PE=4 SV=1 - [F1S9D6_PIG]
	F1SS64	Myosin-1 OS=Sus scrofa GN=MYH1 PE=4 SV=1 - [F1SS64_PIG]
	F1SS61	Uncharacterized protein OS=Sus scrofa GN=MYH3 PE=4 SV=1 - [F1SS61_PIG]
	F1SS66	Uncharacterized protein OS=Sus scrofa GN=MYH13 PE=4 SV=2 - [F1SS66_PIG]
NISNGGPAPEAITDKIF	F1S814	Uncharacterized protein OS=Sus scrofa GN=PGM1 PE=3 SV=2 - [F1S814_PIG]	7		1743.89	2.76961e+06
LQNEIEDLMVDVER	F1S9D6	Myosin-7 OS=Sus scrofa GN=MYH7 PE=4 SV=1 - [F1S9D6_PIG]	9	M9(Oxidation)	1718.83	2.76952e+06
QSILAIQNEVEK	F1RHL9	Uncharacterized protein OS=Sus scrofa GN=ACTN2 PE=4 SV=1 - [F1RHL9_PIG]	2		1371.75	2.76634e+06
LAQESTMDIENDK	F1SS62	Myosin-1 (Fragment) OS=Sus scrofa GN=MYH1 PE=4 SV=2 - [F1SS62_PIG]	8		1493.68	2.72011e+06
ITLDNAYMEK	F1SHL9	Pyruvate kinase (Fragment) OS=Sus scrofa GN=PKM PE=3 SV=2 - [F1SHL9_PIG]	7		1197.58	2.71443e+06
HILIIEGATK	F1SRI8	Uncharacterized protein (Fragment) OS=Sus scrofa GN=MYBPC1 PE=4 SV=2 - [F1SRI8_PIG]	5		1094.66	2.68798e+06
LVVEISDPDLPLK	F1RH20	Uncharacterized protein OS=Sus scrofa GN=MYBPC2 PE=4 SV=2 - [F1RH20_PIG]	7		1437.82	2.68249e+06
NLVNSPHLKPAF	F1S557	Uncharacterized protein OS=Sus scrofa GN=AGL PE=4 SV=1 - [F1S557_PIG]	6		1336.74	2.62531e+06
ATEDELDKYSEALK	F2Z5B6	Tropomyosin alpha-1 chain OS=Sus scrofa GN=TPM1 PE=3 SV=1 - [F2Z5B6_PIG]	8		1611.78	2.58446e+06
GGDDLDPNYVLSSR	I3LBJ8	Creatine kinase M-type OS=Sus scrofa GN=CKM PE=3 SV=1 - [I3LBJ8_PIG]	8		1507.7	2.53878e+06
GKLTYTQQLEDLKR	F1S9D6	Myosin-7 OS=Sus scrofa GN=MYH7 PE=4 SV=1 - [F1S9D6_PIG]	2		1692.93	2.52192e+06
DGVVEITGK	Q5IZV0	Heat shock protein 27kDa (Fragment) OS=Sus scrofa PE=2 SV=1 - [Q5IZV0_PIG]	7		917.494	2.50087e+06
GAPAYTPPLQGPQVSPLAR	F1SEN8	Uncharacterized protein OS=Sus scrofa GN=LDB3 PE=4 SV=2 - [F1SEN8_PIG]	11		1920.04	2.49074e+06
QKGPDFLVTEVENGGFLGSK	F1SHL9	Pyruvate kinase (Fragment) OS=Sus scrofa GN=PKM PE=3 SV=2 - [F1SHL9_PIG]	5		2122.08	2.46627e+06
GQNVQQVMYATGALAK	F1S9D6	Myosin-7 OS=Sus scrofa GN=MYH7 PE=4 SV=1 - [F1S9D6_PIG]	5		1678.86	2.46492e+06
ADNLATQMLMR	F1RK48	Uncharacterized protein (Fragment) OS=Sus scrofa GN=SRL PE=4 SV=2 - [F1RK48_PIG]	3		1263.62	2.41549e+06
TILDGTDQMW	B5KJG2	Phosphoglycerate mutase 2 OS=Sus scrofa GN=PGAM2 PE=2 SV=1 - [B5KJG2_PIG]	4		1179.54	2.4132e+06
IAAANLVGIGLPSDPSELFK	F1RVL5	Uncharacterized protein (Fragment) OS=Sus scrofa GN=MYOM2 PE=4 SV=2 - [F1RVL5_PIG]	3		2012.11	2.38152e+06
LEQHVDDLEGSLEQEK	F1S9D6	Myosin-7 OS=Sus scrofa GN=MYH7 PE=4 SV=1 - [F1S9D6_PIG]	8		1868.89	2.3767e+06
LTLDKLDVK	Q6T4P3	Phosphoglycerate kinase (Fragment) OS=Sus scrofa GN=PGK2 PE=3 SV=1 - [Q6T4P3_PIG]	2		1044.63	2.33154e+06
ETADTDTAEQVIASFR	F1RHL9	Uncharacterized protein OS=Sus scrofa GN=ACTN2 PE=4 SV=1 - [F1RHL9_PIG]	10		1753.83	2.32836e+06
LKGADPEDVITGAFK	A1XQT5	HUMMLC2B OS=Sus scrofa GN=HUMMLC2B PE=2 SV=1 - [A1XQT5_PIG]	8		1560.82	2.3259e+06
NDLQLQVQAEAEGLADAEER	F1SS64	Myosin-1 OS=Sus scrofa GN=MYH1 PE=4 SV=1 - [F1SS64_PIG]	35		2199.06	2.29742e+06
RIQLVEEELDR	F2Z5B6	Tropomyosin alpha-1 chain OS=Sus scrofa GN=TPM1 PE=3 SV=1 - [F2Z5B6_PIG]	9		1399.75	2.28556e+06
	Q2XQY5	Tropomyosin 3 OS=Sus scrofa GN=tpm3 PE=2 SV=1 - [Q2XQY5_PIG]
	F1SG00	Uncharacterized protein OS=Sus scrofa GN=TPM2 PE=3 SV=1 - [F1SG00_PIG]
KVAEQELLDASER	F1SS62	Myosin-1 (Fragment) OS=Sus scrofa GN=MYH1 PE=4 SV=2 - [F1SS62_PIG]	9		1487.77	2.28259e+06
	F1SS64	Myosin-1 OS=Sus scrofa GN=MYH1 PE=4 SV=1 - [F1SS64_PIG]
ANLLQAEIEELRATLEQTER	F1SS62	Myosin-1 (Fragment) OS=Sus scrofa GN=MYH1 PE=4 SV=2 - [F1SS62_PIG]	4		2327.22	2.24656e+06
	F1SS64	Myosin-1 OS=Sus scrofa GN=MYH1 PE=4 SV=1 - [F1SS64_PIG]
NGLMDHEDFR	F1RHL9	Uncharacterized protein OS=Sus scrofa GN=ACTN2 PE=4 SV=1 - [F1RHL9_PIG]	3		1233.53	2.23071e+06
LNIPVSQVNPR	I3LT88	Uncharacterized protein OS=Sus scrofa PE=4 SV=1 - [I3LT88_PIG]	6		1236.71	2.18461e+06
VEWQPPKDDGNTEITGY	F1RH20	Uncharacterized protein OS=Sus scrofa GN=MYBPC2 PE=4 SV=2 - [F1RH20_PIG]	3		1948.89	2.1596e+06
EQAEAEVASLNR	Q2XQY5	Tropomyosin 3 OS=Sus scrofa GN=tpm3 PE=2 SV=1 - [Q2XQY5_PIG]	3		1316.64	2.15215e+06
IPTNVISITDGQIF	F1RPS8	ATP synthase subunit alpha heart isoform, mitochondrial (Fragment) OS=Sus scrofa GN=ATP5A1 PE=2 SV=1 - [F1RPS8_PIG]	3		1517.82	2.13154e+06
QVVDSAYEVIK	D2SW96	L-lactate dehydrogenase OS=Sus scrofa PE=2 SV=1 - [D2SW96_PIG]	4		1250.66	2.11244e+06
SMFEQTQIQEF	F6PSL2	Uncharacterized protein (Fragment) OS=Sus scrofa GN=MLC2V PE=4 SV=1 - [F6PSL2_PIG]	3		1387.62	2.1067e+06
RDIDDLELTLAK	F1S9D6	Myosin-7 OS=Sus scrofa GN=MYH7 PE=4 SV=1 - [F1S9D6_PIG]	8		1401.75	2.09342e+06
	F1SS66	Uncharacterized protein OS=Sus scrofa GN=MYH13 PE=4 SV=2 - [F1SS66_PIG]
NEELDAMMK	A1XQT5	HUMMLC2B OS=Sus scrofa GN=HUMMLC2B PE=2 SV=1 - [A1XQT5_PIG]	7		1080.47	2.08375e+06
DNFPTNLHPMSQL	I3L6H2	Citrate synthase, mitochondrial OS=Sus scrofa GN=CS PE=4 SV=1 - [I3L6H2_PIG]	6		1513.71	2.03919e+06
AAVPSGASTGIYEALELR	B1A3A0	Beta-enolase 3 transcript variant 1 OS=Sus scrofa GN=ENO3 PE=2 SV=1 - [B1A3A0_PIG]	15		1804.95	2.03131e+06
	I3LCN1	Uncharacterized protein OS=Sus scrofa GN=ENO2 PE=3 SV=1 - [I3LCN1_PIG]
KDFELNALNAR	F1S9D6	Myosin-7 OS=Sus scrofa GN=MYH7 PE=4 SV=1 - [F1S9D6_PIG]	10		1290.68	2.02833e+06
KKMEGDLNEMEIQLNHANR	F1SS62	Myosin-1 (Fragment) OS=Sus scrofa GN=MYH1 PE=4 SV=2 - [F1SS62_PIG]	9		2270.1	1.96523e+06
	F1SS64	Myosin-1 OS=Sus scrofa GN=MYH1 PE=4 SV=1 - [F1SS64_PIG]
VGWEQLLTSIAR	F1RU49	Uncharacterized protein OS=Sus scrofa GN=LOC100519531 PE=4 SV=1 - [F1RU49_PIG]	7		1372.76	1.95365e+06
QAISNNKDQGSYEDF	A1XQT6	MLC1f OS=Sus scrofa GN=MYL1 PE=2 SV=1 - [A1XQT6_PIG]	6		1715.75	1.93678e+06
ADAGGLGISIK	F1S4Z9	Uncharacterized protein OS=Sus scrofa GN=SNTA1 PE=4 SV=1 - [F1S4Z9_PIG]	2		1001.56	1.89574e+06
DSYVGDEAQSK	B6VNT8	Cardiac muscle alpha actin 1 OS=Sus scrofa GN=ACTC1 PE=2 SV=1 - [B6VNT8_PIG]	11		1198.53	1.86719e+06
	I3LVD5	Actin, cytoplasmic 1 OS=Sus scrofa GN=ACTB PE=2 SV=1 - [I3LVD5_PIG]
EEISLLEDLNQVIENR	F1RK48	Uncharacterized protein (Fragment) OS=Sus scrofa GN=SRL PE=4 SV=2 - [F1RK48_PIG]	7		1913.99	1.86316e+06
MALEQALQAAR	I3LT50	Uncharacterized protein OS=Sus scrofa PE=4 SV=1 - [I3LT50_PIG]	2		1201.63	1.84949e+06
SEWGDLLNDLQK	Q1HL06	6-phosphofructokinase (Fragment) OS=Sus scrofa GN=PFMK PE=3 SV=1 - [Q1HL06_PIG]	7		1417.7	1.82379e+06
NMDGYIDAEELAEIFR	A1XQV5	Fast skeletal muscle troponin C OS=Sus scrofa GN=TNNC2 PE=2 SV=2 - [A1XQV5_PIG]	7		1885.87	1.80437e+06
LVDSLDVGFDTSR	I3LUR7	Uncharacterized protein OS=Sus scrofa GN=COL6A3 PE=4 SV=1 - [I3LUR7_PIG]	3		1423.7	1.78634e+06
KVVLEGPAPWGF	I3LLS0	Uncharacterized protein (Fragment) OS=Sus scrofa PE=4 SV=1 - [I3LLS0_PIG]	5		1299.71	1.78412e+06
MEAPDLDLDMELR	Q29117	Titin (Fragment) OS=Sus scrofa PE=2 SV=1 - [Q29117_PIG]	6		1547.71	1.76076e+06
YSLPADLPQFIQAK	F1SHW9	Uncharacterized protein (Fragment) OS=Sus scrofa GN=NEB PE=4 SV=2 - [F1SHW9_PIG]	7		1590.86	1.75449e+06
IQLINNMLDK	K7GKJ8	Phosphoglycerate kinase (Fragment) OS=Sus scrofa GN=PGK1 PE=3 SV=1 - [K7GKJ8_PIG]	6		1201.66	1.70416e+06
FGQNFLEK	F1RK48	Uncharacterized protein (Fragment) OS=Sus scrofa GN=SRL PE=4 SV=2 - [F1RK48_PIG]	5		982.499	1.70102e+06
TVIDQNRDGIIDKEDL	A1XQT5	HUMMLC2B OS=Sus scrofa GN=HUMMLC2B PE=2 SV=1 - [A1XQT5_PIG]	3		1843.94	1.69321e+06
VVDALGNAIDGK	F1RPS8	ATP synthase subunit alpha heart isoform, mitochondrial (Fragment) OS=Sus scrofa GN=ATP5A1 PE=2 SV=1 - [F1RPS8_PIG]	5		1171.63	1.68731e+06
SELAYEIFDK	F1RVL5	Uncharacterized protein (Fragment) OS=Sus scrofa GN=MYOM2 PE=4 SV=2 - [F1RVL5_PIG]	3		1214.59	1.68089e+06
WEVISDEHGIDPTGTY	F2Z5K5	Uncharacterized protein OS=Sus scrofa GN=TUBB4A PE=3 SV=1 - [F2Z5K5_PIG]	8		1818.82	1.67293e+06
LGSLDIDHNQY	H6SHX6	Myosin, heavy chain 7, cardiac muscle, beta (Fragment) OS=Sus scrofa GN=MYH7 PE=4 SV=1 - [H6SHX6_PIG]	2		1274.6	1.64484e+06
YAFQEALNSAGEK	H6TBN0	Thioredoxin OS=Sus scrofa GN=TRX1 PE=3 SV=1 - [H6TBN0_PIG]	7		1427.68	1.64448e+06
IQNKVPQLPITNF	F1SMN5	Uncharacterized protein OS=Sus scrofa GN=FLNC PE=4 SV=1 - [F1SMN5_PIG]	3		1511.86	1.61672e+06
LGHHLQVPIHFPK	F1SRV4	Uncharacterized protein OS=Sus scrofa GN=GSTK1 PE=4 SV=1 - [F1SRV4_PIG]	2		1522.86	1.59495e+06
DLEDLQILIK	F1SRC5	Aconitate hydratase, mitochondrial (Fragment) OS=Sus scrofa GN=ACO2 PE=4 SV=2 - [F1SRC5_PIG]	2		1199.69	1.58351e+06
AIGIVATTGVNTEIGK	F1RFH9	Uncharacterized protein OS=Sus scrofa GN=ATP2A1 PE=3 SV=1 - [F1RFH9_PIG]	6		1543.87	1.55304e+06
DLLNNHILK	F1RHA7	Transforming growth factor-beta-induced protein ig-h3 (Fragment) OS=Sus scrofa GN=TGFBI PE=4 SV=2 - [F1RHA7_PIG]	2		1079.62	1.54674e+06
HPKFEEILTR	I3LBJ8	Creatine kinase M-type OS=Sus scrofa GN=CKM PE=3 SV=1 - [I3LBJ8_PIG]	4		1269.7	1.47819e+06
DSTLIMQLLR	A4IE76	Tyrosine 3-monooxygenase/tryptophan 5-monooxygenase activation protein, theta polypeptide (Fragment) OS=Sus scrofa GN=YWHAQ PE=2 SV=1 - [A4IE76_PIG]	2		1189.66	1.47219e+06
SLADVDMILAR	F1SPT5	Uncharacterized protein OS=Sus scrofa GN=LAMB2 PE=4 SV=2 - [F1SPT5_PIG]	5		1203.64	1.42538e+06
YVTVQTISGTGALR	F1RFU5	Aspartate aminotransferase (Fragment) OS=Sus scrofa GN=GOT2 PE=3 SV=2 - [F1RFU5_PIG]	4		1465.8	1.4099e+06
GITQEQMNEFR	F1RHL9	Uncharacterized protein OS=Sus scrofa GN=ACTN2 PE=4 SV=1 - [F1RHL9_PIG]	5		1352.63	1.38185e+06
IGEEYIADLDQLRK	F1RQQ8	Phosphorylase OS=Sus scrofa GN=PYGM PE=3 SV=2 - [F1RQQ8_PIG]	9		1662.87	1.34892e+06
FFESFGDLSNADAVMGNPK	A7YB43	Beta-globin (Fragment) OS=Sus scrofa PE=2 SV=1 - [A7YB43_PIG]	2		2045.93	1.34359e+06
LEQHVDDLEGSLEQEKK	F1S9D6	Myosin-7 OS=Sus scrofa GN=MYH7 PE=4 SV=1 - [F1S9D6_PIG]	5		1996.98	1.32316e+06
WLKDGVELTR	F1SID7	Uncharacterized protein OS=Sus scrofa GN=MYBPC3 PE=4 SV=2 - [F1SID7_PIG]	3		1216.67	1.31794e+06
LFLAALEGSLDR	K7GN52	Uncharacterized protein OS=Sus scrofa GN=TRIM72 PE=4 SV=1 - [K7GN52_PIG]	3		1304.72	1.31286e+06
WVLNGVELTNSEEYR	Q9N251	Titin (Fragment) OS=Sus scrofa GN=TTN PE=4 SV=1 - [Q9N251_PIG]	8		1808.88	1.31089e+06
GNPTVEVDLHTAK	B1A3A0	Beta-enolase 3 transcript variant 1 OS=Sus scrofa GN=ENO3 PE=2 SV=1 - [B1A3A0_PIG]	4		1380.71	1.30352e+06
AGLLGLLEEMRDEK	F1SS62	Myosin-1 (Fragment) OS=Sus scrofa GN=MYH1 PE=4 SV=2 - [F1SS62_PIG]	8		1573.83	1.29212e+06
	F1SS66	Uncharacterized protein OS=Sus scrofa GN=MYH13 PE=4 SV=2 - [F1SS66_PIG]
VIEPDVRPGFNTY	Q29117	Titin (Fragment) OS=Sus scrofa PE=2 SV=1 - [Q29117_PIG]	3		1506.76	1.27019e+06
IAEKDEEIDQLK	F1SS62	Myosin-1 (Fragment) OS=Sus scrofa GN=MYH1 PE=4 SV=2 - [F1SS62_PIG]	12		1430.74	1.26809e+06
	F1SS64	Myosin-1 OS=Sus scrofa GN=MYH1 PE=4 SV=1 - [F1SS64_PIG]
YDIMNVR	Q75NH0	Troponin T fast skeletal muscle type OS=Sus scrofa GN=tnnt3 PE=2 SV=1 - [Q75NH0_PIG]	3		910.446	1.24463e+06
DYESASLTEVR	F1RHL9	Uncharacterized protein OS=Sus scrofa GN=ACTN2 PE=4 SV=1 - [F1RHL9_PIG]	3		1269.6	1.21459e+06
MEGDLNEMEIQLNHANR	F1SS62	Myosin-1 (Fragment) OS=Sus scrofa GN=MYH1 PE=4 SV=2 - [F1SS62_PIG]	2	M8(Oxidation)	2029.91	1.20637e+06
	F1SS64	Myosin-1 OS=Sus scrofa GN=MYH1 PE=4 SV=1 - [F1SS64_PIG]
LETDISQIQGEMEDIIQEAR	F1SS62	Myosin-1 (Fragment) OS=Sus scrofa GN=MYH1 PE=4 SV=2 - [F1SS62_PIG]	3	M12(Oxidation)	2334.12	1.18499e+06
VHIITHGEEKD	F6PSL2	Uncharacterized protein (Fragment) OS=Sus scrofa GN=MLC2V PE=4 SV=1 - [F6PSL2_PIG]	2		1277.65	1.18082e+06
NTLQEANDILNNLK	F1S663	Uncharacterized protein OS=Sus scrofa GN=LAMC1 PE=4 SV=1 - [F1S663_PIG]	7		1599.84	1.16642e+06
LLGSLDIDHNQYK	H6SHX6	Myosin, heavy chain 7, cardiac muscle, beta (Fragment) OS=Sus scrofa GN=MYH7 PE=4 SV=1 - [H6SHX6_PIG]	8		1515.78	1.14808e+06
DINSFDQWGVEL	F1RNU9	Glucose-6-phosphate isomerase OS=Sus scrofa GN=GPI PE=3 SV=2 - [F1RNU9_PIG]	3		1422.65	1.14474e+06
AVLEEAEFQR	F1RVL5	Uncharacterized protein (Fragment) OS=Sus scrofa GN=MYOM2 PE=4 SV=2 - [F1RVL5_PIG]	7		1191.6	1.10101e+06
AFSTQMSITDGQK	Q9N251	Titin (Fragment) OS=Sus scrofa GN=TTN PE=4 SV=1 - [Q9N251_PIG]	7		1413.67	1.09711e+06
GVGAGVPGFGVGAGVPGF	I3LP72	Uncharacterized protein (Fragment) OS=Sus scrofa PE=4 SV=1 - [I3LP72_PIG]	2		1501.78	1.08745e+06
WNTDNTLGTEISLENK	I3LM14	Voltage-dependent anion-selective channel protein 3 OS=Sus scrofa GN=VDAC3 PE=4 SV=1 - [I3LM14_PIG]	2		1834.88	1.07835e+06
STITLDGGALVQVQK	Q0ZHI1	Adipocyte fatty acid binding protein (Fragment) OS=Sus scrofa GN=aP2 PE=2 SV=1 - [Q0ZHI1_PIG]	11		1529.85	1.03607e+06
DGFIDKNDLR	F6PSL2	Uncharacterized protein (Fragment) OS=Sus scrofa GN=MLC2V PE=4 SV=1 - [F6PSL2_PIG]	4		1192.59	999485
LVSIGAEEIVDGNLK	F1RU49	Uncharacterized protein OS=Sus scrofa GN=LOC100519531 PE=4 SV=1 - [F1RU49_PIG]	12		1556.86	988169
KIDSTVSQDSAW	I3L8Q0	Uncharacterized protein OS=Sus scrofa PE=4 SV=1 - [I3L8Q0_PIG]	4		1336.64	967259
LNQNLNDVLVSLEK	A1EAJ7	Bridging integrator 1 OS=Sus scrofa PE=2 SV=1 - [A1EAJ7_PIG]	6		1598.88	868165
ASLEGHMEILEK	G9B792	Ankyrin repeat domain-containing protein 2 OS=Sus scrofa GN=ANKRD2 PE=2 SV=1 - [G9B792_PIG]	2		1356.68	867141
HALIIYDDLSK	F1RPS8	ATP synthase subunit alpha heart isoform, mitochondrial (Fragment) OS=Sus scrofa GN=ATP5A1 PE=2 SV=1 - [F1RPS8_PIG]	6		1287.69	866347
HWPWMK	F1SS62	Myosin-1 (Fragment) OS=Sus scrofa GN=MYH1 PE=4 SV=2 - [F1SS62_PIG]	2		884.423	853644
	F1SS64	Myosin-1 OS=Sus scrofa GN=MYH1 PE=4 SV=1 - [F1SS64_PIG]
	F1SS61	Uncharacterized protein OS=Sus scrofa GN=MYH3 PE=4 SV=1 - [F1SS61_PIG]
LEEAGGATSVQIEMNK	F1S9D6	Myosin-7 OS=Sus scrofa GN=MYH7 PE=4 SV=1 - [F1S9D6_PIG]	6		1676.82	842795
EAPVDLLSQIGR	F1RIA7	Uncharacterized protein OS=Sus scrofa GN=TMEM109 PE=4 SV=1 - [F1RIA7_PIG]	3		1297.71	841475
KAFEDAAEEFHPY	F1RJW7	Calsequestrin OS=Sus scrofa GN=CASQ1 PE=2 SV=2 - [F1RJW7_PIG]	3		1553.69	838469
SEQISTAGTEASGTGNMKF	F1RQQ8	Phosphorylase OS=Sus scrofa GN=PYGM PE=3 SV=2 - [F1RQQ8_PIG]	3		1915.88	821218
AEEEYPDLSK	I3LBJ8	Creatine kinase M-type OS=Sus scrofa GN=CKM PE=3 SV=1 - [I3LBJ8_PIG]	5		1180.54	803421
FDEILEASDGIMVAR	F1SHL9	Pyruvate kinase (Fragment) OS=Sus scrofa GN=PKM PE=3 SV=2 - [F1SHL9_PIG]	10		1665.82	776992
QRLQNEVEDLMLDVER	F1SS62	Myosin-1 (Fragment) OS=Sus scrofa GN=MYH1 PE=4 SV=2 - [F1SS62_PIG]	14		1987	771500
	F1SS64	Myosin-1 OS=Sus scrofa GN=MYH1 PE=4 SV=1 - [F1SS64_PIG]
IGGIGTVPVGR	B9W5V0	Elongation factor 1-alpha OS=Sus scrofa GN=EEF1A2 PE=3 SV=1 - [B9W5V0_PIG]	2		1025.61	768871
IDAEELAEIF	A1XQV5	Fast skeletal muscle troponin C OS=Sus scrofa GN=TNNC2 PE=2 SV=2 - [A1XQV5_PIG]	2		1149.57	728008
VTNPAGEDVASIFLR	F1RH20	Uncharacterized protein OS=Sus scrofa GN=MYBPC2 PE=4 SV=2 - [F1RH20_PIG]	2		1588.83	648078
LVSIGAEEIVDGNVK	F1RHL9	Uncharacterized protein OS=Sus scrofa GN=ACTN2 PE=4 SV=1 - [F1RHL9_PIG]	8		1542.84	621888
GYDLPVDAISVQLAK	F1SHW9	Uncharacterized protein (Fragment) OS=Sus scrofa GN=NEB PE=4 SV=2 - [F1SHW9_PIG]	4		1588.86	603500
ELEGEVESEQK	F1SS62	Myosin-1 (Fragment) OS=Sus scrofa GN=MYH1 PE=4 SV=2 - [F1SS62_PIG]	7		1276.59	603445
	F1SS64	Myosin-1 OS=Sus scrofa GN=MYH1 PE=4 SV=1 - [F1SS64_PIG]
MFNWMVTR	F1S9D6	Myosin-7 OS=Sus scrofa GN=MYH7 PE=4 SV=1 - [F1S9D6_PIG]	2	M5(Oxidation)	1100.5	602111
EDQVFPMNPPK	F1SS64	Myosin-1 OS=Sus scrofa GN=MYH1 PE=4 SV=1 - [F1SS64_PIG]	4	M7(Oxidation)	1317.62	581635
LVESGGGLVQPGGSLR	L8B165	IgG heavy chain OS=Sus scrofa GN=IGHG PE=2 SV=1 - [L8B165_PIG]	4		1525.83	559933
LEDEEEMNAELTAK	F1S9D6	Myosin-7 OS=Sus scrofa GN=MYH7 PE=4 SV=1 - [F1S9D6_PIG]	7	M7(Oxidation)	1637.72	543308
LAQESTMDIENDKQQLDEK	F1SS62	Myosin-1 (Fragment) OS=Sus scrofa GN=MYH1 PE=4 SV=2 - [F1SS62_PIG]	3	M7(Oxidation)	2251.04	528304
QAEEAEEQSNVNLSK	F1SS62	Myosin-1 (Fragment) OS=Sus scrofa GN=MYH1 PE=4 SV=2 - [F1SS62_PIG]	9		1675.78	509759
	Q95249	Myosin heavy chain (Fragment) OS=Sus scrofa PE=2 SV=1 - [Q95249_PIG]
VDFDDIHR	H8WGD7	Cardiac troponin T isoform 4 OS=Sus scrofa domesticus GN=Tnnt2 PE=2 SV=1 - [H8WGD7_PIG]	4		1016.48	470943
LEEAGGATSAQIEMNK	F1SS62	Myosin-1 (Fragment) OS=Sus scrofa GN=MYH1 PE=4 SV=2 - [F1SS62_PIG]	5		1648.79	469735
	F1SS64	Myosin-1 OS=Sus scrofa GN=MYH1 PE=4 SV=1 - [F1SS64_PIG]
NGEEIIPGPK	F1SRI8	Uncharacterized protein (Fragment) OS=Sus scrofa GN=MYBPC1 PE=4 SV=2 - [F1SRI8_PIG]	2		1053.56	462574
LKKPDSVSVENGKDAL	F1RH20	Uncharacterized protein OS=Sus scrofa GN=MYBPC2 PE=4 SV=2 - [F1RH20_PIG]	2		1699.92	461165
AITDAAMMAEELKK	F1SS62	Myosin-1 (Fragment) OS=Sus scrofa GN=MYH1 PE=4 SV=2 - [F1SS62_PIG]	6	M7(Oxidation)	1537.76	458929
	Q95249	Myosin heavy chain (Fragment) OS=Sus scrofa PE=2 SV=1 - [Q95249_PIG]
	F1S9D6	Myosin-7 OS=Sus scrofa GN=MYH7 PE=4 SV=1 - [F1S9D6_PIG]
	F1SS64	Myosin-1 OS=Sus scrofa GN=MYH1 PE=4 SV=1 - [F1SS64_PIG]
	F1SS66	Uncharacterized protein OS=Sus scrofa GN=MYH13 PE=4 SV=2 - [F1SS66_PIG]
	F1S4X7	Uncharacterized protein OS=Sus scrofa GN=MYH7B PE=4 SV=2 - [F1S4X7_PIG]
GLAGVENVAELKK	F1RQQ8	Phosphorylase OS=Sus scrofa GN=PYGM PE=3 SV=2 - [F1RQQ8_PIG]	4		1327.76	454965
QLEEEQQALQK	F1SG00	Uncharacterized protein OS=Sus scrofa GN=TPM2 PE=3 SV=1 - [F1SG00_PIG]	4		1343.68	448657
EMATMKEEFGR	F1S9D6	Myosin-7 OS=Sus scrofa GN=MYH7 PE=4 SV=1 - [F1S9D6_PIG]	3		1328.6	399950
EGNGTVMGAELR	A1XQT6	MLC1f OS=Sus scrofa GN=MYL1 PE=2 SV=1 - [A1XQT6_PIG]	5		1233.59	340102
	F1SNW4	MYL3 OS=Sus scrofa GN=MYL3 PE=2 SV=1 - [F1SNW4_PIG]
VEIIANDQGNR	A5A8V6	Heat shock 70kDa protein 1A OS=Sus scrofa GN=HSPA1A PE=3 SV=1 - [A5A8V6_PIG]	5		1228.63	280466
VVLPMEMTIR	A9LFQ5	Cytochrome c oxidase subunit 2 OS=Sus scrofa GN=COX2 PE=3 SV=1 - [A9LFQ5_PIG]	4		1188.65	275959
TGAIVDVPVGEELLGR	F1RPS8	ATP synthase subunit alpha heart isoform, mitochondrial (Fragment) OS=Sus scrofa GN=ATP5A1 PE=2 SV=1 - [F1RPS8_PIG]	3		1624.89	256148
VRELENELEAEQK	F1S9D6	Myosin-7 OS=Sus scrofa GN=MYH7 PE=4 SV=1 - [F1S9D6_PIG]	6		1586.8	253210
ELENELEAEQKR	F1S9D6	Myosin-7 OS=Sus scrofa GN=MYH7 PE=4 SV=1 - [F1S9D6_PIG]	2		1487.73	238351
KPAAAAAPAPAPAPAPAPAPAPPKEEK	A1XQT6	MLC1f OS=Sus scrofa GN=MYL1 PE=2 SV=1 - [A1XQT6_PIG]	8		2484.36	220104
KATDAEADVASLNR	F2Z5B6	Tropomyosin alpha-1 chain OS=Sus scrofa GN=TPM1 PE=3 SV=1 - [F2Z5B6_PIG]	3		1460.73	211296
	F1SG00	Uncharacterized protein OS=Sus scrofa GN=TPM2 PE=3 SV=1 - [F1SG00_PIG]
IFGVTTLDIVR	Q0QF26	Malate dehydrogenase (Fragment) OS=Sus scrofa GN=MDH2 PE=2 SV=1 - [Q0QF26_PIG]	4		1233.72	207622
ELENEVENEQK	Q95249	Myosin heavy chain (Fragment) OS=Sus scrofa PE=2 SV=1 - [Q95249_PIG]	6		1360.62	199886
VVAIDGVNTDTMTHL	F1SEN8	Uncharacterized protein OS=Sus scrofa GN=LDB3 PE=4 SV=2 - [F1SEN8_PIG]	5		1585.79	181174
HLHWGSSDDHGSEHTVDGVKY	A7E1S8	Putative uncharacterized protein (Fragment) OS=Sus scrofa PE=2 SV=1 - [A7E1S8_PIG]	5		2363.04	170194
QEYDESGPSIVHR	I3LVD5	Actin, cytoplasmic 1 OS=Sus scrofa GN=ACTB PE=2 SV=1 - [I3LVD5_PIG]	3		1516.7	161233
AVNAIGVSQPSVNTKPFMPIAPTSEPQHL	F1RH20	Uncharacterized protein OS=Sus scrofa GN=MYBPC2 PE=4 SV=2 - [F1RH20_PIG]	2		3030.58	153310
QAEEAEEQANTNLSK	F1S9D6	Myosin-7 OS=Sus scrofa GN=MYH7 PE=4 SV=1 - [F1S9D6_PIG]	4		1661.76	149098
VAIEVGYR	Q1HE49	Aldo-keto reductase family 1 member C4 OS=Sus scrofa GN=AKR1C4 PE=4 SV=1 - [Q1HE49_PIG]	3		906.502	129986
LQDAEEHVEAVNAK	F1SS62	Myosin-1 (Fragment) OS=Sus scrofa GN=MYH1 PE=4 SV=2 - [F1SS62_PIG]	7		1552.76	123585
YEETHAELEASQK	F1SS62	Myosin-1 (Fragment) OS=Sus scrofa GN=MYH1 PE=4 SV=2 - [F1SS62_PIG]	14		1534.7	117985
	F1SS64	Myosin-1 OS=Sus scrofa GN=MYH1 PE=4 SV=1 - [F1SS64_PIG]
GTGGVDTAAVGSVFDVSNADR	I3LBJ8	Creatine kinase M-type OS=Sus scrofa GN=CKM PE=3 SV=1 - [I3LBJ8_PIG]	2		1994.94	96528.6
ELEGEVESEQKR	F1SS62	Myosin-1 (Fragment) OS=Sus scrofa GN=MYH1 PE=4 SV=2 - [F1SS62_PIG]	2		1432.69	82843.4
	F1SS64	Myosin-1 OS=Sus scrofa GN=MYH1 PE=4 SV=1 - [F1SS64_PIG]
EQYEEEQEAK	F1SS62	Myosin-1 (Fragment) OS=Sus scrofa GN=MYH1 PE=4 SV=2 - [F1SS62_PIG]	5		1282.54	51683.5
	F1SS61	Uncharacterized protein OS=Sus scrofa GN=MYH3 PE=4 SV=1 - [F1SS61_PIG]
	F1SS66	Uncharacterized protein OS=Sus scrofa GN=MYH13 PE=4 SV=2 - [F1SS66_PIG]
YEESQSELESSQK	F1S9D6	Myosin-7 OS=Sus scrofa GN=MYH7 PE=4 SV=1 - [F1S9D6_PIG]	3		1543.68	28683.4
VVVITDAISGLGK	F1SS86	Uncharacterized protein OS=Sus scrofa GN=DHRS7C PE=3 SV=2 - [F1SS86_PIG]	2		1271.76	21260.4
EQYEEETEAK	F1S9D6	Myosin-7 OS=Sus scrofa GN=MYH7 PE=4 SV=1 - [F1S9D6_PIG]	5		1255.53	17132.6
